# Supplementary material for: Quantized spin Hall conductance in a magnetically doped two dimensional topological insulator
Source: Nat Commun. 2021 May 27;12:3193. doi: 10.1038/s41467-021-23262-1 (PMC8160016; doi:10.1038/s41467-021-23262-1)
Supplement: Supplementary file 1 — Source Data [file 41467_2021_23262_MOESM1_ESM.zip]

Archive with 14 entries (14 files):
- fig-1a-bands.xlsx
- fig-1a-characters.xlsx
- fig-1b-bands.xlsx
- fig-1b-extrema.xlsx
- fig-1c.xlsx
- fig-1d.xlsx
- Fig2c.csv
- Fig2c_Inset.csv
- Fig2d.csv
- Fig2d_Inset.csv
- Fig3a.csv
- Fig3b.csv
- Fig3c.csv
- Fig3c_Inset.csv
