# Supplementary material for: Quantized spin Hall conductance in a magnetically doped two dimensional topological insulator
Source: Nat Commun. 2021 May 27;12:3193. doi: 10.1038/s41467-021-23262-1 (PMC8160016; doi:10.1038/s41467-021-23262-1)
Supplement: Supplementary file 1 — Source Data [file 41467_2021_23262_MOESM1_ESM.zip › fig-1a-bands.xlsx]

## Sheet: dispersion-9nm-1.2pctmn.byband
k	-20	-19	-18	-17	-16	-15	-14	-13	-12	-11	-10	-9	-8	-7	-6	-5	-4	-3	-2	-1	1	2	3	4
	H8-	H8+	H7-	H7+	L2-	L2+	H6-	H6+	H5-	H5+	H4-	H4+	L1-	L1+	H3-	H3+	H2-	H2+	E1-	E1+	H1-	H1+	E2-	E2+
-0.5	-483.909	-483.907	-464.317	-464.309	-442.721	-442.718	-393.21	-393.194	-319.544	-319.536	-259.715	-259.712	-185.767	-185.76	-125	-124.997	-77.7524	-77.7468	-45.6334	-45.624	224.93	224.946	321.214	321.232
-0.495	-482.662	-482.66	-463.869	-463.861	-442.554	-442.551	-392.996	-392.98	-318.736	-318.727	-259.425	-259.422	-185.68	-185.672	-124.961	-124.958	-77.7167	-77.7112	-45.4601	-45.4506	222.134	222.149	319.07	319.088
-0.49	-481.466	-481.464	-463.377	-463.369	-442.382	-442.379	-392.786	-392.769	-317.92	-317.912	-259.123	-259.12	-185.591	-185.583	-124.922	-124.919	-77.685	-77.6794	-45.2939	-45.2845	219.335	219.351	316.933	316.951
-0.485	-480.328	-480.326	-462.837	-462.828	-442.205	-442.202	-392.579	-392.562	-317.099	-317.09	-258.809	-258.805	-185.501	-185.493	-124.884	-124.881	-77.657	-77.6514	-45.135	-45.1255	216.535	216.551	314.803	314.821
-0.48	-479.254	-479.251	-462.244	-462.235	-442.021	-442.019	-392.376	-392.359	-316.272	-316.263	-258.48	-258.477	-185.41	-185.402	-124.846	-124.843	-77.6327	-77.6272	-44.9834	-44.9739	213.733	213.749	312.681	312.699
-0.475	-478.247	-478.244	-461.596	-461.587	-441.832	-441.83	-392.176	-392.159	-315.441	-315.431	-258.137	-258.134	-185.318	-185.31	-124.809	-124.806	-77.612	-77.6065	-44.8392	-44.8297	210.93	210.945	310.566	310.584
-0.47	-477.311	-477.307	-460.891	-460.882	-441.636	-441.634	-391.979	-391.962	-314.605	-314.596	-257.779	-257.777	-185.225	-185.217	-124.771	-124.768	-77.5947	-77.5892	-44.7024	-44.6928	208.125	208.14	308.46	308.477
-0.465	-476.446	-476.442	-460.129	-460.119	-441.433	-441.43	-391.785	-391.768	-313.767	-313.757	-257.405	-257.402	-185.13	-185.122	-124.734	-124.731	-77.5808	-77.5753	-44.573	-44.5635	205.318	205.334	306.361	306.379
-0.46	-475.653	-475.649	-459.31	-459.301	-441.222	-441.219	-391.594	-391.577	-312.926	-312.915	-257.013	-257.011	-185.034	-185.025	-124.696	-124.693	-77.57	-77.5645	-44.4513	-44.4417	202.51	202.525	304.271	304.289
-0.455	-474.929	-474.924	-458.438	-458.428	-441.002	-441	-391.406	-391.388	-312.083	-312.073	-256.604	-256.602	-184.936	-184.927	-124.658	-124.655	-77.5623	-77.5568	-44.3371	-44.3276	199.701	199.716	302.189	302.207
-0.45	-474.27	-474.265	-457.516	-457.507	-440.774	-440.772	-391.22	-391.203	-311.24	-311.229	-256.175	-256.174	-184.836	-184.828	-124.62	-124.617	-77.5575	-77.552	-44.2306	-44.2211	196.89	196.905	300.116	300.134
-0.445	-473.673	-473.668	-456.552	-456.543	-440.537	-440.535	-391.037	-391.02	-310.397	-310.386	-255.727	-255.726	-184.734	-184.726	-124.582	-124.578	-77.5554	-77.5499	-44.1319	-44.1223	194.078	194.093	298.053	298.071
-0.44	-473.132	-473.125	-455.55	-455.541	-440.289	-440.287	-390.857	-390.839	-309.556	-309.545	-255.257	-255.256	-184.63	-184.622	-124.543	-124.539	-77.5559	-77.5504	-44.041	-44.0314	191.264	191.28	295.998	296.016
-0.435	-472.64	-472.633	-454.517	-454.508	-440.03	-440.028	-390.678	-390.661	-308.717	-308.706	-254.766	-254.765	-184.524	-184.516	-124.503	-124.499	-77.5588	-77.5534	-43.958	-43.9484	188.45	188.465	293.954	293.972
-0.43	-472.191	-472.184	-453.459	-453.451	-439.76	-439.758	-390.502	-390.485	-307.882	-307.871	-254.251	-254.251	-184.416	-184.408	-124.463	-124.459	-77.5639	-77.5586	-43.8829	-43.8733	185.635	185.65	291.919	291.937
-0.425	-471.781	-471.773	-452.384	-452.376	-439.477	-439.474	-390.329	-390.311	-307.052	-307.04	-253.713	-253.712	-184.305	-184.297	-124.421	-124.417	-77.5712	-77.5658	-43.8159	-43.8063	182.818	182.834	289.895	289.913
-0.42	-471.402	-471.394	-451.297	-451.289	-439.18	-439.177	-390.157	-390.138	-306.228	-306.216	-253.149	-253.149	-184.192	-184.183	-124.379	-124.375	-77.5803	-77.575	-43.7569	-43.7473	180.001	180.017	287.881	287.899
-0.415	-471.05	-471.041	-450.203	-450.197	-438.868	-438.865	-389.986	-389.968	-305.411	-305.398	-252.559	-252.558	-184.075	-184.067	-124.336	-124.332	-77.5911	-77.5858	-43.7061	-43.6964	177.183	177.199	285.878	285.896
-0.41	-470.718	-470.709	-449.109	-449.103	-438.54	-438.537	-389.818	-389.8	-304.603	-304.589	-251.942	-251.941	-183.956	-183.947	-124.292	-124.288	-77.6035	-77.5982	-43.6634	-43.6538	174.364	174.38	283.885	283.903
-0.405	-470.4	-470.391	-448.019	-448.014	-438.194	-438.191	-389.651	-389.633	-303.804	-303.79	-251.297	-251.296	-183.833	-183.825	-124.247	-124.242	-77.6171	-77.6119	-43.6291	-43.6195	171.545	171.561	281.904	281.923
-0.4	-470.09	-470.08	-446.939	-446.934	-437.829	-437.825	-389.485	-389.467	-303.015	-303.002	-250.623	-250.621	-183.707	-183.698	-124.2	-124.195	-77.6318	-77.6266	-43.6031	-43.5934	168.725	168.741	279.935	279.953
-0.395	-469.776	-469.766	-445.873	-445.869	-437.441	-437.436	-389.321	-389.303	-302.239	-302.225	-249.919	-249.917	-183.577	-183.568	-124.152	-124.147	-77.6474	-77.6423	-43.5855	-43.5758	165.905	165.921	277.978	277.996
-0.39	-469.446	-469.436	-444.827	-444.825	-437.028	-437.023	-389.158	-389.14	-301.476	-301.462	-249.184	-249.182	-183.443	-183.434	-124.103	-124.098	-77.6637	-77.6585	-43.5764	-43.5667	163.084	163.1	276.033	276.051
-0.385	-469.08	-469.069	-443.807	-443.805	-436.586	-436.58	-388.996	-388.977	-300.727	-300.713	-248.418	-248.415	-183.305	-183.296	-124.052	-124.047	-77.6804	-77.6752	-43.5757	-43.566	160.263	160.279	274.1	274.118
-0.38	-468.646	-468.636	-442.817	-442.816	-436.113	-436.106	-388.835	-388.816	-299.994	-299.979	-247.62	-247.617	-183.162	-183.153	-124	-123.994	-77.6972	-77.6921	-43.5837	-43.574	157.442	157.458	272.18	272.198
-0.375	-468.103	-468.093	-441.864	-441.863	-435.603	-435.594	-388.675	-388.656	-299.277	-299.261	-246.79	-246.786	-183.014	-183.005	-123.946	-123.94	-77.7139	-77.7089	-43.6003	-43.5906	154.621	154.637	270.274	270.292
-0.37	-467.404	-467.394	-440.955	-440.952	-435.052	-435.042	-388.515	-388.496	-298.576	-298.561	-245.927	-245.923	-182.861	-182.852	-123.89	-123.885	-77.7304	-77.7253	-43.6257	-43.6159	151.8	151.816	268.38	268.399
-0.365	-466.524	-466.515	-440.092	-440.088	-434.457	-434.446	-388.356	-388.337	-297.894	-297.878	-245.031	-245.027	-182.703	-182.694	-123.833	-123.827	-77.7462	-77.7411	-43.6598	-43.65	148.979	148.995	266.501	266.519
-0.36	-465.482	-465.473	-439.28	-439.274	-433.816	-433.804	-388.197	-388.179	-297.231	-297.215	-244.102	-244.097	-182.538	-182.529	-123.774	-123.768	-77.7611	-77.7561	-43.7027	-43.6929	146.159	146.174	264.635	264.654
-0.355	-464.318	-464.309	-438.519	-438.512	-433.129	-433.116	-388.039	-388.02	-296.586	-296.57	-243.14	-243.135	-182.367	-182.358	-123.713	-123.707	-77.7748	-77.7699	-43.7544	-43.7447	143.339	143.354	262.784	262.803
-0.35	-463.074	-463.065	-437.807	-437.799	-432.399	-432.384	-387.881	-387.862	-295.962	-295.945	-242.145	-242.14	-182.189	-182.18	-123.65	-123.644	-77.7871	-77.7822	-43.8151	-43.8053	140.519	140.534	260.948	260.967
-0.345	-461.78	-461.771	-437.141	-437.131	-431.629	-431.614	-387.723	-387.704	-295.358	-295.341	-241.119	-241.113	-182.003	-181.995	-123.585	-123.579	-77.7976	-77.7927	-43.8848	-43.875	137.7	137.715	259.127	259.146
-0.34	-460.456	-460.446	-436.514	-436.504	-430.828	-430.811	-387.566	-387.547	-294.774	-294.757	-240.06	-240.055	-181.81	-181.801	-123.519	-123.512	-77.806	-77.8012	-43.9635	-43.9536	134.881	134.897	257.321	257.34
-0.335	-459.114	-459.104	-435.921	-435.91	-430.002	-429.984	-387.408	-387.389	-294.211	-294.194	-238.972	-238.965	-181.607	-181.599	-123.45	-123.444	-77.812	-77.8072	-44.0512	-44.0413	132.064	132.079	255.531	255.55
-0.33	-457.763	-457.753	-435.355	-435.343	-429.157	-429.14	-387.25	-387.231	-293.669	-293.652	-237.853	-237.846	-181.396	-181.387	-123.38	-123.373	-77.8153	-77.8105	-44.148	-44.1381	129.247	129.263	253.757	253.776
-0.325	-456.408	-456.398	-434.81	-434.798	-428.301	-428.283	-387.092	-387.073	-293.148	-293.131	-236.706	-236.699	-181.174	-181.165	-123.308	-123.301	-77.8155	-77.8107	-44.2539	-44.244	126.432	126.448	252	252.018
-0.32	-455.053	-455.043	-434.283	-434.271	-427.437	-427.419	-386.933	-386.914	-292.648	-292.63	-235.531	-235.524	-180.941	-180.932	-123.233	-123.226	-77.8122	-77.8075	-44.3689	-44.3591	123.618	123.634	250.259	250.278
-0.315	-453.702	-453.691	-433.77	-433.757	-426.572	-426.553	-386.774	-386.755	-292.169	-292.151	-234.331	-234.324	-180.696	-180.688	-123.157	-123.15	-77.8051	-77.8004	-44.4932	-44.4833	120.805	120.821	248.536	248.554
-0.31	-452.356	-452.345	-433.267	-433.254	-425.707	-425.689	-386.615	-386.596	-291.709	-291.691	-233.107	-233.099	-180.439	-180.43	-123.079	-123.072	-77.7938	-77.7892	-44.6266	-44.6167	117.994	118.01	246.829	246.848
-0.305	-451.016	-451.005	-432.773	-432.76	-424.846	-424.828	-386.456	-386.436	-291.27	-291.252	-231.861	-231.853	-180.167	-180.159	-123	-122.992	-77.778	-77.7733	-44.7693	-44.7593	115.184	115.2	245.141	245.16
-0.3	-449.686	-449.675	-432.285	-432.273	-423.991	-423.972	-386.296	-386.276	-290.851	-290.833	-230.595	-230.586	-179.881	-179.872	-122.918	-122.91	-77.7571	-77.7525	-44.9211	-44.9112	112.377	112.393	243.471	243.49
-0.295	-448.366	-448.354	-431.804	-431.791	-423.143	-423.125	-386.135	-386.115	-290.451	-290.432	-229.311	-229.302	-179.578	-179.569	-122.835	-122.827	-77.7309	-77.7264	-45.0822	-45.0722	109.571	109.587	241.82	241.838
-0.29	-447.056	-447.045	-431.328	-431.315	-422.304	-422.286	-385.974	-385.954	-290.07	-290.051	-228.012	-228.002	-179.257	-179.248	-122.75	-122.742	-77.6989	-77.6944	-45.2525	-45.2425	106.768	106.784	240.187	240.206
-0.285	-445.759	-445.748	-430.856	-430.843	-421.475	-421.456	-385.812	-385.792	-289.707	-289.688	-226.7	-226.69	-178.916	-178.908	-122.663	-122.655	-77.6607	-77.6562	-45.432	-45.422	103.967	103.984	238.573	238.592
-0.28	-444.475	-444.464	-430.388	-430.375	-420.656	-420.638	-385.649	-385.63	-289.362	-289.343	-225.379	-225.369	-178.555	-178.547	-122.575	-122.566	-77.6158	-77.6113	-45.6207	-45.6107	101.169	101.185	236.98	236.999
-0.275	-443.205	-443.194	-429.923	-429.911	-419.849	-419.83	-385.487	-385.467	-289.034	-289.014	-224.051	-224.04	-178.171	-178.163	-122.485	-122.476	-77.5637	-77.5593	-45.8185	-45.8085	98.3739	98.39	235.406	235.425
-0.27	-441.95	-441.939	-429.462	-429.45	-419.052	-419.034	-385.323	-385.304	-288.722	-288.703	-222.719	-222.708	-177.761	-177.754	-122.394	-122.385	-77.5041	-77.4997	-46.0255	-46.0155	95.5815	95.5977	233.852	233.871
-0.265	-440.712	-440.7	-429.005	-428.992	-418.268	-418.249	-385.159	-385.139	-288.427	-288.408	-221.387	-221.376	-177.325	-177.318	-122.301	-122.292	-77.4364	-77.4321	-46.2415	-46.2315	92.7923	92.8085	232.32	232.338
-0.26	-439.49	-439.479	-428.55	-428.538	-417.496	-417.477	-384.995	-384.975	-288.147	-288.128	-220.059	-220.047	-176.86	-176.853	-122.208	-122.198	-77.3602	-77.3559	-46.4665	-46.4565	90.0066	90.0229	230.808	230.827
-0.255	-438.286	-438.275	-428.099	-428.087	-416.735	-416.717	-384.83	-384.81	-287.882	-287.863	-218.737	-218.725	-176.363	-176.356	-122.113	-122.104	-77.275	-77.2707	-46.7005	-46.6905	87.2245	87.2409	229.317	229.336
-0.25	-437.102	-437.091	-427.65	-427.638	-415.987	-415.968	-384.664	-384.645	-287.631	-287.612	-217.427	-217.414	-175.833	-175.826	-122.017	-122.008	-77.1802	-77.1759	-46.9434	-46.9333	84.4464	84.4628	227.849	227.868
-0.245	-435.937	-435.927	-427.204	-427.192	-415.251	-415.233	-384.499	-384.479	-287.394	-287.375	-216.131	-216.117	-175.266	-175.259	-121.921	-121.911	-77.0754	-77.0711	-47.195	-47.1849	81.6725	81.6889	226.402	226.422
-0.24	-434.795	-434.785	-426.759	-426.748	-414.528	-414.509	-384.333	-384.313	-287.17	-287.151	-214.853	-214.84	-174.66	-174.653	-121.823	-121.814	-76.96	-76.9558	-47.4553	-47.4452	78.903	78.9194	224.979	224.998
-0.235	-433.677	-433.667	-426.315	-426.304	-413.817	-413.798	-384.167	-384.147	-286.959	-286.939	-213.598	-213.584	-174.013	-174.006	-121.726	-121.715	-76.8335	-76.8293	-47.7241	-47.714	76.1382	76.1547	223.577	223.597
-0.23	-432.584	-432.575	-425.87	-425.86	-413.117	-413.098	-384	-383.981	-286.76	-286.74	-212.37	-212.355	-173.321	-173.315	-121.627	-121.617	-76.6954	-76.6912	-48.0013	-47.9912	73.3784	73.3949	222.2	222.219
-0.225	-431.519	-431.511	-425.423	-425.414	-412.43	-412.411	-383.834	-383.815	-286.572	-286.552	-211.171	-211.156	-172.583	-172.577	-121.529	-121.518	-76.5451	-76.5409	-48.2867	-48.2766	70.6239	70.6405	220.845	220.865
-0.22	-430.487	-430.479	-424.971	-424.963	-411.755	-411.736	-383.668	-383.649	-286.395	-286.375	-210.007	-209.992	-171.797	-171.791	-121.43	-121.419	-76.382	-76.3778	-48.5801	-48.57	67.8751	67.8918	219.515	219.534
-0.215	-429.49	-429.484	-424.51	-424.503	-411.092	-411.073	-383.503	-383.483	-286.228	-286.209	-208.88	-208.864	-170.96	-170.954	-121.332	-121.321	-76.2056	-76.2015	-48.8814	-48.8713	65.1323	65.149	218.209	218.228
-0.21	-428.536	-428.532	-424.035	-424.03	-410.441	-410.422	-383.337	-383.317	-286.072	-286.052	-207.793	-207.777	-170.072	-170.066	-121.233	-121.222	-76.0154	-76.0112	-49.1903	-49.1802	62.3958	62.4126	216.927	216.947
-0.205	-427.63	-427.628	-423.54	-423.537	-409.802	-409.783	-383.172	-383.152	-285.925	-285.905	-206.749	-206.732	-169.13	-169.125	-121.135	-121.124	-75.8107	-75.8065	-49.5065	-49.4964	59.666	59.6828	215.671	215.69
-0.2	-426.782	-426.782	-423.017	-423.017	-409.175	-409.156	-383.008	-382.988	-285.786	-285.767	-205.75	-205.733	-168.136	-168.13	-121.037	-121.026	-75.5909	-75.5868	-49.8298	-49.8197	56.9433	56.9602	214.439	214.459
-0.195	-426.003	-425.999	-422.461	-422.458	-408.559	-408.54	-382.844	-382.825	-285.657	-285.637	-204.797	-204.78	-167.087	-167.082	-120.94	-120.928	-75.3556	-75.3514	-50.1598	-50.1498	54.2281	54.2451	213.234	213.253
-0.19	-425.297	-425.289	-421.864	-421.857	-407.955	-407.936	-382.682	-382.662	-285.536	-285.516	-203.893	-203.875	-165.986	-165.981	-120.844	-120.832	-75.104	-75.0999	-50.4962	-50.4862	51.5209	51.538	212.054	212.073
-0.185	-424.665	-424.654	-421.223	-421.214	-407.363	-407.344	-382.521	-382.501	-285.422	-285.402	-203.036	-203.018	-164.833	-164.828	-120.749	-120.736	-74.8356	-74.8315	-50.8385	-50.8286	48.8222	48.8393	210.9	210.92
-0.18	-424.104	-424.091	-420.544	-420.531	-406.783	-406.764	-382.36	-382.341	-285.316	-285.296	-202.228	-202.21	-163.631	-163.625	-120.654	-120.642	-74.5499	-74.5458	-51.1864	-51.1765	46.1324	46.1496	209.774	209.793
-0.175	-423.605	-423.59	-419.834	-419.82	-406.214	-406.195	-382.202	-382.182	-285.216	-285.196	-201.467	-201.449	-162.38	-162.375	-120.561	-120.549	-74.2462	-74.2421	-51.5393	-51.5295	43.452	43.4693	208.674	208.693
-0.17	-423.158	-423.142	-419.105	-419.089	-405.657	-405.638	-382.045	-382.025	-285.124	-285.104	-200.753	-200.735	-161.085	-161.079	-120.47	-120.457	-73.9241	-73.92	-51.8967	-51.8869	40.7817	40.7991	207.601	207.62
-0.165	-422.755	-422.737	-418.366	-418.349	-405.112	-405.093	-381.889	-381.869	-285.037	-285.017	-200.085	-200.066	-159.749	-159.743	-120.379	-120.366	-73.5828	-73.5788	-52.2579	-52.2482	38.122	38.1394	206.556	206.575
-0.16	-422.385	-422.367	-417.626	-417.608	-404.579	-404.56	-381.736	-381.716	-284.957	-284.937	-199.46	-199.441	-158.375	-158.369	-120.291	-120.277	-73.222	-73.218	-52.6222	-52.6125	35.4735	35.491	205.538	205.558
-0.155	-422.045	-422.026	-416.892	-416.873	-404.058	-404.039	-381.584	-381.565	-284.882	-284.862	-198.877	-198.858	-156.967	-156.961	-120.204	-120.19	-72.8412	-72.8372	-52.9887	-52.9792	32.8369	32.8545	204.549	204.569
-0.15	-421.728	-421.709	-416.168	-416.149	-403.549	-403.53	-381.435	-381.416	-284.813	-284.793	-198.335	-198.315	-155.53	-155.523	-120.118	-120.105	-72.4399	-72.436	-53.3566	-53.3472	30.213	30.2307	203.588	203.608
-0.145	-421.431	-421.412	-415.459	-415.44	-403.052	-403.033	-381.289	-381.269	-284.748	-284.728	-197.83	-197.811	-154.068	-154.061	-120.035	-120.021	-72.0178	-72.0139	-53.7247	-53.7155	27.6025	27.6202	202.656	202.676
-0.14	-421.153	-421.133	-414.766	-414.747	-402.568	-402.549	-381.145	-381.125	-284.688	-284.668	-197.361	-197.341	-152.586	-152.578	-119.954	-119.94	-71.5747	-71.5709	-54.0918	-54.0828	25.0062	25.024	201.753	201.772
-0.135	-420.891	-420.871	-414.093	-414.073	-402.097	-402.077	-381.004	-380.984	-284.633	-284.613	-196.925	-196.906	-151.088	-151.08	-119.874	-119.86	-71.1104	-71.1067	-54.4564	-54.4477	22.425	22.4429	200.879	200.898
-0.13	-420.643	-420.623	-413.44	-413.42	-401.639	-401.619	-380.866	-380.846	-284.582	-284.562	-196.521	-196.501	-149.579	-149.571	-119.796	-119.782	-70.6251	-70.6216	-54.8166	-54.8082	19.8598	19.8779	200.034	200.054
-0.125	-420.409	-420.39	-412.809	-412.789	-401.193	-401.174	-380.731	-380.711	-284.535	-284.515	-196.147	-196.127	-148.065	-148.056	-119.721	-119.706	-70.1193	-70.1159	-55.1705	-55.1624	17.3118	17.3299	199.219	199.239
-0.12	-420.188	-420.168	-412.2	-412.18	-400.762	-400.742	-380.6	-380.58	-284.492	-284.472	-195.799	-195.78	-146.55	-146.541	-119.647	-119.633	-69.5936	-69.5905	-55.5152	-55.5077	14.7819	14.8001	198.435	198.454
-0.115	-419.979	-419.959	-411.615	-411.595	-400.344	-400.324	-380.472	-380.452	-284.452	-284.432	-195.478	-195.458	-145.039	-145.03	-119.576	-119.561	-69.0495	-69.0468	-55.8477	-55.8407	12.2713	12.2897	197.68	197.7
-0.11	-419.782	-419.762	-411.054	-411.034	-399.94	-399.92	-380.348	-380.328	-284.415	-284.395	-195.181	-195.161	-143.538	-143.528	-119.506	-119.491	-68.489	-68.4869	-56.1638	-56.1575	9.78148	9.79993	196.956	196.975
-0.105	-419.595	-419.575	-410.517	-410.497	-399.551	-399.531	-380.228	-380.208	-284.382	-284.362	-194.906	-194.886	-142.051	-142.041	-119.439	-119.423	-67.9155	-67.914	-56.4583	-56.4528	7.31367	7.33223	196.262	196.282
-0.1	-419.419	-419.399	-410.005	-409.985	-399.176	-399.156	-380.112	-380.092	-284.351	-284.331	-194.652	-194.632	-140.585	-140.574	-119.373	-119.357	-67.3337	-67.333	-56.7243	-56.7199	4.86948	4.88814	195.599	195.619
-0.095	-419.254	-419.234	-409.518	-409.498	-398.817	-398.797	-380	-379.981	-284.324	-284.304	-194.417	-194.397	-139.144	-139.133	-119.308	-119.292	-66.7508	-66.7504	-56.9528	-56.9498	2.45058	2.46935	194.968	194.987
-0.09	-419.098	-419.078	-409.056	-409.036	-398.473	-398.453	-379.893	-379.873	-284.298	-284.278	-194.201	-194.181	-137.734	-137.722	-119.246	-119.229	-66.1772	-66.1754	-57.1321	-57.1307	0.05886	0.07773	194.367	194.387
-0.085	-418.952	-418.932	-408.619	-408.599	-398.145	-398.125	-379.791	-379.771	-284.275	-284.255	-194.002	-193.982	-136.36	-136.347	-119.184	-119.168	-65.6255	-65.6218	-57.2475	-57.2469	-2.30362	-2.28464	193.798	193.818
-0.08	-418.816	-418.796	-408.207	-408.187	-397.833	-397.813	-379.693	-379.673	-284.254	-284.234	-193.819	-193.799	-135.028	-135.015	-119.124	-119.107	-65.1126	-65.1068	-57.2813	-57.2782	-4.63451	-4.61543	193.261	193.28
-0.075	-418.688	-418.668	-407.821	-407.801	-397.538	-397.518	-379.6	-379.58	-284.236	-284.216	-193.651	-193.631	-133.743	-133.73	-119.064	-119.047	-64.6584	-64.6501	-57.2104	-57.2046	-6.93118	-6.912	192.755	192.775
-0.07	-418.57	-418.55	-407.46	-407.44	-397.26	-397.241	-379.512	-379.492	-284.219	-284.199	-193.498	-193.478	-132.512	-132.498	-119.005	-118.988	-64.2823	-64.2713	-57.0139	-57.0053	-9.1906	-9.17131	192.281	192.301
-0.065	-418.461	-418.441	-407.124	-407.104	-397	-396.98	-379.43	-379.41	-284.204	-284.184	-193.358	-193.338	-131.34	-131.325	-118.946	-118.928	-63.9975	-63.9841	-56.6772	-56.6658	-11.4093	-11.3899	191.839	191.859
-0.06	-418.361	-418.341	-406.814	-406.794	-396.757	-396.737	-379.353	-379.333	-284.19	-284.17	-193.231	-193.211	-130.232	-130.216	-118.887	-118.869	-63.8072	-63.7916	-56.1965	-56.1828	-13.583	-13.5635	191.43	191.45
-0.055	-418.269	-418.249	-406.529	-406.509	-396.533	-396.513	-379.282	-379.262	-284.178	-284.158	-193.116	-193.096	-129.195	-129.178	-118.827	-118.809	-63.7026	-63.6854	-55.5808	-55.5652	-15.7069	-15.6873	191.052	191.072
-0.05	-418.185	-418.165	-406.269	-406.249	-396.326	-396.306	-379.216	-379.196	-284.167	-284.147	-193.013	-192.993	-128.233	-128.216	-118.766	-118.748	-63.6678	-63.6495	-54.8475	-54.8305	-17.7747	-17.7551	190.708	190.728
-0.045	-418.11	-418.09	-406.033	-406.013	-396.139	-396.119	-379.156	-379.136	-284.158	-284.138	-192.921	-192.901	-127.352	-127.335	-118.705	-118.686	-63.6844	-63.6654	-54.0185	-54.0006	-19.7789	-19.7592	190.395	190.415
-0.04	-418.043	-418.023	-405.823	-405.803	-395.97	-395.95	-379.102	-379.082	-284.15	-284.13	-192.84	-192.82	-126.557	-126.539	-118.643	-118.623	-63.7352	-63.7158	-53.1166	-53.0981	-21.7095	-21.6897	190.116	190.136
-0.035	-417.984	-417.964	-405.638	-405.618	-395.821	-395.801	-379.054	-379.034	-284.143	-284.123	-192.77	-192.75	-125.851	-125.832	-118.58	-118.56	-63.8059	-63.7861	-52.1654	-52.1465	-23.5532	-23.5334	189.869	189.889
-0.03	-417.933	-417.913	-405.478	-405.458	-395.691	-395.671	-379.013	-378.993	-284.137	-284.117	-192.709	-192.689	-125.238	-125.219	-118.518	-118.498	-63.8851	-63.8652	-51.1903	-51.171	-25.2924	-25.2725	189.654	189.674
-0.025	-417.89	-417.87	-405.342	-405.322	-395.581	-395.561	-378.977	-378.957	-284.132	-284.112	-192.658	-192.638	-124.719	-124.7	-118.458	-118.438	-63.9642	-63.9442	-50.221	-50.2015	-26.9024	-26.8824	189.473	189.493
-0.02	-417.855	-417.835	-405.232	-405.212	-395.49	-395.47	-378.948	-378.928	-284.129	-284.109	-192.617	-192.597	-124.296	-124.277	-118.402	-118.383	-64.0366	-64.0166	-49.2957	-49.276	-28.3486	-28.3287	189.325	189.345
-0.015	-417.828	-417.808	-405.145	-405.125	-395.42	-395.4	-378.926	-378.906	-284.126	-284.106	-192.585	-192.565	-123.969	-123.95	-118.355	-118.335	-64.0975	-64.0775	-48.4639	-48.4441	-29.5838	-29.5638	189.209	189.229
-0.01	-417.808	-417.788	-405.084	-405.064	-395.369	-395.349	-378.909	-378.889	-284.123	-284.103	-192.562	-192.542	-123.737	-123.717	-118.318	-118.298	-64.1433	-64.1233	-47.7889	-47.769	-30.5461	-30.5261	189.126	189.147
-0.005	-417.797	-417.777	-405.047	-405.027	-395.339	-395.319	-378.9	-378.88	-284.122	-284.102	-192.548	-192.529	-123.598	-123.578	-118.294	-118.274	-64.1717	-64.1517	-47.3419	-47.322	-31.1652	-31.1452	189.077	189.097
0	-417.793	-417.773	-405.035	-405.015	-395.329	-395.309	-378.896	-378.876	-284.122	-284.102	-192.544	-192.524	-123.552	-123.532	-118.286	-118.266	-64.1814	-64.1614	-47.1846	-47.1646	-31.3798	-31.3598	189.06	189.08
0.005	-417.797	-417.777	-405.047	-405.027	-395.339	-395.319	-378.9	-378.88	-284.122	-284.102	-192.548	-192.529	-123.598	-123.578	-118.294	-118.274	-64.1717	-64.1517	-47.3419	-47.322	-31.1652	-31.1452	189.077	189.097
0.01	-417.808	-417.788	-405.084	-405.064	-395.369	-395.349	-378.909	-378.889	-284.123	-284.103	-192.562	-192.542	-123.737	-123.717	-118.318	-118.298	-64.1433	-64.1233	-47.7889	-47.769	-30.5461	-30.5261	189.126	189.147
0.015	-417.828	-417.808	-405.145	-405.125	-395.42	-395.4	-378.926	-378.906	-284.126	-284.106	-192.585	-192.565	-123.969	-123.95	-118.355	-118.335	-64.0975	-64.0775	-48.4639	-48.4441	-29.5838	-29.5638	189.209	189.229
0.02	-417.855	-417.835	-405.232	-405.212	-395.49	-395.47	-378.948	-378.928	-284.129	-284.109	-192.617	-192.597	-124.296	-124.277	-118.402	-118.383	-64.0366	-64.0166	-49.2957	-49.276	-28.3486	-28.3287	189.325	189.345
0.025	-417.89	-417.87	-405.342	-405.322	-395.581	-395.561	-378.977	-378.957	-284.132	-284.112	-192.658	-192.638	-124.719	-124.7	-118.458	-118.438	-63.9642	-63.9442	-50.221	-50.2015	-26.9024	-26.8824	189.473	189.493
0.03	-417.933	-417.913	-405.478	-405.458	-395.691	-395.671	-379.013	-378.993	-284.137	-284.117	-192.709	-192.689	-125.238	-125.219	-118.518	-118.498	-63.8851	-63.8652	-51.1903	-51.171	-25.2924	-25.2725	189.654	189.674
0.035	-417.984	-417.964	-405.638	-405.618	-395.821	-395.801	-379.054	-379.034	-284.143	-284.123	-192.77	-192.75	-125.851	-125.832	-118.58	-118.56	-63.8059	-63.7861	-52.1654	-52.1465	-23.5532	-23.5334	189.869	189.889
0.04	-418.043	-418.023	-405.823	-405.803	-395.97	-395.95	-379.102	-379.082	-284.15	-284.13	-192.84	-192.82	-126.557	-126.539	-118.643	-118.623	-63.7352	-63.7158	-53.1166	-53.0981	-21.7095	-21.6897	190.116	190.136
0.045	-418.11	-418.09	-406.033	-406.013	-396.139	-396.119	-379.156	-379.136	-284.158	-284.138	-192.921	-192.901	-127.352	-127.335	-118.705	-118.686	-63.6844	-63.6654	-54.0185	-54.0006	-19.7789	-19.7592	190.395	190.415
0.05	-418.185	-418.165	-406.269	-406.249	-396.326	-396.306	-379.216	-379.196	-284.167	-284.147	-193.013	-192.993	-128.233	-128.216	-118.766	-118.748	-63.6678	-63.6495	-54.8475	-54.8305	-17.7747	-17.7551	190.708	190.728
0.055	-418.269	-418.249	-406.529	-406.509	-396.533	-396.513	-379.282	-379.262	-284.178	-284.158	-193.116	-193.096	-129.195	-129.178	-118.827	-118.809	-63.7026	-63.6854	-55.5808	-55.5652	-15.7069	-15.6873	191.052	191.072
0.06	-418.361	-418.341	-406.814	-406.794	-396.757	-396.737	-379.353	-379.333	-284.19	-284.17	-193.231	-193.211	-130.232	-130.216	-118.887	-118.869	-63.8072	-63.7916	-56.1965	-56.1828	-13.583	-13.5635	191.43	191.45
0.065	-418.461	-418.441	-407.124	-407.104	-397	-396.98	-379.43	-379.41	-284.204	-284.184	-193.358	-193.338	-131.34	-131.325	-118.946	-118.928	-63.9975	-63.9841	-56.6772	-56.6658	-11.4093	-11.3899	191.839	191.859
0.07	-418.57	-418.55	-407.46	-407.44	-397.26	-397.241	-379.512	-379.492	-284.219	-284.199	-193.498	-193.478	-132.512	-132.498	-119.005	-118.988	-64.2823	-64.2713	-57.0139	-57.0053	-9.1906	-9.17131	192.281	192.301
0.075	-418.688	-418.668	-407.821	-407.801	-397.538	-397.518	-379.6	-379.58	-284.236	-284.216	-193.651	-193.631	-133.743	-133.73	-119.064	-119.047	-64.6584	-64.6501	-57.2104	-57.2046	-6.93118	-6.912	192.755	192.775
0.08	-418.816	-418.796	-408.207	-408.187	-397.833	-397.813	-379.693	-379.673	-284.254	-284.234	-193.819	-193.799	-135.028	-135.015	-119.124	-119.107	-65.1126	-65.1068	-57.2813	-57.2782	-4.63451	-4.61543	193.261	193.28
0.085	-418.952	-418.932	-408.619	-408.599	-398.145	-398.125	-379.791	-379.771	-284.275	-284.255	-194.002	-193.982	-136.36	-136.347	-119.184	-119.168	-65.6255	-65.6218	-57.2475	-57.2469	-2.30362	-2.28464	193.798	193.818
0.09	-419.098	-419.078	-409.056	-409.036	-398.473	-398.453	-379.893	-379.873	-284.298	-284.278	-194.201	-194.181	-137.734	-137.722	-119.246	-119.229	-66.1772	-66.1754	-57.1321	-57.1307	0.05886	0.07773	194.367	194.387
0.095	-419.254	-419.234	-409.518	-409.498	-398.817	-398.797	-380	-379.981	-284.324	-284.304	-194.417	-194.397	-139.144	-139.133	-119.308	-119.292	-66.7508	-66.7504	-56.9528	-56.9498	2.45058	2.46935	194.968	194.987
0.1	-419.419	-419.399	-410.005	-409.985	-399.176	-399.156	-380.112	-380.092	-284.351	-284.331	-194.652	-194.632	-140.585	-140.574	-119.373	-119.357	-67.3337	-67.333	-56.7243	-56.7199	4.86948	4.88814	195.599	195.619
0.105	-419.595	-419.575	-410.517	-410.497	-399.551	-399.531	-380.228	-380.208	-284.382	-284.362	-194.906	-194.886	-142.051	-142.041	-119.439	-119.423	-67.9155	-67.914	-56.4583	-56.4528	7.31367	7.33223	196.262	196.282
0.11	-419.782	-419.762	-411.054	-411.034	-399.94	-399.92	-380.348	-380.328	-284.415	-284.395	-195.181	-195.161	-143.538	-143.528	-119.506	-119.491	-68.489	-68.4869	-56.1638	-56.1575	9.78148	9.79993	196.956	196.975
0.115	-419.979	-419.959	-411.615	-411.595	-400.344	-400.324	-380.472	-380.452	-284.452	-284.432	-195.478	-195.458	-145.039	-145.03	-119.576	-119.561	-69.0495	-69.0468	-55.8477	-55.8407	12.2713	12.2897	197.68	197.7
0.12	-420.188	-420.168	-412.2	-412.18	-400.762	-400.742	-380.6	-380.58	-284.492	-284.472	-195.799	-195.78	-146.55	-146.541	-119.647	-119.633	-69.5936	-69.5905	-55.5152	-55.5077	14.7819	14.8001	198.435	198.454
0.125	-420.409	-420.39	-412.809	-412.789	-401.193	-401.174	-380.731	-380.711	-284.535	-284.515	-196.147	-196.127	-148.065	-148.056	-119.721	-119.706	-70.1193	-70.1159	-55.1705	-55.1624	17.3118	17.3299	199.219	199.239
0.13	-420.643	-420.623	-413.44	-413.42	-401.639	-401.619	-380.866	-380.846	-284.582	-284.562	-196.521	-196.501	-149.579	-149.571	-119.796	-119.782	-70.6251	-70.6216	-54.8166	-54.8082	19.8598	19.8779	200.034	200.054
0.135	-420.891	-420.871	-414.093	-414.073	-402.097	-402.077	-381.004	-380.984	-284.633	-284.613	-196.925	-196.906	-151.088	-151.08	-119.874	-119.86	-71.1104	-71.1067	-54.4564	-54.4477	22.425	22.4429	200.879	200.898
0.14	-421.153	-421.133	-414.766	-414.747	-402.568	-402.549	-381.145	-381.125	-284.688	-284.668	-197.361	-197.341	-152.586	-152.578	-119.954	-119.94	-71.5747	-71.5709	-54.0918	-54.0828	25.0062	25.024	201.753	201.772
0.145	-421.431	-421.412	-415.459	-415.44	-403.052	-403.033	-381.289	-381.269	-284.748	-284.728	-197.83	-197.811	-154.068	-154.061	-120.035	-120.021	-72.0178	-72.0139	-53.7247	-53.7155	27.6025	27.6202	202.656	202.676
0.15	-421.728	-421.709	-416.168	-416.149	-403.549	-403.53	-381.435	-381.416	-284.813	-284.793	-198.335	-198.315	-155.53	-155.523	-120.118	-120.105	-72.4399	-72.436	-53.3566	-53.3472	30.213	30.2307	203.588	203.608
0.155	-422.045	-422.026	-416.892	-416.873	-404.058	-404.039	-381.584	-381.565	-284.882	-284.862	-198.877	-198.858	-156.967	-156.961	-120.204	-120.19	-72.8412	-72.8372	-52.9887	-52.9792	32.8369	32.8545	204.549	204.569
0.16	-422.385	-422.367	-417.626	-417.608	-404.579	-404.56	-381.736	-381.716	-284.957	-284.937	-199.46	-199.441	-158.375	-158.369	-120.291	-120.277	-73.222	-73.218	-52.6222	-52.6125	35.4735	35.491	205.538	205.558
0.165	-422.755	-422.737	-418.366	-418.349	-405.112	-405.093	-381.889	-381.869	-285.037	-285.017	-200.085	-200.066	-159.749	-159.743	-120.379	-120.366	-73.5828	-73.5788	-52.2579	-52.2482	38.122	38.1394	206.556	206.575
0.17	-423.158	-423.142	-419.105	-419.089	-405.657	-405.638	-382.045	-382.025	-285.124	-285.104	-200.753	-200.735	-161.085	-161.079	-120.47	-120.457	-73.9241	-73.92	-51.8967	-51.8869	40.7817	40.7991	207.601	207.62
0.175	-423.605	-423.59	-419.834	-419.82	-406.214	-406.195	-382.202	-382.182	-285.216	-285.196	-201.467	-201.449	-162.38	-162.375	-120.561	-120.549	-74.2462	-74.2421	-51.5393	-51.5295	43.452	43.4693	208.674	208.693
0.18	-424.104	-424.091	-420.544	-420.531	-406.783	-406.764	-382.36	-382.341	-285.316	-285.296	-202.228	-202.21	-163.631	-163.625	-120.654	-120.642	-74.5499	-74.5458	-51.1864	-51.1765	46.1324	46.1496	209.774	209.793
0.185	-424.665	-424.654	-421.223	-421.214	-407.363	-407.344	-382.521	-382.501	-285.422	-285.402	-203.036	-203.018	-164.833	-164.828	-120.749	-120.736	-74.8356	-74.8315	-50.8385	-50.8286	48.8222	48.8393	210.9	210.92
0.19	-425.297	-425.289	-421.864	-421.857	-407.955	-407.936	-382.682	-382.662	-285.536	-285.516	-203.893	-203.875	-165.986	-165.981	-120.844	-120.832	-75.104	-75.0999	-50.4962	-50.4862	51.5209	51.538	212.054	212.073
0.195	-426.003	-425.999	-422.461	-422.458	-408.559	-408.54	-382.844	-382.825	-285.657	-285.637	-204.797	-204.78	-167.087	-167.082	-120.94	-120.928	-75.3556	-75.3514	-50.1598	-50.1498	54.2281	54.2451	213.234	213.253
0.2	-426.782	-426.782	-423.017	-423.017	-409.175	-409.156	-383.008	-382.988	-285.786	-285.767	-205.75	-205.733	-168.136	-168.13	-121.037	-121.026	-75.5909	-75.5868	-49.8298	-49.8197	56.9433	56.9602	214.439	214.459
0.205	-427.63	-427.628	-423.54	-423.537	-409.802	-409.783	-383.172	-383.152	-285.925	-285.905	-206.749	-206.732	-169.13	-169.125	-121.135	-121.124	-75.8107	-75.8065	-49.5065	-49.4964	59.666	59.6828	215.671	215.69
0.21	-428.536	-428.532	-424.035	-424.03	-410.441	-410.422	-383.337	-383.317	-286.072	-286.052	-207.793	-207.777	-170.072	-170.066	-121.233	-121.222	-76.0154	-76.0112	-49.1903	-49.1802	62.3958	62.4126	216.927	216.947
0.215	-429.49	-429.484	-424.51	-424.503	-411.092	-411.073	-383.503	-383.483	-286.228	-286.209	-208.88	-208.864	-170.96	-170.954	-121.332	-121.321	-76.2056	-76.2015	-48.8814	-48.8713	65.1323	65.149	218.209	218.228
0.22	-430.487	-430.479	-424.971	-424.963	-411.755	-411.736	-383.668	-383.649	-286.395	-286.375	-210.007	-209.992	-171.797	-171.791	-121.43	-121.419	-76.382	-76.3778	-48.5801	-48.57	67.8751	67.8918	219.515	219.534
0.225	-431.519	-431.511	-425.423	-425.414	-412.43	-412.411	-383.834	-383.815	-286.572	-286.552	-211.171	-211.156	-172.583	-172.577	-121.529	-121.518	-76.5451	-76.5409	-48.2867	-48.2766	70.6239	70.6405	220.845	220.865
0.23	-432.584	-432.575	-425.87	-425.86	-413.117	-413.098	-384	-383.981	-286.76	-286.74	-212.37	-212.355	-173.321	-173.315	-121.627	-121.617	-76.6954	-76.6912	-48.0013	-47.9912	73.3784	73.3949	222.2	222.219
0.235	-433.677	-433.667	-426.315	-426.304	-413.817	-413.798	-384.167	-384.147	-286.959	-286.939	-213.598	-213.584	-174.013	-174.006	-121.726	-121.715	-76.8335	-76.8293	-47.7241	-47.714	76.1382	76.1547	223.577	223.597
0.24	-434.795	-434.785	-426.759	-426.748	-414.528	-414.509	-384.333	-384.313	-287.17	-287.151	-214.853	-214.84	-174.66	-174.653	-121.823	-121.814	-76.96	-76.9558	-47.4553	-47.4452	78.903	78.9194	224.979	224.998
0.245	-435.937	-435.927	-427.204	-427.192	-415.251	-415.233	-384.499	-384.479	-287.394	-287.375	-216.131	-216.117	-175.266	-175.259	-121.921	-121.911	-77.0754	-77.0711	-47.195	-47.1849	81.6725	81.6889	226.402	226.422
0.25	-437.102	-437.091	-427.65	-427.638	-415.987	-415.968	-384.664	-384.645	-287.631	-287.612	-217.427	-217.414	-175.833	-175.826	-122.017	-122.008	-77.1802	-77.1759	-46.9434	-46.9333	84.4464	84.4628	227.849	227.868
0.255	-438.286	-438.275	-428.099	-428.087	-416.735	-416.717	-384.83	-384.81	-287.882	-287.863	-218.737	-218.725	-176.363	-176.356	-122.113	-122.104	-77.275	-77.2707	-46.7005	-46.6905	87.2245	87.2409	229.317	229.336
0.26	-439.49	-439.479	-428.55	-428.538	-417.496	-417.477	-384.995	-384.975	-288.147	-288.128	-220.059	-220.047	-176.86	-176.853	-122.208	-122.198	-77.3602	-77.3559	-46.4665	-46.4565	90.0066	90.0229	230.808	230.827
0.265	-440.712	-440.7	-429.005	-428.992	-418.268	-418.249	-385.159	-385.139	-288.427	-288.408	-221.387	-221.376	-177.325	-177.318	-122.301	-122.292	-77.4364	-77.4321	-46.2415	-46.2315	92.7923	92.8085	232.32	232.338
0.27	-441.95	-441.939	-429.462	-429.45	-419.052	-419.034	-385.323	-385.304	-288.722	-288.703	-222.719	-222.708	-177.761	-177.754	-122.394	-122.385	-77.5041	-77.4997	-46.0255	-46.0155	95.5815	95.5977	233.852	233.871
0.275	-443.205	-443.194	-429.923	-429.911	-419.849	-419.83	-385.487	-385.467	-289.034	-289.014	-224.051	-224.04	-178.171	-178.163	-122.485	-122.476	-77.5637	-77.5593	-45.8185	-45.8085	98.3739	98.39	235.406	235.425
0.28	-444.475	-444.464	-430.388	-430.375	-420.656	-420.638	-385.649	-385.63	-289.362	-289.343	-225.379	-225.369	-178.555	-178.547	-122.575	-122.566	-77.6158	-77.6113	-45.6207	-45.6107	101.169	101.185	236.98	236.999
0.285	-445.759	-445.748	-430.856	-430.843	-421.475	-421.456	-385.812	-385.792	-289.707	-289.688	-226.7	-226.69	-178.916	-178.908	-122.663	-122.655	-77.6607	-77.6562	-45.432	-45.422	103.967	103.984	238.573	238.592
0.29	-447.056	-447.045	-431.328	-431.315	-422.304	-422.286	-385.974	-385.954	-290.07	-290.051	-228.012	-228.002	-179.257	-179.248	-122.75	-122.742	-77.6989	-77.6944	-45.2525	-45.2425	106.768	106.784	240.187	240.206
0.295	-448.366	-448.354	-431.804	-431.791	-423.143	-423.125	-386.135	-386.115	-290.451	-290.432	-229.311	-229.302	-179.578	-179.569	-122.835	-122.827	-77.7309	-77.7264	-45.0822	-45.0722	109.571	109.587	241.82	241.838
0.3	-449.686	-449.675	-432.285	-432.273	-423.991	-423.972	-386.296	-386.276	-290.851	-290.833	-230.595	-230.586	-179.881	-179.872	-122.918	-122.91	-77.7571	-77.7525	-44.9211	-44.9112	112.377	112.393	243.471	243.49
0.305	-451.016	-451.005	-432.773	-432.76	-424.846	-424.828	-386.456	-386.436	-291.27	-291.252	-231.861	-231.853	-180.167	-180.159	-123	-122.992	-77.778	-77.7733	-44.7693	-44.7593	115.184	115.2	245.141	245.16
0.31	-452.356	-452.345	-433.267	-433.254	-425.707	-425.689	-386.615	-386.596	-291.709	-291.691	-233.107	-233.099	-180.439	-180.43	-123.079	-123.072	-77.7938	-77.7892	-44.6266	-44.6167	117.994	118.01	246.829	246.848
0.315	-453.702	-453.691	-433.77	-433.757	-426.572	-426.553	-386.774	-386.755	-292.169	-292.151	-234.331	-234.324	-180.696	-180.688	-123.157	-123.15	-77.8051	-77.8004	-44.4932	-44.4833	120.805	120.821	248.536	248.554
0.32	-455.053	-455.043	-434.283	-434.271	-427.437	-427.419	-386.933	-386.914	-292.648	-292.63	-235.531	-235.524	-180.941	-180.932	-123.233	-123.226	-77.8122	-77.8075	-44.3689	-44.3591	123.618	123.634	250.259	250.278
0.325	-456.408	-456.398	-434.81	-434.798	-428.301	-428.283	-387.092	-387.073	-293.148	-293.131	-236.706	-236.699	-181.174	-181.165	-123.308	-123.301	-77.8155	-77.8107	-44.2539	-44.244	126.432	126.448	252	252.018
0.33	-457.763	-457.753	-435.355	-435.343	-429.157	-429.14	-387.25	-387.231	-293.669	-293.652	-237.853	-237.846	-181.396	-181.387	-123.38	-123.373	-77.8153	-77.8105	-44.148	-44.1381	129.247	129.263	253.757	253.776
0.335	-459.114	-459.104	-435.921	-435.91	-430.002	-429.984	-387.408	-387.389	-294.211	-294.194	-238.972	-238.965	-181.607	-181.599	-123.45	-123.444	-77.812	-77.8072	-44.0512	-44.0413	132.064	132.079	255.531	255.55
0.34	-460.456	-460.446	-436.514	-436.504	-430.828	-430.811	-387.566	-387.547	-294.774	-294.757	-240.06	-240.055	-181.81	-181.801	-123.519	-123.512	-77.806	-77.8012	-43.9635	-43.9536	134.881	134.897	257.321	257.34
0.345	-461.78	-461.771	-437.141	-437.131	-431.629	-431.614	-387.723	-387.704	-295.358	-295.341	-241.119	-241.113	-182.003	-181.995	-123.585	-123.579	-77.7976	-77.7927	-43.8848	-43.875	137.7	137.715	259.127	259.146
0.35	-463.074	-463.065	-437.807	-437.799	-432.399	-432.384	-387.881	-387.862	-295.962	-295.945	-242.145	-242.14	-182.189	-182.18	-123.65	-123.644	-77.7871	-77.7822	-43.8151	-43.8053	140.519	140.534	260.948	260.967
0.355	-464.318	-464.309	-438.519	-438.512	-433.129	-433.116	-388.039	-388.02	-296.586	-296.57	-243.14	-243.135	-182.367	-182.358	-123.713	-123.707	-77.7748	-77.7699	-43.7544	-43.7447	143.339	143.354	262.784	262.803
0.36	-465.482	-465.473	-439.28	-439.274	-433.816	-433.804	-388.197	-388.179	-297.231	-297.215	-244.102	-244.097	-182.538	-182.529	-123.774	-123.768	-77.7611	-77.7561	-43.7027	-43.6929	146.159	146.174	264.635	264.654
0.365	-466.524	-466.515	-440.092	-440.088	-434.457	-434.446	-388.356	-388.337	-297.894	-297.878	-245.031	-245.027	-182.703	-182.694	-123.833	-123.827	-77.7462	-77.7411	-43.6598	-43.65	148.979	148.995	266.501	266.519
0.37	-467.404	-467.394	-440.955	-440.952	-435.052	-435.042	-388.515	-388.496	-298.576	-298.561	-245.927	-245.923	-182.861	-182.852	-123.89	-123.885	-77.7304	-77.7253	-43.6257	-43.6159	151.8	151.816	268.38	268.399
0.375	-468.103	-468.093	-441.864	-441.863	-435.603	-435.594	-388.675	-388.656	-299.277	-299.261	-246.79	-246.786	-183.014	-183.005	-123.946	-123.94	-77.7139	-77.7089	-43.6003	-43.5906	154.621	154.637	270.274	270.292
0.38	-468.646	-468.636	-442.817	-442.816	-436.113	-436.106	-388.835	-388.816	-299.994	-299.979	-247.62	-247.617	-183.162	-183.153	-124	-123.994	-77.6972	-77.6921	-43.5837	-43.574	157.442	157.458	272.18	272.198
0.385	-469.08	-469.069	-443.807	-443.805	-436.586	-436.58	-388.996	-388.977	-300.727	-300.713	-248.418	-248.415	-183.305	-183.296	-124.052	-124.047	-77.6804	-77.6752	-43.5757	-43.566	160.263	160.279	274.1	274.118
0.39	-469.446	-469.436	-444.827	-444.825	-437.028	-437.023	-389.158	-389.14	-301.476	-301.462	-249.184	-249.182	-183.443	-183.434	-124.103	-124.098	-77.6637	-77.6585	-43.5764	-43.5667	163.084	163.1	276.033	276.051
0.395	-469.776	-469.766	-445.873	-445.869	-437.441	-437.436	-389.321	-389.303	-302.239	-302.225	-249.919	-249.917	-183.577	-183.568	-124.152	-124.147	-77.6474	-77.6423	-43.5855	-43.5758	165.905	165.921	277.978	277.996
0.4	-470.09	-470.08	-446.939	-446.934	-437.829	-437.825	-389.485	-389.467	-303.015	-303.002	-250.623	-250.621	-183.707	-183.698	-124.2	-124.195	-77.6318	-77.6266	-43.6031	-43.5934	168.725	168.741	279.935	279.953
0.405	-470.4	-470.391	-448.019	-448.014	-438.194	-438.191	-389.651	-389.633	-303.804	-303.79	-251.297	-251.296	-183.833	-183.825	-124.247	-124.242	-77.6171	-77.6119	-43.6291	-43.6195	171.545	171.561	281.904	281.923
0.41	-470.718	-470.709	-449.109	-449.103	-438.54	-438.537	-389.818	-389.8	-304.603	-304.589	-251.942	-251.941	-183.956	-183.947	-124.292	-124.288	-77.6035	-77.5982	-43.6634	-43.6538	174.364	174.38	283.885	283.903
0.415	-471.05	-471.041	-450.203	-450.197	-438.868	-438.865	-389.986	-389.968	-305.411	-305.398	-252.559	-252.558	-184.075	-184.067	-124.336	-124.332	-77.5911	-77.5858	-43.7061	-43.6964	177.183	177.199	285.878	285.896
0.42	-471.402	-471.394	-451.297	-451.289	-439.18	-439.177	-390.157	-390.138	-306.228	-306.216	-253.149	-253.149	-184.192	-184.183	-124.379	-124.375	-77.5803	-77.575	-43.7569	-43.7473	180.001	180.017	287.881	287.899
0.425	-471.781	-471.773	-452.384	-452.376	-439.477	-439.474	-390.329	-390.311	-307.052	-307.04	-253.713	-253.712	-184.305	-184.297	-124.421	-124.417	-77.5712	-77.5658	-43.8159	-43.8063	182.818	182.834	289.895	289.913
0.43	-472.191	-472.184	-453.459	-453.451	-439.76	-439.758	-390.502	-390.485	-307.882	-307.871	-254.251	-254.251	-184.416	-184.408	-124.463	-124.459	-77.5639	-77.5586	-43.8829	-43.8733	185.635	185.65	291.919	291.937
0.435	-472.64	-472.633	-454.517	-454.508	-440.03	-440.028	-390.678	-390.661	-308.717	-308.706	-254.766	-254.765	-184.524	-184.516	-124.503	-124.499	-77.5588	-77.5534	-43.958	-43.9484	188.45	188.465	293.954	293.972
0.44	-473.132	-473.125	-455.55	-455.541	-440.289	-440.287	-390.857	-390.839	-309.556	-309.545	-255.257	-255.256	-184.63	-184.622	-124.543	-124.539	-77.5559	-77.5504	-44.041	-44.0314	191.264	191.28	295.998	296.016
0.445	-473.673	-473.668	-456.552	-456.543	-440.537	-440.535	-391.037	-391.02	-310.397	-310.386	-255.727	-255.726	-184.734	-184.726	-124.582	-124.578	-77.5554	-77.5499	-44.1319	-44.1223	194.078	194.093	298.053	298.071
0.45	-474.27	-474.265	-457.516	-457.507	-440.774	-440.772	-391.22	-391.203	-311.24	-311.229	-256.175	-256.174	-184.836	-184.828	-124.62	-124.617	-77.5575	-77.552	-44.2306	-44.2211	196.89	196.905	300.116	300.134
0.455	-474.929	-474.924	-458.438	-458.428	-441.002	-441	-391.406	-391.388	-312.083	-312.073	-256.604	-256.602	-184.936	-184.927	-124.658	-124.655	-77.5623	-77.5568	-44.3371	-44.3276	199.701	199.716	302.189	302.207
0.46	-475.653	-475.649	-459.31	-459.301	-441.222	-441.219	-391.594	-391.577	-312.926	-312.915	-257.013	-257.011	-185.034	-185.025	-124.696	-124.693	-77.57	-77.5645	-44.4513	-44.4417	202.51	202.525	304.271	304.289
0.465	-476.446	-476.442	-460.129	-460.119	-441.433	-441.43	-391.785	-391.768	-313.767	-313.757	-257.405	-257.402	-185.13	-185.122	-124.734	-124.731	-77.5808	-77.5753	-44.573	-44.5635	205.318	205.334	306.361	306.379
0.47	-477.311	-477.307	-460.891	-460.882	-441.636	-441.634	-391.979	-391.962	-314.605	-314.596	-257.779	-257.777	-185.225	-185.217	-124.771	-124.768	-77.5947	-77.5892	-44.7024	-44.6928	208.125	208.14	308.46	308.477
0.475	-478.247	-478.244	-461.596	-461.587	-441.832	-441.83	-392.176	-392.159	-315.441	-315.431	-258.137	-258.134	-185.318	-185.31	-124.809	-124.806	-77.612	-77.6065	-44.8392	-44.8297	210.93	210.945	310.566	310.584
0.48	-479.254	-479.251	-462.244	-462.235	-442.021	-442.019	-392.376	-392.359	-316.272	-316.263	-258.48	-258.477	-185.41	-185.402	-124.846	-124.843	-77.6327	-77.6272	-44.9834	-44.9739	213.733	213.749	312.681	312.699
0.485	-480.328	-480.326	-462.837	-462.828	-442.205	-442.202	-392.579	-392.562	-317.099	-317.09	-258.809	-258.805	-185.501	-185.493	-124.884	-124.881	-77.657	-77.6514	-45.135	-45.1255	216.535	216.551	314.803	314.821
0.49	-481.466	-481.464	-463.377	-463.369	-442.382	-442.379	-392.786	-392.769	-317.92	-317.912	-259.123	-259.12	-185.591	-185.583	-124.922	-124.919	-77.685	-77.6794	-45.2939	-45.2845	219.335	219.351	316.933	316.951
0.495	-482.662	-482.66	-463.869	-463.861	-442.554	-442.551	-392.996	-392.98	-318.736	-318.727	-259.425	-259.422	-185.68	-185.672	-124.961	-124.958	-77.7167	-77.7112	-45.4601	-45.4506	222.134	222.149	319.07	319.088
0.5	-483.909	-483.907	-464.317	-464.309	-442.721	-442.718	-393.21	-393.194	-319.544	-319.536	-259.715	-259.712	-185.767	-185.76	-125	-124.997	-77.7524	-77.7468	-45.6334	-45.624	224.93	224.946	321.214	321.232
