# Supplementary material for: Quantized spin Hall conductance in a magnetically doped two dimensional topological insulator
Source: Nat Commun. 2021 May 27;12:3193. doi: 10.1038/s41467-021-23262-1 (PMC8160016; doi:10.1038/s41467-021-23262-1)
Supplement: Supplementary file 1 — Source Data [file 41467_2021_23262_MOESM1_ESM.zip › fig-1a-characters.xlsx]

## Sheet: dispersion-9nm-1.2pctmn
k	kphi	E	bindex	char	orbital	gamma6	gamma8	gamma8h	gamma8l	gamma7		R (gamma6)	G (gamma8l)	B (gamma8h)	color
-0.5	45	-483.909	-20		-0.66266	0.15521	0.81787	0.71452	0.10335	0.02691		39.5785	26.3543	182.203	#271AB6
-0.5	45	-483.907	-19		-0.66245	0.15531	0.81775	0.71441	0.10334	0.02694		39.6041	26.3517	182.175	#271AB6
-0.5	45	-464.317	-18		-0.86041	0.06443	0.92484	0.70306	0.22179	0.01072		16.4296	56.5564	179.28	#1038B3
-0.5	45	-464.309	-17		-0.86039	0.06444	0.92483	0.70316	0.22167	0.01072		16.4322	56.5258	179.306	#1038B3
-0.5	45	-442.721	-16		-0.98118	0.00863	0.9898	0.71965	0.27016	0.00157		2.20065	68.8908	183.511	#0244B7
-0.5	45	-442.718	-15		-0.98118	0.00862	0.98981	0.71959	0.27022	0.00157		2.1981	68.9061	183.495	#0244B7
-0.5	45	-393.21	-14		-0.96529	0.01621	0.98151	0.79833	0.18318	0.00228		4.13355	46.7109	203.574	#042ECB
-0.5	45	-393.194	-13		-0.96528	0.01622	0.9815	0.7983	0.1832	0.00228		4.1361	46.716	203.566	#042ECB
-0.5	45	-319.544	-12		-0.87757	0.05761	0.93518	0.63369	0.3015	0.00721		14.6905	76.8825	161.591	#0E4CA1
-0.5	45	-319.536	-11		-0.87754	0.05762	0.93517	0.63358	0.30159	0.00721		14.6931	76.9055	161.563	#0E4CA1
-0.5	45	-259.715	-10		-0.93079	0.03228	0.96307	0.6963	0.26677	0.00465		8.2314	68.0263	177.556	#0844B1
-0.5	45	-259.712	-9		-0.93083	0.03226	0.96309	0.69642	0.26667	0.00465		8.2263	68.0008	177.587	#0844B1
-0.5	45	-185.767	-8		-0.9628	0.01763	0.98043	0.77892	0.20151	0.00193		4.49565	51.385	198.625	#0433C6
-0.5	45	-185.76	-7		-0.9628	0.01763	0.98043	0.77897	0.20147	0.00193		4.49565	51.3749	198.637	#0433C6
-0.5	45	-125	-6		-0.96753	0.01549	0.98302	0.71435	0.26868	0.00149		3.94995	68.5134	182.159	#0344B6
-0.5	45	-124.997	-5		-0.96752	0.01549	0.98302	0.71435	0.26867	0.00149		3.94995	68.5109	182.159	#0344B6
-0.5	45	-77.7524	-4		-0.97621	0.01147	0.98768	0.62466	0.36302	0.00085		2.92485	92.5701	159.288	#025C9F
-0.5	45	-77.7468	-3		-0.97623	0.01146	0.98769	0.62471	0.36298	0.00085		2.9223	92.5599	159.301	#025C9F
-0.5	45	-45.6334	-2		-0.99368	0.00301	0.99669	0.44142	0.55528	0.0003		0.76755	141.596	112.562	#008D70
-0.5	45	-45.624	-1		-0.99369	0.00301	0.9967	0.44145	0.55524	0.00029		0.76755	141.586	112.57	#008D70
-0.5	45	224.93	1		-0.07806	0.45508	0.53314	0.36716	0.16598	0.01177		116.045	42.3249	93.6258	#742A5D
-0.5	45	224.946	2		-0.07805	0.45509	0.53314	0.36718	0.16596	0.01177		116.048	42.3198	93.6309	#742A5D
-0.5	45	321.214	3		0.08208	0.53224	0.45016	0.18105	0.2691	0.01761		135.721	68.6205	46.1677	#87442E
-0.5	45	321.232	4		0.08208	0.53224	0.45016	0.18106	0.2691	0.01761		135.721	68.6205	46.1703	#87442E
-0.495	45	-482.662	-20		-0.67738	0.14865	0.82603	0.71963	0.1064	0.02531		37.9057	27.132	183.506	#251BB7
-0.495	45	-482.66	-19		-0.67717	0.14875	0.82592	0.71954	0.10638	0.02533		37.9312	27.1269	183.483	#251BB7
-0.495	45	-463.869	-18		-0.84693	0.07078	0.9177	0.70142	0.21629	0.01152		18.0489	55.154	178.862	#1237B2
-0.495	45	-463.861	-17		-0.84691	0.07079	0.91769	0.70151	0.21618	0.01152		18.0514	55.1259	178.885	#1237B2
-0.495	45	-442.554	-16		-0.98088	0.00878	0.98966	0.72444	0.26522	0.00157		2.2389	67.6311	184.732	#0243B8
-0.495	45	-442.551	-15		-0.98089	0.00877	0.98966	0.72438	0.26528	0.00157		2.23635	67.6464	184.717	#0243B8
-0.495	45	-392.996	-14		-0.96528	0.01624	0.98152	0.80184	0.17968	0.00224		4.1412	45.8184	204.469	#042DCC
-0.495	45	-392.98	-13		-0.96526	0.01625	0.98151	0.80181	0.1797	0.00224		4.14375	45.8235	204.462	#042DCC
-0.495	45	-318.736	-12		-0.87599	0.05843	0.93442	0.63596	0.29846	0.00714		14.8996	76.1073	162.17	#0E4CA2
-0.495	45	-318.727	-11		-0.87596	0.05845	0.93441	0.63585	0.29856	0.00714		14.9047	76.1328	162.142	#0E4CA2
-0.495	45	-259.425	-10		-0.92859	0.03335	0.96194	0.69292	0.26902	0.00471		8.50425	68.6001	176.695	#0844B0
-0.495	45	-259.422	-9		-0.92862	0.03333	0.96196	0.69304	0.26892	0.00471		8.49915	68.5746	176.725	#0844B0
-0.495	45	-185.68	-8		-0.96224	0.01792	0.98015	0.78005	0.2001	0.00193		4.5696	51.0255	198.913	#0433C6
-0.495	45	-185.672	-7		-0.96224	0.01792	0.98015	0.7801	0.20006	0.00193		4.5696	51.0153	198.925	#0433C6
-0.495	45	-124.961	-6		-0.96707	0.01572	0.98279	0.71609	0.2667	0.00149		4.0086	68.0085	182.603	#0444B6
-0.495	45	-124.958	-5		-0.96705	0.01573	0.98278	0.71609	0.26669	0.00149		4.01115	68.0059	182.603	#0444B6
-0.495	45	-77.7167	-4		-0.97568	0.01174	0.98741	0.62701	0.3604	0.00085		2.9937	91.902	159.888	#025B9F
-0.495	45	-77.7112	-3		-0.97569	0.01173	0.98742	0.62705	0.36037	0.00085		2.99115	91.8944	159.898	#025B9F
-0.495	45	-45.4601	-2		-0.99349	0.0031	0.9966	0.44384	0.55276	0.0003		0.7905	140.954	113.179	#008C71
-0.495	45	-45.4506	-1		-0.9935	0.0031	0.9966	0.44388	0.55273	0.0003		0.7905	140.946	113.189	#008C71
-0.495	45	222.134	1		-0.08069	0.45384	0.53454	0.36793	0.1666	0.01162		115.729	42.483	93.8221	#732A5D
-0.495	45	222.149	2		-0.08068	0.45385	0.53453	0.36795	0.16658	0.01162		115.732	42.4779	93.8273	#732A5D
-0.495	45	319.07	3		0.08087	0.53169	0.45082	0.17972	0.2711	0.0175		135.581	69.1305	45.8286	#87452D
-0.495	45	319.088	4		0.08087	0.53169	0.45082	0.17972	0.27109	0.0175		135.581	69.1279	45.8286	#87452D
-0.49	45	-481.466	-20		-0.69405	0.14117	0.83522	0.72539	0.10983	0.02361		35.9984	28.0067	184.974	#231CB8
-0.49	45	-481.464	-19		-0.69385	0.14126	0.83511	0.7253	0.10981	0.02363		36.0213	28.0016	184.952	#241CB8
-0.49	45	-463.377	-18		-0.83206	0.07777	0.90983	0.69941	0.21042	0.01239		19.8314	53.6571	178.35	#1335B2
-0.49	45	-463.369	-17		-0.83205	0.07778	0.90983	0.6995	0.21033	0.01239		19.8339	53.6341	178.373	#1335B2
-0.49	45	-442.382	-16		-0.98057	0.00893	0.98951	0.72935	0.26016	0.00156		2.27715	66.3408	185.984	#0242B9
-0.49	45	-442.379	-15		-0.98058	0.00893	0.98951	0.72929	0.26022	0.00156		2.27715	66.3561	185.969	#0242B9
-0.49	45	-392.786	-14		-0.96527	0.01627	0.98153	0.80533	0.1762	0.0022		4.14885	44.931	205.359	#042CCD
-0.49	45	-392.769	-13		-0.96525	0.01627	0.98152	0.80531	0.17621	0.0022		4.14885	44.9335	205.354	#042CCD
-0.49	45	-317.92	-12		-0.87448	0.05922	0.9337	0.63848	0.29523	0.00707		15.1011	75.2836	162.812	#0F4BA2
-0.49	45	-317.912	-11		-0.87445	0.05924	0.93369	0.63837	0.29532	0.00708		15.1062	75.3066	162.784	#0F4BA2
-0.49	45	-259.123	-10		-0.92626	0.03448	0.96075	0.68934	0.27141	0.00477		8.7924	69.2095	175.782	#0845AF
-0.49	45	-259.12	-9		-0.9263	0.03447	0.96077	0.68946	0.27131	0.00477		8.78985	69.184	175.812	#0845AF
-0.49	45	-185.591	-8		-0.96165	0.01821	0.97986	0.78115	0.19872	0.00193		4.64355	50.6736	199.193	#0432C7
-0.49	45	-185.583	-7		-0.96166	0.01821	0.97987	0.78119	0.19867	0.00193		4.64355	50.6609	199.203	#0432C7
-0.49	45	-124.922	-6		-0.96659	0.01596	0.98255	0.71783	0.26472	0.0015		4.0698	67.5036	183.047	#0443B7
-0.49	45	-124.919	-5		-0.96658	0.01596	0.98254	0.71783	0.26471	0.0015		4.0698	67.5011	183.047	#0443B7
-0.49	45	-77.685	-4		-0.97513	0.01201	0.98713	0.62935	0.35778	0.00086		3.06255	91.2339	160.484	#035BA0
-0.49	45	-77.6794	-3		-0.97514	0.012	0.98714	0.6294	0.35775	0.00086		3.06	91.2262	160.497	#035BA0
-0.49	45	-45.2939	-2		-0.9933	0.0032	0.9965	0.4463	0.5502	0.0003		0.816	140.301	113.806	#008C71
-0.49	45	-45.2845	-1		-0.99331	0.0032	0.99651	0.44634	0.55017	0.0003		0.816	140.293	113.817	#008C71
-0.49	45	219.335	1		-0.08334	0.4526	0.53593	0.36871	0.16722	0.01147		115.413	42.6411	94.0211	#732A5E
-0.49	45	219.351	2		-0.08333	0.4526	0.53593	0.36873	0.1672	0.01147		115.413	42.636	94.0262	#732A5E
-0.49	45	316.933	3		0.07966	0.53114	0.45148	0.17836	0.27312	0.01739		135.441	69.6456	45.4818	#87452D
-0.49	45	316.951	4		0.07966	0.53114	0.45148	0.17836	0.27312	0.01739		135.441	69.6456	45.4818	#87452D
-0.485	45	-480.328	-20		-0.71249	0.13284	0.84533	0.73167	0.11366	0.02183		33.8742	28.9833	186.576	#211CBA
-0.485	45	-480.326	-19		-0.71228	0.13293	0.84521	0.7316	0.11362	0.02185		33.8972	28.9731	186.558	#211CBA
-0.485	45	-462.837	-18		-0.8159	0.08539	0.90129	0.69709	0.2042	0.01332		21.7745	52.071	177.758	#1534B1
-0.485	45	-462.828	-17		-0.8159	0.08539	0.90129	0.69716	0.20412	0.01332		21.7745	52.0506	177.776	#1534B1
-0.485	45	-442.205	-16		-0.98026	0.00909	0.98935	0.73437	0.25497	0.00156		2.31795	65.0173	187.264	#0241BB
-0.485	45	-442.202	-15		-0.98026	0.00909	0.98935	0.73432	0.25503	0.00156		2.31795	65.0327	187.252	#0241BB
-0.485	45	-392.579	-14		-0.96526	0.01629	0.98155	0.80881	0.17273	0.00217		4.15395	44.0461	206.247	#042CCE
-0.485	45	-392.562	-13		-0.96524	0.01629	0.98154	0.80879	0.17275	0.00217		4.15395	44.0513	206.241	#042CCE
-0.485	45	-317.099	-12		-0.87306	0.05997	0.93303	0.64125	0.29178	0.007		15.2924	74.4039	163.519	#0F4AA3
-0.485	45	-317.09	-11		-0.87303	0.05999	0.93301	0.64114	0.29188	0.007		15.2974	74.4294	163.491	#0F4AA3
-0.485	45	-258.809	-10		-0.92382	0.03567	0.9595	0.68556	0.27394	0.00483		9.09585	69.8547	174.818	#0945AE
-0.485	45	-258.805	-9		-0.92386	0.03565	0.95952	0.68568	0.27384	0.00483		9.09075	69.8292	174.848	#0945AE
-0.485	45	-185.501	-8		-0.96105	0.01851	0.97956	0.7822	0.19736	0.00192		4.72005	50.3268	199.461	#0432C7
-0.485	45	-185.493	-7		-0.96106	0.01851	0.97957	0.78225	0.19732	0.00192		4.72005	50.3166	199.474	#0432C7
-0.485	45	-124.884	-6		-0.96611	0.0162	0.9823	0.71957	0.26273	0.0015		4.131	66.9962	183.49	#0442B7
-0.485	45	-124.881	-5		-0.9661	0.0162	0.9823	0.71957	0.26273	0.0015		4.131	66.9962	183.49	#0442B7
-0.485	45	-77.657	-4		-0.97456	0.01229	0.98685	0.6317	0.35515	0.00086		3.13395	90.5632	161.083	#035AA1
-0.485	45	-77.6514	-3		-0.97457	0.01228	0.98686	0.63174	0.35511	0.00086		3.1314	90.553	161.094	#035AA1
-0.485	45	-45.135	-2		-0.9931	0.0033	0.9964	0.4488	0.5476	0.0003		0.8415	139.638	114.444	#008B72
-0.485	45	-45.1255	-1		-0.99311	0.0033	0.99641	0.44884	0.54757	0.0003		0.8415	139.63	114.454	#008B72
-0.485	45	216.535	1		-0.08599	0.45134	0.53734	0.3695	0.16784	0.01132		115.092	42.7992	94.2225	#732A5E
-0.485	45	216.551	2		-0.08598	0.45135	0.53733	0.36952	0.16781	0.01132		115.094	42.7916	94.2276	#732A5E
-0.485	45	314.803	3		0.07844	0.53058	0.45214	0.17697	0.27517	0.01728		135.298	70.1684	45.1273	#87462D
-0.485	45	314.821	4		0.07845	0.53058	0.45214	0.17698	0.27516	0.01728		135.298	70.1658	45.1299	#87462D
-0.48	45	-479.254	-20		-0.73239	0.1238	0.8562	0.73836	0.11784	0.02		31.569	30.0492	188.282	#1F1EBC
-0.48	45	-479.251	-19		-0.73218	0.1239	0.85608	0.73829	0.11779	0.02002		31.5945	30.0364	188.264	#1F1EBC
-0.48	45	-462.244	-18		-0.79865	0.09353	0.89218	0.69449	0.19768	0.0143		23.8501	50.4084	177.095	#1732B1
-0.48	45	-462.235	-17		-0.79865	0.09353	0.89218	0.69456	0.19762	0.0143		23.8501	50.3931	177.113	#1732B1
-0.48	45	-442.021	-16		-0.97992	0.00926	0.98918	0.73952	0.24966	0.00156		2.3613	63.6633	188.578	#023FBC
-0.48	45	-442.019	-15		-0.97992	0.00926	0.98918	0.73947	0.24972	0.00156		2.3613	63.6786	188.565	#023FBC
-0.48	45	-392.376	-14		-0.96526	0.01631	0.98156	0.81228	0.16928	0.00213		4.15905	43.1664	207.131	#042BCF
-0.48	45	-392.359	-13		-0.96524	0.01631	0.98156	0.81226	0.1693	0.00213		4.15905	43.1715	207.126	#042BCF
-0.48	45	-316.272	-12		-0.87174	0.06067	0.93241	0.64428	0.28813	0.00691		15.4709	73.4732	164.291	#0F49A4
-0.48	45	-316.263	-11		-0.8717	0.06069	0.93239	0.64417	0.28822	0.00692		15.4759	73.4961	164.263	#0F49A4
-0.48	45	-258.48	-10		-0.92126	0.03692	0.95818	0.68157	0.27661	0.0049		9.4146	70.5356	173.8	#0946AD
-0.48	45	-258.477	-9		-0.9213	0.0369	0.9582	0.68169	0.27651	0.00489		9.4095	70.5101	173.831	#0946AD
-0.48	45	-185.41	-8		-0.96043	0.01883	0.97926	0.78322	0.19603	0.00192		4.80165	49.9877	199.721	#0431C7
-0.48	45	-185.402	-7		-0.96043	0.01882	0.97926	0.78327	0.19599	0.00192		4.7991	49.9774	199.734	#0431C7
-0.48	45	-124.846	-6		-0.96562	0.01644	0.98206	0.72131	0.26075	0.0015		4.1922	66.4912	183.934	#0442B7
-0.48	45	-124.843	-5		-0.96561	0.01644	0.98205	0.72131	0.26074	0.0015		4.1922	66.4887	183.934	#0442B7
-0.48	45	-77.6327	-4		-0.97397	0.01258	0.98655	0.63404	0.35251	0.00087		3.2079	89.8901	161.68	#0359A1
-0.48	45	-77.6272	-3		-0.97399	0.01257	0.98656	0.63408	0.35248	0.00087		3.20535	89.8824	161.69	#0359A1
-0.48	45	-44.9834	-2		-0.9929	0.0034	0.9963	0.45135	0.54495	0.0003		0.867	138.962	115.094	#008A73
-0.48	45	-44.9739	-1		-0.99291	0.0034	0.9963	0.45139	0.54492	0.0003		0.867	138.955	115.104	#008A73
-0.48	45	213.733	1		-0.08866	0.45009	0.53874	0.37029	0.16845	0.01117		114.773	42.9547	94.424	#722A5E
-0.48	45	213.749	2		-0.08865	0.45009	0.53874	0.37031	0.16843	0.01117		114.773	42.9496	94.4291	#722A5E
-0.48	45	312.681	3		0.07723	0.53003	0.4528	0.17556	0.27724	0.01717		135.158	70.6962	44.7678	#87462C
-0.48	45	312.699	4		0.07723	0.53003	0.4528	0.17556	0.27724	0.01717		135.158	70.6962	44.7678	#87462C
-0.475	45	-478.247	-20		-0.75341	0.11422	0.86764	0.74531	0.12233	0.01814		29.1261	31.1942	190.054	#1D1FBE
-0.475	45	-478.244	-19		-0.7532	0.11432	0.86752	0.74526	0.12226	0.01816		29.1516	31.1763	190.041	#1D1FBE
-0.475	45	-461.596	-18		-0.78059	0.10206	0.88265	0.69171	0.19094	0.01529		26.0253	48.6897	176.386	#1A30B0
-0.475	45	-461.587	-17		-0.7806	0.10205	0.88266	0.69177	0.19089	0.01529		26.0227	48.6769	176.401	#1A30B0
-0.475	45	-441.832	-16		-0.97957	0.00944	0.98901	0.74479	0.24421	0.00156		2.4072	62.2736	189.921	#023EBD
-0.475	45	-441.83	-15		-0.97957	0.00944	0.98901	0.74474	0.24427	0.00156		2.4072	62.2888	189.909	#023EBD
-0.475	45	-392.176	-14		-0.96526	0.01632	0.98158	0.81572	0.16586	0.00209		4.1616	42.2943	208.009	#042AD0
-0.475	45	-392.159	-13		-0.96525	0.01633	0.98158	0.8157	0.16587	0.00209		4.16415	42.2968	208.004	#042AD0
-0.475	45	-315.441	-12		-0.87052	0.06133	0.93185	0.64758	0.28426	0.00683		15.6392	72.4863	165.133	#0F48A5
-0.475	45	-315.431	-11		-0.87048	0.06135	0.93183	0.64747	0.28435	0.00683		15.6442	72.5092	165.105	#0F48A5
-0.475	45	-258.137	-10		-0.91856	0.03824	0.9568	0.67737	0.27943	0.00496		9.7512	71.2546	172.729	#0947AC
-0.475	45	-258.134	-9		-0.91861	0.03822	0.95682	0.6775	0.27933	0.00496		9.7461	71.2292	172.762	#0947AC
-0.475	45	-185.318	-8		-0.95979	0.01915	0.97894	0.78421	0.19473	0.00192		4.88325	49.6561	199.974	#0431C7
-0.475	45	-185.31	-7		-0.95979	0.01915	0.97894	0.78425	0.19468	0.00192		4.88325	49.6434	199.984	#0431C7
-0.475	45	-124.809	-6		-0.96513	0.01668	0.98181	0.72304	0.25877	0.00151		4.2534	65.9864	184.375	#0441B8
-0.475	45	-124.806	-5		-0.96511	0.01669	0.9818	0.72304	0.25876	0.00151		4.25595	65.9838	184.375	#0441B8
-0.475	45	-77.612	-4		-0.97337	0.01288	0.98625	0.63638	0.34987	0.00087		3.2844	89.2168	162.277	#0359A2
-0.475	45	-77.6065	-3		-0.97338	0.01287	0.98626	0.63642	0.34983	0.00087		3.28185	89.2066	162.287	#0359A2
-0.475	45	-44.8392	-2		-0.99269	0.00351	0.99619	0.45393	0.54226	0.0003		0.89505	138.276	115.752	#008A73
-0.475	45	-44.8297	-1		-0.99269	0.0035	0.9962	0.45397	0.54222	0.0003		0.8925	138.266	115.762	#008A73
-0.475	45	210.93	1		-0.09134	0.44882	0.54016	0.37109	0.16907	0.01102		114.449	43.1129	94.6279	#722B5E
-0.475	45	210.945	2		-0.09133	0.44883	0.54016	0.37111	0.16905	0.01102		114.452	43.1078	94.633	#722B5E
-0.475	45	310.566	3		0.07601	0.52948	0.45347	0.17412	0.27935	0.01706		135.017	71.2343	44.4006	#87472C
-0.475	45	310.584	4		0.07601	0.52948	0.45347	0.17412	0.27934	0.01706		135.017	71.2317	44.4006	#87472C
-0.47	45	-477.311	-20		-0.7751	0.10431	0.87941	0.75238	0.12703	0.01628		26.599	32.3927	191.857	#1A20BF
-0.47	45	-477.307	-19		-0.77488	0.10441	0.87929	0.75234	0.12695	0.0163		26.6245	32.3723	191.847	#1A20BF
-0.47	45	-460.891	-18		-0.76215	0.11079	0.87294	0.68886	0.18408	0.01628		28.2514	46.9404	175.659	#1C2EAF
-0.47	45	-460.882	-17		-0.76216	0.11078	0.87295	0.6889	0.18405	0.01627		28.2489	46.9327	175.669	#1C2EAF
-0.47	45	-441.636	-16		-0.97919	0.00963	0.98882	0.75019	0.23863	0.00155		2.45565	60.8507	191.298	#023CBF
-0.47	45	-441.634	-15		-0.97919	0.00963	0.98882	0.75013	0.23868	0.00155		2.45565	60.8634	191.283	#023CBF
-0.47	45	-391.979	-14		-0.96527	0.01634	0.9816	0.81915	0.16245	0.00206		4.1667	41.4248	208.883	#0429D0
-0.47	45	-391.962	-13		-0.96525	0.01634	0.9816	0.81913	0.16246	0.00206		4.1667	41.4273	208.878	#0429D0
-0.47	45	-314.605	-12		-0.86941	0.06193	0.93134	0.65117	0.28017	0.00673		15.7921	71.4433	166.048	#0F47A6
-0.47	45	-314.596	-11		-0.86937	0.06195	0.93132	0.65105	0.28027	0.00673		15.7973	71.4689	166.018	#0F47A6
-0.47	45	-257.779	-10		-0.91573	0.03962	0.95535	0.67296	0.28239	0.00503		10.1031	72.0095	171.605	#0A48AB
-0.47	45	-257.777	-9		-0.91578	0.0396	0.95537	0.67308	0.28229	0.00503		10.098	71.9839	171.635	#0A47AB
-0.47	45	-185.225	-8		-0.95912	0.01948	0.97861	0.78514	0.19346	0.00191		4.9674	49.3323	200.211	#0431C8
-0.47	45	-185.217	-7		-0.95913	0.01948	0.97861	0.78519	0.19342	0.00191		4.9674	49.3221	200.223	#0431C8
-0.47	45	-124.771	-6		-0.96463	0.01693	0.98156	0.72478	0.25678	0.00151		4.31715	65.4789	184.819	#0441B8
-0.47	45	-124.768	-5		-0.96461	0.01694	0.98155	0.72478	0.25677	0.00151		4.3197	65.4763	184.819	#0441B8
-0.47	45	-77.5947	-4		-0.97275	0.01319	0.98594	0.63871	0.34722	0.00088		3.36345	88.5411	162.871	#0358A2
-0.47	45	-77.5892	-3		-0.97276	0.01318	0.98594	0.63876	0.34718	0.00088		3.3609	88.5309	162.884	#0358A2
-0.47	45	-44.7024	-2		-0.99247	0.00362	0.99608	0.45656	0.53952	0.0003		0.9231	137.578	116.423	#008974
-0.47	45	-44.6928	-1		-0.99247	0.00361	0.99609	0.45661	0.53948	0.0003		0.92055	137.567	116.436	#008974
-0.47	45	208.125	1		-0.09403	0.44755	0.54158	0.37189	0.16968	0.01087		114.125	43.2684	94.832	#722B5E
-0.47	45	208.14	2		-0.09402	0.44755	0.54158	0.37191	0.16966	0.01087		114.125	43.2633	94.8371	#722B5E
-0.47	45	308.46	3		0.07479	0.52892	0.45413	0.17265	0.28148	0.01695		134.875	71.7774	44.0258	#86472C
-0.47	45	308.477	4		0.07479	0.52892	0.45413	0.17266	0.28147	0.01695		134.875	71.7749	44.0283	#86472C
-0.465	45	-476.446	-20		-0.79694	0.09429	0.89123	0.75941	0.13182	0.01447		24.0439	33.6141	193.65	#1821C1
-0.465	45	-476.442	-19		-0.79672	0.09439	0.89111	0.75939	0.13173	0.01449		24.0694	33.5911	193.644	#1821C1
-0.465	45	-460.129	-18		-0.74379	0.1195	0.86328	0.68605	0.17724	0.01722		30.4725	45.1962	174.943	#1E2DAE
-0.465	45	-460.119	-17		-0.7438	0.11949	0.86329	0.68607	0.17723	0.01722		30.47	45.1936	174.948	#1E2DAE
-0.465	45	-441.433	-16		-0.97879	0.00983	0.98862	0.75571	0.23291	0.00155		2.50665	59.392	192.706	#023BC0
-0.465	45	-441.43	-15		-0.97879	0.00983	0.98862	0.75565	0.23296	0.00155		2.50665	59.4048	192.691	#023BC0
-0.465	45	-391.785	-14		-0.96528	0.01635	0.98163	0.82256	0.15907	0.00202		4.16925	40.5628	209.753	#0428D1
-0.465	45	-391.768	-13		-0.96527	0.01636	0.98162	0.82254	0.15908	0.00202		4.1718	40.5654	209.748	#0428D1
-0.465	45	-313.767	-12		-0.86843	0.06247	0.9309	0.65504	0.27587	0.00663		15.9299	70.3469	167.035	#0F46A7
-0.465	45	-313.757	-11		-0.86839	0.06249	0.93088	0.65492	0.27596	0.00663		15.935	70.3698	167.005	#0F46A7
-0.465	45	-257.405	-10		-0.91277	0.04107	0.95383	0.66833	0.2855	0.0051		10.4728	72.8025	170.424	#0A48AA
-0.465	45	-257.402	-9		-0.91281	0.04105	0.95386	0.66846	0.2854	0.0051		10.4678	72.777	170.457	#0A48AA
-0.465	45	-185.13	-8		-0.95843	0.01983	0.97826	0.78603	0.19223	0.00191		5.05665	49.0187	200.438	#0531C8
-0.465	45	-185.122	-7		-0.95844	0.01983	0.97826	0.78608	0.19218	0.00191		5.05665	49.0059	200.45	#0531C8
-0.465	45	-124.734	-6		-0.96412	0.01718	0.9813	0.72651	0.25479	0.00151		4.3809	64.9715	185.26	#0440B9
-0.465	45	-124.731	-5		-0.96411	0.01719	0.9813	0.72651	0.25479	0.00151		4.38345	64.9715	185.26	#0440B9
-0.465	45	-77.5808	-4		-0.9721	0.01351	0.98561	0.64104	0.34457	0.00088		3.44505	87.8654	163.465	#0357A3
-0.465	45	-77.5753	-3		-0.97212	0.0135	0.98562	0.64109	0.34453	0.00088		3.4425	87.8551	163.478	#0357A3
-0.465	45	-44.573	-2		-0.99224	0.00373	0.99597	0.45924	0.53673	0.0003		0.95115	136.866	117.106	#008875
-0.465	45	-44.5635	-1		-0.99225	0.00373	0.99597	0.45928	0.53669	0.0003		0.95115	136.856	117.116	#008875
-0.465	45	205.318	1		-0.09673	0.44627	0.54301	0.37271	0.1703	0.01072		113.799	43.4265	95.041	#712B5F
-0.465	45	205.334	2		-0.09673	0.44628	0.543	0.37272	0.17028	0.01072		113.801	43.4214	95.0436	#712B5F
-0.465	45	306.361	3		0.07357	0.52837	0.4548	0.17116	0.28364	0.01684		134.734	72.3282	43.6458	#86482B
-0.465	45	306.379	4		0.07357	0.52837	0.45479	0.17116	0.28363	0.01684		134.734	72.3256	43.6458	#86482B
-0.46	45	-475.653	-20		-0.81843	0.08442	0.90284	0.76625	0.13659	0.01274		21.5271	34.8304	195.394	#1522C3
-0.46	45	-475.649	-19		-0.81821	0.08452	0.90272	0.76625	0.13648	0.01276		21.5526	34.8024	195.394	#1522C3
-0.46	45	-459.31	-18		-0.72599	0.12796	0.85395	0.68338	0.17057	0.01809		32.6298	43.4954	174.262	#202BAE
-0.46	45	-459.301	-17		-0.72601	0.12795	0.85396	0.68338	0.17058	0.01809		32.6272	43.4979	174.262	#202BAE
-0.46	45	-441.222	-16		-0.97835	0.01005	0.9884	0.76134	0.22705	0.00155		2.56275	57.8978	194.142	#0239C2
-0.46	45	-441.219	-15		-0.97834	0.01005	0.9884	0.7613	0.2271	0.00155		2.56275	57.9105	194.131	#0239C2
-0.46	45	-391.594	-14		-0.9653	0.01636	0.98166	0.82595	0.1557	0.00199		4.1718	39.7035	210.617	#0427D2
-0.46	45	-391.577	-13		-0.96528	0.01636	0.98165	0.82593	0.15572	0.00199		4.1718	39.7086	210.612	#0427D2
-0.46	45	-312.926	-12		-0.86758	0.06295	0.93053	0.6592	0.27134	0.00652		16.0523	69.1917	168.096	#1045A8
-0.46	45	-312.915	-11		-0.86755	0.06297	0.93051	0.65908	0.27143	0.00652		16.0573	69.2147	168.065	#1045A8
-0.46	45	-257.013	-10		-0.90965	0.04259	0.95224	0.66348	0.28876	0.00517		10.8605	73.6338	169.187	#0A49A9
-0.46	45	-257.011	-9		-0.9097	0.04256	0.95226	0.66361	0.28865	0.00517		10.8528	73.6058	169.221	#0A49A9
-0.46	45	-185.034	-8		-0.95772	0.02019	0.97791	0.78687	0.19103	0.00191		5.14845	48.7126	200.652	#0530C8
-0.46	45	-185.025	-7		-0.95772	0.02018	0.97791	0.78693	0.19098	0.00191		5.1459	48.6999	200.667	#0530C8
-0.46	45	-124.696	-6		-0.9636	0.01744	0.98104	0.72824	0.25281	0.00152		4.4472	64.4665	185.701	#0440B9
-0.46	45	-124.693	-5		-0.96359	0.01745	0.98104	0.72824	0.2528	0.00152		4.44975	64.464	185.701	#0440B9
-0.46	45	-77.57	-4		-0.97144	0.01384	0.98528	0.64337	0.34191	0.00089		3.5292	87.187	164.059	#0357A4
-0.46	45	-77.5645	-3		-0.97146	0.01383	0.98529	0.64341	0.34187	0.00089		3.52665	87.1769	164.07	#0357A4
-0.46	45	-44.4513	-2		-0.992	0.00385	0.99585	0.46195	0.5339	0.0003		0.98175	136.144	117.797	#008875
-0.46	45	-44.4417	-1		-0.99201	0.00384	0.99586	0.462	0.53386	0.0003		0.9792	136.134	117.81	#008875
-0.46	45	202.51	1		-0.09945	0.44499	0.54444	0.37353	0.17091	0.01057		113.472	43.5821	95.2502	#712B5F
-0.46	45	202.525	2		-0.09944	0.44499	0.54443	0.37354	0.17089	0.01057		113.472	43.5769	95.2527	#712B5F
-0.46	45	304.271	3		0.07235	0.52781	0.45546	0.16964	0.28582	0.01673		134.592	72.8841	43.2582	#86482B
-0.46	45	304.289	4		0.07235	0.52781	0.45546	0.16964	0.28582	0.01673		134.592	72.8841	43.2582	#86482B
-0.455	45	-474.929	-20		-0.8391	0.0749	0.914	0.77279	0.14121	0.01111		19.0995	36.0085	197.061	#1324C5
-0.455	45	-474.924	-19		-0.83888	0.075	0.91388	0.7728	0.14108	0.01112		19.125	35.9754	197.064	#1323C5
-0.455	45	-458.438	-18		-0.7092	0.13596	0.84517	0.68095	0.16422	0.01887		34.6698	41.8761	173.642	#2229AD
-0.455	45	-458.428	-17		-0.70923	0.13595	0.84518	0.68093	0.16425	0.01887		34.6673	41.8837	173.637	#2229AD
-0.455	45	-441.002	-16		-0.97786	0.01029	0.98815	0.7671	0.22105	0.00155		2.62395	56.3678	195.611	#0238C3
-0.455	45	-441	-15		-0.97785	0.0103	0.98815	0.76706	0.22109	0.00155		2.6265	56.3779	195.6	#0238C3
-0.455	45	-391.406	-14		-0.96532	0.01636	0.98169	0.82932	0.15237	0.00195		4.1718	38.8543	211.477	#0426D3
-0.455	45	-391.388	-13		-0.96531	0.01637	0.98168	0.8293	0.15238	0.00195		4.17435	38.8569	211.471	#0426D3
-0.455	45	-312.083	-12		-0.86688	0.06336	0.93024	0.66366	0.26658	0.00641		16.1568	67.9779	169.233	#1043A9
-0.455	45	-312.073	-11		-0.86684	0.06337	0.93022	0.66354	0.26668	0.00641		16.1593	68.0034	169.203	#1044A9
-0.455	45	-256.604	-10		-0.90639	0.04418	0.95057	0.65841	0.29216	0.00525		11.2659	74.5008	167.895	#0B4AA7
-0.455	45	-256.602	-9		-0.90644	0.04416	0.95059	0.65855	0.29205	0.00525		11.2608	74.4728	167.93	#0B4AA7
-0.455	45	-184.936	-8		-0.95698	0.02056	0.97754	0.78766	0.18987	0.0019		5.2428	48.4168	200.853	#0530C8
-0.455	45	-184.927	-7		-0.95698	0.02056	0.97754	0.78772	0.18982	0.0019		5.2428	48.4041	200.869	#0530C8
-0.455	45	-124.658	-6		-0.96308	0.0177	0.98078	0.72996	0.25082	0.00152		4.5135	63.9591	186.14	#043FBA
-0.455	45	-124.655	-5		-0.96307	0.01771	0.98078	0.72997	0.25081	0.00152		4.51605	63.9566	186.142	#043FBA
-0.455	45	-77.5623	-4		-0.97076	0.01417	0.98493	0.64568	0.33925	0.00089		3.61335	86.5088	164.648	#0356A4
-0.455	45	-77.5568	-3		-0.97077	0.01417	0.98494	0.64573	0.33921	0.00089		3.61335	86.4985	164.661	#0356A4
-0.455	45	-44.3371	-2		-0.99176	0.00397	0.99573	0.46472	0.53101	0.0003		1.01235	135.408	118.504	#018776
-0.455	45	-44.3276	-1		-0.99177	0.00396	0.99573	0.46476	0.53098	0.0003		1.0098	135.4	118.514	#018776
-0.455	45	199.701	1		-0.10218	0.4437	0.54588	0.37435	0.17153	0.01042		113.144	43.7401	95.4592	#712B5F
-0.455	45	199.716	2		-0.10217	0.4437	0.54587	0.37437	0.1715	0.01042		113.144	43.7325	95.4643	#712B5F
-0.455	45	302.189	3		0.07112	0.52725	0.45613	0.16809	0.28804	0.01662		134.449	73.4502	42.8629	#86492A
-0.455	45	302.207	4		0.07112	0.52725	0.45613	0.16809	0.28804	0.01662		134.449	73.4502	42.8629	#86492A
-0.45	45	-474.27	-20		-0.85859	0.06591	0.9245	0.77892	0.14558	0.00959		16.8071	37.1229	198.625	#1025C6
-0.45	45	-474.265	-19		-0.85838	0.066	0.92438	0.77895	0.14544	0.00961		16.83	37.0872	198.632	#1025C6
-0.45	45	-457.516	-18		-0.6938	0.14334	0.83713	0.67882	0.15831	0.01953		36.5517	40.3691	173.099	#2428AD
-0.45	45	-457.507	-17		-0.69382	0.14332	0.83715	0.67879	0.15836	0.01953		36.5466	40.3818	173.091	#2428AD
-0.45	45	-440.774	-16		-0.97732	0.01056	0.98788	0.77298	0.2149	0.00155		2.6928	54.7995	197.11	#0236C5
-0.45	45	-440.772	-15		-0.97731	0.01057	0.98788	0.77294	0.21494	0.00155		2.69535	54.8097	197.1	#0236C5
-0.45	45	-391.22	-14		-0.96535	0.01637	0.98172	0.83267	0.14905	0.00191		4.17435	38.0078	212.331	#0426D4
-0.45	45	-391.203	-13		-0.96534	0.01637	0.98171	0.83265	0.14906	0.00191		4.17435	38.0103	212.326	#0426D4
-0.45	45	-311.24	-12		-0.86633	0.06369	0.93003	0.66842	0.26161	0.00628		16.241	66.7105	170.447	#1042AA
-0.45	45	-311.229	-11		-0.86629	0.06371	0.93	0.6683	0.2617	0.00629		16.2461	66.7335	170.417	#1042AA
-0.45	45	-256.175	-10		-0.90297	0.04585	0.94882	0.65313	0.29569	0.00533		11.6918	75.4009	166.548	#0B4BA6
-0.45	45	-256.174	-9		-0.90302	0.04583	0.94885	0.65327	0.29558	0.00533		11.6867	75.3729	166.584	#0B4BA6
-0.45	45	-184.836	-8		-0.95621	0.02095	0.97715	0.7884	0.18876	0.0019		5.34225	48.1338	201.042	#0530C9
-0.45	45	-184.828	-7		-0.95621	0.02094	0.97716	0.78845	0.18871	0.0019		5.3397	48.121	201.055	#0530C9
-0.45	45	-124.62	-6		-0.96256	0.01796	0.98052	0.73169	0.24883	0.00152		4.5798	63.4517	186.581	#043FBA
-0.45	45	-124.617	-5		-0.96254	0.01797	0.98051	0.73169	0.24882	0.00152		4.58235	63.4491	186.581	#043FBA
-0.45	45	-77.5575	-4		-0.97005	0.01452	0.98458	0.64799	0.33659	0.0009		3.7026	85.8304	165.237	#0355A5
-0.45	45	-77.552	-3		-0.97007	0.01452	0.98459	0.64804	0.33654	0.0009		3.7026	85.8177	165.25	#0355A5
-0.45	45	-44.2306	-2		-0.99151	0.00409	0.9956	0.46752	0.52808	0.0003		1.04295	134.66	119.218	#018677
-0.45	45	-44.2211	-1		-0.99152	0.00409	0.99561	0.46757	0.52804	0.0003		1.04295	134.65	119.23	#018677
-0.45	45	196.89	1		-0.10492	0.4424	0.54732	0.37519	0.17214	0.01028		112.812	43.8957	95.6735	#702B5F
-0.45	45	196.905	2		-0.10491	0.44241	0.54732	0.3752	0.17211	0.01028		112.815	43.888	95.676	#702B5F
-0.45	45	300.116	3		0.06989	0.52669	0.4568	0.16651	0.29028	0.01651		134.306	74.0214	42.4601	#864A2A
-0.45	45	300.134	4		0.0699	0.52669	0.45679	0.16652	0.29028	0.01651		134.306	74.0214	42.4626	#864A2A
-0.445	45	-473.673	-20		-0.87665	0.05757	0.93422	0.78459	0.14963	0.00822		14.6804	38.1557	200.07	#0E26C8
-0.445	45	-473.668	-19		-0.87644	0.05766	0.9341	0.78462	0.14948	0.00823		14.7033	38.1174	200.078	#0E26C8
-0.445	45	-456.552	-18		-0.68001	0.14996	0.82997	0.67703	0.15295	0.02006		38.2398	39.0022	172.643	#2627AC
-0.445	45	-456.543	-17		-0.68004	0.14995	0.82999	0.67697	0.15302	0.02006		38.2373	39.0201	172.627	#2627AC
-0.445	45	-440.537	-16		-0.9767	0.01087	0.98757	0.77897	0.20861	0.00156		2.77185	53.1955	198.637	#0235C6
-0.445	45	-440.535	-15		-0.97669	0.01088	0.98757	0.77893	0.20864	0.00156		2.7744	53.2032	198.627	#0235C6
-0.445	45	-391.037	-14		-0.96538	0.01637	0.98175	0.83599	0.14576	0.00188		4.17435	37.1688	213.177	#0425D5
-0.445	45	-391.02	-13		-0.96537	0.01638	0.98175	0.83598	0.14577	0.00188		4.1769	37.1713	213.175	#0425D5
-0.445	45	-310.397	-12		-0.86595	0.06395	0.9299	0.67348	0.25642	0.00616		16.3072	65.3871	171.737	#1041AB
-0.445	45	-310.386	-11		-0.86591	0.06397	0.92988	0.67336	0.25651	0.00616		16.3123	65.41	171.707	#1041AB
-0.445	45	-255.727	-10		-0.8994	0.0476	0.947	0.64764	0.29936	0.00541		12.138	76.3368	165.148	#0C4CA5
-0.445	45	-255.726	-9		-0.89945	0.04757	0.94702	0.64778	0.29925	0.0054		12.1303	76.3088	165.184	#0C4CA5
-0.445	45	-184.734	-8		-0.95541	0.02135	0.97675	0.78907	0.18769	0.0019		5.44425	47.861	201.213	#052FC9
-0.445	45	-184.726	-7		-0.95541	0.02135	0.97676	0.78912	0.18764	0.0019		5.44425	47.8482	201.226	#052FC9
-0.445	45	-124.582	-6		-0.96203	0.01823	0.98025	0.73341	0.24684	0.00152		4.64865	62.9442	187.02	#043EBB
-0.445	45	-124.578	-5		-0.96201	0.01823	0.98024	0.73341	0.24683	0.00152		4.64865	62.9417	187.02	#043EBB
-0.445	45	-77.5554	-4		-0.96932	0.01489	0.98421	0.65029	0.33392	0.0009		3.79695	85.1496	165.824	#0355A5
-0.445	45	-77.5499	-3		-0.96934	0.01488	0.98422	0.65034	0.33388	0.0009		3.7944	85.1394	165.837	#0355A5
-0.445	45	-44.1319	-2		-0.99125	0.00422	0.99547	0.47037	0.5251	0.00031		1.0761	133.9	119.944	#018577
-0.445	45	-44.1223	-1		-0.99126	0.00422	0.99548	0.47042	0.52506	0.00031		1.0761	133.89	119.957	#018577
-0.445	45	194.078	1		-0.10767	0.4411	0.54877	0.37603	0.17274	0.01013		112.481	44.0487	95.8876	#702C5F
-0.445	45	194.093	2		-0.10767	0.4411	0.54877	0.37605	0.17272	0.01013		112.481	44.0436	95.8928	#702C5F
-0.445	45	298.053	3		0.06866	0.52613	0.45746	0.16491	0.29256	0.01641		134.163	74.6028	42.0521	#864A2A
-0.445	45	298.071	4		0.06867	0.52613	0.45746	0.16491	0.29255	0.01641		134.163	74.6003	42.0521	#864A2A
-0.44	45	-473.132	-20		-0.89314	0.04995	0.94308	0.78974	0.15334	0.00697		12.7372	39.1017	201.384	#0C27C9
-0.44	45	-473.125	-19		-0.89294	0.05004	0.94298	0.7898	0.15318	0.00699		12.7602	39.0609	201.399	#0C27C9
-0.44	45	-455.55	-18		-0.66799	0.15577	0.82376	0.67556	0.14819	0.02047		39.7214	37.7884	172.268	#2725AC
-0.44	45	-455.541	-17		-0.66801	0.15576	0.82377	0.67549	0.14828	0.02047		39.7188	37.8114	172.25	#2725AC
-0.44	45	-440.289	-16		-0.97599	0.01122	0.98721	0.78506	0.20216	0.00157		2.8611	51.5508	200.19	#0233C8
-0.44	45	-440.287	-15		-0.97597	0.01123	0.9872	0.78502	0.20218	0.00157		2.86365	51.5559	200.18	#0233C8
-0.44	45	-390.857	-14		-0.96542	0.01637	0.98179	0.8393	0.14249	0.00184		4.17435	36.3349	214.022	#0424D6
-0.44	45	-390.839	-13		-0.96541	0.01637	0.98178	0.83928	0.1425	0.00184		4.17435	36.3375	214.016	#0424D6
-0.44	45	-309.556	-12		-0.86573	0.06412	0.92986	0.67884	0.25101	0.00602		16.3506	64.0075	173.104	#1040AD
-0.44	45	-309.545	-11		-0.86569	0.06414	0.92983	0.67873	0.25111	0.00602		16.3557	64.0331	173.076	#1040AD
-0.44	45	-255.257	-10		-0.89567	0.04942	0.94509	0.64194	0.30315	0.00549		12.6021	77.3033	163.695	#0C4DA3
-0.44	45	-255.256	-9		-0.89573	0.04939	0.94512	0.64208	0.30304	0.00548		12.5945	77.2752	163.73	#0C4DA3
-0.44	45	-184.63	-8		-0.95457	0.02177	0.97634	0.78967	0.18667	0.00189		5.55135	47.6009	201.366	#052FC9
-0.44	45	-184.622	-7		-0.95458	0.02176	0.97634	0.78973	0.18661	0.00189		5.5488	47.5855	201.381	#052FC9
-0.44	45	-124.543	-6		-0.96149	0.01849	0.97998	0.73513	0.24485	0.00153		4.71495	62.4368	187.458	#043EBB
-0.44	45	-124.539	-5		-0.96147	0.0185	0.97997	0.73514	0.24484	0.00153		4.7175	62.4342	187.461	#043EBB
-0.44	45	-77.5559	-4		-0.96857	0.01526	0.98383	0.65258	0.33125	0.00091		3.8913	84.4688	166.408	#0354A6
-0.44	45	-77.5504	-3		-0.96859	0.01525	0.98384	0.65263	0.33121	0.00091		3.88875	84.4586	166.421	#0354A6
-0.44	45	-44.041	-2		-0.99099	0.00435	0.99534	0.47327	0.52207	0.00031		1.10925	133.128	120.684	#018578
-0.44	45	-44.0314	-1		-0.991	0.00435	0.99535	0.47332	0.52203	0.00031		1.10925	133.118	120.697	#018578
-0.44	45	191.264	1		-0.11044	0.43979	0.55023	0.37688	0.17335	0.00998		112.146	44.2043	96.1044	#702C60
-0.44	45	191.28	2		-0.11043	0.43979	0.55023	0.3769	0.17333	0.00998		112.146	44.1992	96.1095	#702C60
-0.44	45	295.998	3		0.06743	0.52557	0.45813	0.16328	0.29486	0.0163		134.02	75.1893	41.6364	#864B29
-0.44	45	296.016	4		0.06743	0.52557	0.45813	0.16328	0.29485	0.0163		134.02	75.1868	41.6364	#864B29
-0.435	45	-472.64	-20		-0.90803	0.04306	0.95109	0.79438	0.15671	0.00586		10.9803	39.9611	202.567	#0A27CA
-0.435	45	-472.633	-19		-0.90784	0.04314	0.95099	0.79444	0.15654	0.00587		11.0007	39.9177	202.582	#0B27CA
-0.435	45	-454.517	-18		-0.65775	0.16075	0.8185	0.67441	0.14408	0.02075		40.9913	36.7404	171.975	#2824AB
-0.435	45	-454.508	-17		-0.65777	0.16074	0.81851	0.67432	0.14419	0.02075		40.9887	36.7685	171.952	#2824AB
-0.435	45	-440.03	-16		-0.97516	0.01163	0.98679	0.79124	0.19555	0.00158		2.96565	49.8653	201.766	#0231C9
-0.435	45	-440.028	-15		-0.97513	0.01164	0.98678	0.79121	0.19557	0.00158		2.9682	49.8704	201.759	#0231C9
-0.435	45	-390.678	-14		-0.96546	0.01636	0.98183	0.84258	0.13925	0.00181		4.1718	35.5087	214.858	#0423D6
-0.435	45	-390.661	-13		-0.96545	0.01637	0.98182	0.84256	0.13926	0.00181		4.17435	35.5113	214.853	#0423D6
-0.435	45	-308.717	-12		-0.8657	0.06421	0.92991	0.68451	0.2454	0.00588		16.3736	62.577	174.55	#103EAE
-0.435	45	-308.706	-11		-0.86565	0.06423	0.92989	0.6844	0.24549	0.00588		16.3787	62.5999	174.522	#103EAE
-0.435	45	-254.766	-10		-0.89179	0.05132	0.94311	0.63604	0.30707	0.00557		13.0866	78.3029	162.19	#0D4EA2
-0.435	45	-254.765	-9		-0.89184	0.0513	0.94314	0.63618	0.30696	0.00557		13.0815	78.2748	162.226	#0D4EA2
-0.435	45	-184.524	-8		-0.9537	0.0222	0.97591	0.79021	0.1857	0.00189		5.661	47.3535	201.504	#052FC9
-0.435	45	-184.516	-7		-0.95371	0.0222	0.97591	0.79027	0.18564	0.00189		5.661	47.3382	201.519	#052FC9
-0.435	45	-124.503	-6		-0.96094	0.01876	0.97971	0.73685	0.24286	0.00153		4.7838	61.9293	187.897	#043DBB
-0.435	45	-124.499	-5		-0.96093	0.01877	0.9797	0.73685	0.24285	0.00153		4.78635	61.9267	187.897	#043DBB
-0.435	45	-77.5588	-4		-0.96779	0.01565	0.98344	0.65485	0.32858	0.00092		3.99075	83.7879	166.987	#0353A6
-0.435	45	-77.5534	-3		-0.96781	0.01564	0.98345	0.65491	0.32854	0.00092		3.9882	83.7777	167.002	#0353A7
-0.435	45	-43.958	-2		-0.99071	0.00449	0.9952	0.47621	0.51899	0.00031		1.14495	132.342	121.434	#018479
-0.435	45	-43.9484	-1		-0.99072	0.00448	0.99521	0.47626	0.51895	0.00031		1.1424	132.332	121.446	#018479
-0.435	45	188.45	1		-0.11322	0.43847	0.55169	0.37774	0.17396	0.00983		111.81	44.3598	96.3237	#6F2C60
-0.435	45	188.465	2		-0.11321	0.43848	0.55169	0.37776	0.17393	0.00983		111.812	44.3522	96.3288	#6F2C60
-0.435	45	293.954	3		0.0662	0.525	0.4588	0.16162	0.29719	0.01619		133.875	75.7835	41.2131	#854B29
-0.435	45	293.972	4		0.0662	0.525	0.4588	0.16162	0.29719	0.01619		133.875	75.7835	41.2131	#854B29
-0.43	45	-472.191	-20		-0.92137	0.03688	0.95825	0.79847	0.15978	0.00486		9.4044	40.7439	203.61	#0928CB
-0.43	45	-472.184	-19		-0.9212	0.03696	0.95816	0.79855	0.15961	0.00488		9.4248	40.7005	203.63	#0928CB
-0.43	45	-453.459	-18		-0.64927	0.1649	0.81418	0.67354	0.14063	0.02092		42.0495	35.8606	171.753	#2A23AB
-0.43	45	-453.451	-17		-0.64928	0.1649	0.81418	0.67343	0.14075	0.02092		42.0495	35.8912	171.725	#2A23AB
-0.43	45	-439.76	-16		-0.97417	0.01212	0.98629	0.79751	0.18878	0.0016		3.0906	48.1389	203.365	#0330CB
-0.43	45	-439.758	-15		-0.97414	0.01213	0.98627	0.79748	0.18879	0.0016		3.09315	48.1414	203.357	#0330CB
-0.43	45	-390.502	-14		-0.96551	0.01636	0.98187	0.84583	0.13604	0.00177		4.1718	34.6902	215.687	#0422D7
-0.43	45	-390.485	-13		-0.9655	0.01636	0.98186	0.84582	0.13604	0.00177		4.1718	34.6902	215.684	#0422D7
-0.43	45	-307.882	-12		-0.86585	0.06421	0.93006	0.69047	0.23958	0.00573		16.3736	61.0929	176.07	#103DB0
-0.43	45	-307.871	-11		-0.8658	0.06423	0.93003	0.69036	0.23967	0.00574		16.3787	61.1159	176.042	#103DB0
-0.43	45	-254.251	-10		-0.88774	0.05331	0.94104	0.62995	0.31109	0.00565		13.594	79.328	160.637	#0D4FA0
-0.43	45	-254.251	-9		-0.88779	0.05328	0.94107	0.63009	0.31098	0.00565		13.5864	79.2999	160.673	#0D4FA0
-0.43	45	-184.416	-8		-0.9528	0.02266	0.97545	0.79067	0.18478	0.00189		5.7783	47.1189	201.621	#052FC9
-0.43	45	-184.408	-7		-0.95281	0.02265	0.97546	0.79073	0.18473	0.00189		5.77575	47.1061	201.636	#052FC9
-0.43	45	-124.463	-6		-0.9604	0.01904	0.97943	0.73857	0.24086	0.00153		4.8552	61.4193	188.335	#043DBC
-0.43	45	-124.459	-5		-0.96038	0.01904	0.97943	0.73857	0.24085	0.00153		4.8552	61.4168	188.335	#043DBC
-0.43	45	-77.5639	-4		-0.96699	0.01604	0.98303	0.65711	0.32592	0.00092		4.0902	83.1096	167.563	#0453A7
-0.43	45	-77.5586	-3		-0.967	0.01604	0.98304	0.65717	0.32587	0.00092		4.0902	83.0969	167.578	#0453A7
-0.43	45	-43.8829	-2		-0.99043	0.00463	0.99506	0.4792	0.51586	0.00031		1.18065	131.544	122.196	#01837A
-0.43	45	-43.8733	-1		-0.99044	0.00463	0.99506	0.47925	0.51581	0.00031		1.18065	131.532	122.209	#01837A
-0.43	45	185.635	1		-0.11602	0.43715	0.55316	0.37861	0.17456	0.00969		111.473	44.5128	96.5456	#6F2C60
-0.43	45	185.65	2		-0.11601	0.43715	0.55316	0.37863	0.17453	0.00969		111.473	44.5052	96.5507	#6F2C60
-0.43	45	291.919	3		0.06496	0.52444	0.45948	0.15993	0.29955	0.01609		133.732	76.3852	40.7822	#854C28
-0.43	45	291.937	4		0.06496	0.52444	0.45948	0.15993	0.29955	0.01609		133.732	76.3852	40.7822	#854C28
-0.425	45	-471.781	-20		-0.93325	0.03139	0.96463	0.80201	0.16262	0.00398		8.00445	41.4681	204.513	#0829CC
-0.425	45	-471.773	-19		-0.93309	0.03146	0.96455	0.8021	0.16244	0.00399		8.0223	41.4222	204.536	#0829CC
-0.425	45	-452.384	-18		-0.64247	0.16828	0.81074	0.67291	0.13783	0.02098		42.9114	35.1467	171.592	#2A23AB
-0.425	45	-452.376	-17		-0.64248	0.16827	0.81075	0.67278	0.13797	0.02098		42.9089	35.1823	171.559	#2A23AB
-0.425	45	-439.477	-16		-0.97297	0.0127	0.98567	0.80383	0.18184	0.00163		3.2385	46.3692	204.977	#032ECC
-0.425	45	-439.474	-15		-0.97293	0.01272	0.98565	0.80381	0.18184	0.00163		3.2436	46.3692	204.972	#032ECC
-0.425	45	-390.329	-14		-0.96557	0.01635	0.98191	0.84906	0.13285	0.00174		4.16925	33.8768	216.51	#0421D8
-0.425	45	-390.311	-13		-0.96556	0.01635	0.98191	0.84905	0.13286	0.00174		4.16925	33.8793	216.508	#0421D8
-0.425	45	-307.052	-12		-0.86619	0.06412	0.9303	0.69673	0.23357	0.00558		16.3506	59.5603	177.666	#103BB1
-0.425	45	-307.04	-11		-0.86614	0.06414	0.93028	0.69661	0.23367	0.00558		16.3557	59.5859	177.636	#103BB1
-0.425	45	-253.713	-10		-0.88353	0.05537	0.9389	0.62369	0.31521	0.00573		14.1194	80.3786	159.041	#0E509F
-0.425	45	-253.712	-9		-0.88359	0.05534	0.93893	0.62383	0.3151	0.00573		14.1117	80.3505	159.077	#0E509F
-0.425	45	-184.305	-8		-0.95185	0.02313	0.97498	0.79105	0.18393	0.00189		5.89815	46.9021	201.718	#052EC9
-0.425	45	-184.297	-7		-0.95186	0.02312	0.97499	0.79111	0.18387	0.00189		5.8956	46.8869	201.733	#052EC9
-0.425	45	-124.421	-6		-0.95984	0.01931	0.97916	0.74029	0.23887	0.00153		4.92405	60.9119	188.774	#043CBC
-0.425	45	-124.417	-5		-0.95983	0.01932	0.97915	0.74029	0.23886	0.00153		4.9266	60.9093	188.774	#043CBC
-0.425	45	-77.5712	-4		-0.96615	0.01646	0.98261	0.65936	0.32325	0.00093		4.1973	82.4287	168.137	#0452A8
-0.425	45	-77.5658	-3		-0.96617	0.01645	0.98262	0.65941	0.32321	0.00093		4.19475	82.4185	168.15	#0452A8
-0.425	45	-43.8159	-2		-0.99013	0.00478	0.99491	0.48224	0.51267	0.00031		1.2189	130.731	122.971	#01827A
-0.425	45	-43.8063	-1		-0.99014	0.00477	0.99492	0.48229	0.51263	0.00031		1.21635	130.721	122.984	#01827A
-0.425	45	182.818	1		-0.11883	0.43582	0.55464	0.37949	0.17516	0.00954		111.134	44.6658	96.7699	#6F2C60
-0.425	45	182.834	2		-0.11882	0.43582	0.55464	0.37951	0.17513	0.00954		111.134	44.6581	96.775	#6F2C60
-0.425	45	289.895	3		0.06372	0.52387	0.46015	0.15821	0.30194	0.01598		133.587	76.9947	40.3436	#854C28
-0.425	45	289.913	4		0.06372	0.52387	0.46015	0.15821	0.30194	0.01598		133.587	76.9947	40.3436	#854C28
-0.42	45	-471.402	-20		-0.94374	0.02653	0.97027	0.80494	0.16533	0.0032		6.76515	42.1591	205.26	#062ACD
-0.42	45	-471.394	-19		-0.94359	0.0266	0.97019	0.80505	0.16515	0.00321		6.783	42.1133	205.288	#062ACD
-0.42	45	-451.297	-18		-0.63724	0.1709	0.80815	0.67249	0.13566	0.02095		43.5795	34.5933	171.485	#2B22AB
-0.42	45	-451.289	-17		-0.63726	0.1709	0.80815	0.67234	0.13581	0.02095		43.5795	34.6315	171.447	#2B22AB
-0.42	45	-439.18	-16		-0.9715	0.01342	0.98492	0.81019	0.17472	0.00166		3.4221	44.5536	206.598	#032CCE
-0.42	45	-439.177	-15		-0.97144	0.01345	0.98489	0.81017	0.17472	0.00167		3.42975	44.5536	206.593	#032CCE
-0.42	45	-390.157	-14		-0.96563	0.01633	0.98196	0.85227	0.12969	0.0017		4.16415	33.071	217.329	#0421D9
-0.42	45	-390.138	-13		-0.96562	0.01634	0.98196	0.85226	0.1297	0.0017		4.1667	33.0735	217.326	#0421D9
-0.42	45	-306.228	-12		-0.86672	0.06393	0.93065	0.70326	0.22739	0.00542		16.3022	57.9845	179.331	#1039B3
-0.42	45	-306.216	-11		-0.86668	0.06395	0.93063	0.70315	0.22748	0.00543		16.3072	58.0074	179.303	#103AB3
-0.42	45	-253.149	-10		-0.87923	0.05748	0.93671	0.61741	0.3193	0.00581		14.6574	81.4215	157.44	#0E519D
-0.42	45	-253.149	-9		-0.87917	0.05751	0.93668	0.61727	0.31941	0.00581		14.6651	81.4496	157.404	#0E519D
-0.42	45	-184.192	-8		-0.95086	0.02362	0.97449	0.79135	0.18314	0.00189		6.0231	46.7007	201.794	#062EC9
-0.42	45	-184.183	-7		-0.95087	0.02362	0.97449	0.79141	0.18308	0.00189		6.0231	46.6854	201.81	#062EC9
-0.42	45	-124.379	-6		-0.95929	0.01959	0.97888	0.742	0.23687	0.00153		4.99545	60.4019	189.21	#043CBD
-0.42	45	-124.375	-5		-0.95927	0.0196	0.97887	0.74201	0.23686	0.00153		4.998	60.3993	189.213	#043CBD
-0.42	45	-77.5803	-4		-0.96529	0.01688	0.98218	0.66159	0.32059	0.00094		4.3044	81.7505	168.705	#0451A8
-0.42	45	-77.575	-3		-0.96531	0.01688	0.98219	0.66164	0.32054	0.00094		4.3044	81.7377	168.718	#0451A8
-0.42	45	-43.7569	-2		-0.98983	0.00493	0.99476	0.48532	0.50944	0.00031		1.25715	129.907	123.757	#01817B
-0.42	45	-43.7473	-1		-0.98984	0.00492	0.99476	0.48537	0.50939	0.00031		1.2546	129.894	123.769	#01817B
-0.42	45	180.001	1		-0.12165	0.43448	0.55613	0.38037	0.17575	0.0094		110.792	44.8162	96.9943	#6E2C60
-0.42	45	180.017	2		-0.12164	0.43448	0.55612	0.38039	0.17573	0.0094		110.792	44.8111	96.9994	#6E2C60
-0.42	45	287.881	3		0.06247	0.5233	0.46082	0.15647	0.30436	0.01588		133.441	77.6118	39.8999	#854D27
-0.42	45	287.899	4		0.06248	0.5233	0.46082	0.15647	0.30435	0.01588		133.441	77.6093	39.8999	#854D27
-0.415	45	-471.05	-20		-0.9529	0.02229	0.9752	0.80717	0.16802	0.00251		5.68395	42.8451	205.828	#052ACD
-0.415	45	-471.041	-19		-0.95278	0.02235	0.97513	0.80729	0.16783	0.00252		5.69925	42.7966	205.859	#052ACD
-0.415	45	-450.203	-18		-0.63353	0.17282	0.80635	0.67225	0.1341	0.02083		44.0691	34.1955	171.424	#2C22AB
-0.415	45	-450.197	-17		-0.63355	0.17281	0.80636	0.67208	0.13427	0.02083		44.0665	34.2388	171.38	#2C22AB
-0.415	45	-438.868	-16		-0.96967	0.0143	0.98398	0.81655	0.16743	0.00172		3.6465	42.6947	208.22	#032AD0
-0.415	45	-438.865	-15		-0.9696	0.01434	0.98394	0.81653	0.16741	0.00172		3.6567	42.6895	208.215	#032AD0
-0.415	45	-389.986	-14		-0.9657	0.01632	0.98201	0.85545	0.12656	0.00167		4.1616	32.2728	218.14	#0420DA
-0.415	45	-389.968	-13		-0.96568	0.01632	0.98201	0.85544	0.12656	0.00167		4.1616	32.2728	218.137	#0420DA
-0.415	45	-305.411	-12		-0.86746	0.06364	0.9311	0.71007	0.22103	0.00526		16.2282	56.3627	181.068	#1038B5
-0.415	45	-305.398	-11		-0.86742	0.06366	0.93108	0.70996	0.22112	0.00526		16.2333	56.3856	181.04	#1038B5
-0.415	45	-252.559	-10		-0.87472	0.05969	0.93441	0.61085	0.32356	0.0059		15.221	82.5078	155.767	#0F529B
-0.415	45	-252.558	-9		-0.87466	0.05972	0.93438	0.61071	0.32368	0.0059		15.2286	82.5384	155.731	#0F529B
-0.415	45	-184.075	-8		-0.94983	0.02414	0.97397	0.79155	0.18242	0.00189		6.1557	46.5171	201.845	#062EC9
-0.415	45	-184.067	-7		-0.94984	0.02414	0.97398	0.79162	0.18236	0.00189		6.1557	46.5018	201.863	#062EC9
-0.415	45	-124.336	-6		-0.95872	0.01987	0.9786	0.74372	0.23488	0.00153		5.06685	59.8944	189.649	#053BBD
-0.415	45	-124.332	-5		-0.95871	0.01988	0.97859	0.74372	0.23487	0.00153		5.0694	59.8918	189.649	#053BBD
-0.415	45	-77.5911	-4		-0.9644	0.01733	0.98173	0.6638	0.31793	0.00095		4.41915	81.0721	169.269	#0451A9
-0.415	45	-77.5858	-3		-0.96442	0.01732	0.98174	0.66386	0.31788	0.00095		4.4166	81.0594	169.284	#0451A9
-0.415	45	-43.7061	-2		-0.98952	0.00508	0.9946	0.48845	0.50615	0.00032		1.2954	129.068	124.555	#01817C
-0.415	45	-43.6964	-1		-0.98953	0.00508	0.99461	0.4885	0.5061	0.00031		1.2954	129.055	124.567	#01817C
-0.415	45	177.183	1		-0.12449	0.43313	0.55762	0.38127	0.17634	0.00925		110.448	44.9667	97.2238	#6E2C61
-0.415	45	177.199	2		-0.12448	0.43313	0.55761	0.38129	0.17632	0.00925		110.448	44.9616	97.2289	#6E2C61
-0.415	45	285.878	3		0.06123	0.52273	0.4615	0.15469	0.30681	0.01577		133.296	78.2365	39.446	#854E27
-0.415	45	285.896	4		0.06123	0.52273	0.4615	0.1547	0.3068	0.01577		133.296	78.234	39.4485	#854E27
-0.41	45	-470.718	-20		-0.96071	0.01869	0.97939	0.80854	0.17086	0.00192		4.76595	43.5693	206.178	#042BCE
-0.41	45	-470.709	-19		-0.9606	0.01874	0.97934	0.80867	0.17067	0.00193		4.7787	43.5209	206.211	#042BCE
-0.41	45	-449.109	-18		-0.63127	0.17404	0.80532	0.67218	0.13313	0.02064		44.3802	33.9481	171.406	#2C21AB
-0.41	45	-449.103	-17		-0.6313	0.17403	0.80533	0.67201	0.13332	0.02064		44.3777	33.9966	171.363	#2C21AB
-0.41	45	-438.54	-16		-0.96737	0.01542	0.98279	0.82285	0.15994	0.00179		3.9321	40.7847	209.827	#0328D1
-0.41	45	-438.537	-15		-0.96728	0.01546	0.98274	0.82283	0.15991	0.0018		3.9423	40.7771	209.822	#0328D1
-0.41	45	-389.818	-14		-0.96577	0.0163	0.98207	0.85861	0.12346	0.00164		4.1565	31.4823	218.946	#041FDA
-0.41	45	-389.8	-13		-0.96576	0.0163	0.98206	0.8586	0.12346	0.00164		4.1565	31.4823	218.943	#041FDA
-0.41	45	-304.603	-12		-0.8684	0.06325	0.93165	0.71713	0.21452	0.0051		16.1288	54.7026	182.868	#1036B6
-0.41	45	-304.589	-11		-0.86835	0.06327	0.93163	0.71702	0.21461	0.0051		16.1338	54.7255	182.84	#1036B6
-0.41	45	-251.942	-10		-0.87007	0.06198	0.93205	0.60417	0.32788	0.00598		15.8049	83.6094	154.063	#0F539A
-0.41	45	-251.941	-9		-0.87001	0.06201	0.93201	0.60403	0.32799	0.00598		15.8125	83.6375	154.028	#0F539A
-0.41	45	-183.956	-8		-0.94875	0.02468	0.97343	0.79165	0.18178	0.00189		6.2934	46.3539	201.871	#062EC9
-0.41	45	-183.947	-7		-0.94876	0.02468	0.97344	0.79172	0.18171	0.00189		6.2934	46.3361	201.889	#062EC9
-0.41	45	-124.292	-6		-0.95816	0.02015	0.97831	0.74543	0.23288	0.00153		5.13825	59.3844	190.085	#053BBE
-0.41	45	-124.288	-5		-0.95814	0.02016	0.9783	0.74544	0.23287	0.00153		5.1408	59.3819	190.087	#053BBE
-0.41	45	-77.6035	-4		-0.96348	0.01779	0.98126	0.66599	0.31527	0.00095		4.53645	80.3939	169.827	#0450A9
-0.41	45	-77.5982	-3		-0.96349	0.01778	0.98127	0.66605	0.31522	0.00095		4.5339	80.3811	169.843	#0450A9
-0.41	45	-43.6634	-2		-0.98919	0.00524	0.99444	0.49163	0.50281	0.00032		1.3362	128.217	125.366	#01807D
-0.41	45	-43.6538	-1		-0.98921	0.00524	0.99445	0.49168	0.50276	0.00032		1.3362	128.204	125.378	#01807D
-0.41	45	174.364	1		-0.12734	0.43177	0.55912	0.38218	0.17693	0.00911		110.101	45.1172	97.4559	#6E2D61
-0.41	45	174.38	2		-0.12733	0.43178	0.55911	0.3822	0.17691	0.00911		110.104	45.1121	97.461	#6E2D61
-0.41	45	283.885	3		0.05998	0.52215	0.46218	0.15289	0.30928	0.01567		133.148	78.8664	38.987	#854E26
-0.41	45	283.903	4		0.05998	0.52216	0.46218	0.15289	0.30928	0.01567		133.151	78.8664	38.987	#854E26
-0.405	45	-470.4	-20		-0.96696	0.0158	0.98276	0.80871	0.17405	0.00143		4.029	44.3828	206.221	#042CCE
-0.405	45	-470.391	-19		-0.96687	0.01584	0.98272	0.80886	0.17386	0.00144		4.0392	44.3343	206.259	#042CCE
-0.405	45	-448.019	-18		-0.63047	0.17458	0.80505	0.67232	0.13273	0.02037		44.5179	33.8462	171.442	#2C21AB
-0.405	45	-448.014	-17		-0.63051	0.17456	0.80507	0.67213	0.13294	0.02037		44.5128	33.8997	171.393	#2C21AB
-0.405	45	-438.194	-16		-0.96445	0.01683	0.98128	0.82901	0.15226	0.00189		4.29165	38.8263	211.398	#0426D3
-0.405	45	-438.191	-15		-0.96432	0.01689	0.98121	0.82899	0.15222	0.0019		4.30695	38.8161	211.392	#0426D3
-0.405	45	-389.651	-14		-0.96585	0.01627	0.98212	0.86174	0.12038	0.0016		4.14885	30.6969	219.744	#041EDB
-0.405	45	-389.633	-13		-0.96584	0.01628	0.98212	0.86173	0.12039	0.0016		4.1514	30.6994	219.741	#041EDB
-0.405	45	-303.804	-12		-0.86954	0.06277	0.93231	0.72442	0.20788	0.00493		16.0064	53.0094	184.727	#1035B8
-0.405	45	-303.79	-11		-0.86949	0.06279	0.93228	0.72432	0.20797	0.00493		16.0114	53.0324	184.702	#1035B8
-0.405	45	-251.297	-10		-0.86528	0.06433	0.92961	0.5974	0.33221	0.00606		16.4042	84.7135	152.337	#105498
-0.405	45	-251.296	-9		-0.86522	0.06436	0.92958	0.59725	0.33233	0.00606		16.4118	84.7442	152.299	#105498
-0.405	45	-183.833	-8		-0.94761	0.02525	0.97286	0.79165	0.18121	0.00189		6.43875	46.2086	201.871	#062EC9
-0.405	45	-183.825	-7		-0.94762	0.02525	0.97287	0.79172	0.18115	0.00189		6.43875	46.1932	201.889	#062EC9
-0.405	45	-124.247	-6		-0.95759	0.02044	0.97803	0.74715	0.23088	0.00153		5.2122	58.8744	190.523	#053ABE
-0.405	45	-124.242	-5		-0.95757	0.02045	0.97802	0.74715	0.23087	0.00153		5.21475	58.8719	190.523	#053ABE
-0.405	45	-77.6171	-4		-0.96252	0.01826	0.98078	0.66816	0.31262	0.00096		4.6563	79.7181	170.381	#044FAA
-0.405	45	-77.6119	-3		-0.96254	0.01825	0.98079	0.66822	0.31257	0.00096		4.65375	79.7053	170.396	#044FAA
-0.405	45	-43.6291	-2		-0.98886	0.00541	0.99427	0.49486	0.49941	0.00032		1.37955	127.35	126.189	#017F7E
-0.405	45	-43.6195	-1		-0.98887	0.0054	0.99428	0.49491	0.49937	0.00032		1.377	127.339	126.202	#017F7E
-0.405	45	171.545	1		-0.13021	0.43041	0.56062	0.3831	0.17752	0.00897		109.755	45.2676	97.6905	#6D2D61
-0.405	45	171.561	2		-0.1302	0.43042	0.56062	0.38312	0.17749	0.00897		109.757	45.26	97.6956	#6D2D61
-0.405	45	281.904	3		0.05872	0.52158	0.46285	0.15106	0.31179	0.01557		133.003	79.5065	38.5203	#854F26
-0.405	45	281.923	4		0.05873	0.52158	0.46285	0.15106	0.31179	0.01556		133.003	79.5065	38.5203	#854F26
-0.4	45	-470.09	-20		-0.97116	0.01387	0.98503	0.80713	0.17791	0.00109		3.53685	45.367	205.818	#032DCD
-0.4	45	-470.08	-19		-0.97111	0.0139	0.98501	0.8073	0.1777	0.0011		3.5445	45.3135	205.862	#032DCD
-0.4	45	-446.939	-18		-0.63119	0.17439	0.80558	0.67271	0.13287	0.02004		44.4695	33.8819	171.541	#2C21AB
-0.4	45	-446.934	-17		-0.63125	0.17436	0.80561	0.67252	0.13309	0.02004		44.4618	33.938	171.493	#2C21AB
-0.4	45	-437.829	-16		-0.9607	0.01864	0.97933	0.83494	0.14439	0.00203		4.7532	36.8195	212.91	#0424D4
-0.4	45	-437.825	-15		-0.96053	0.01871	0.97925	0.83492	0.14433	0.00204		4.77105	36.8041	212.905	#0424D4
-0.4	45	-389.485	-14		-0.96593	0.01625	0.98218	0.86484	0.11734	0.00157		4.14375	29.9217	220.534	#041DDC
-0.4	45	-389.467	-13		-0.96592	0.01625	0.98218	0.86483	0.11734	0.00157		4.14375	29.9217	220.532	#041DDC
-0.4	45	-303.015	-12		-0.87088	0.06219	0.93306	0.73194	0.20112	0.00475		15.8584	51.2856	186.645	#0F33BA
-0.4	45	-303.002	-11		-0.87083	0.06221	0.93304	0.73183	0.20121	0.00475		15.8636	51.3085	186.617	#0F33BA
-0.4	45	-250.623	-10		-0.86037	0.06675	0.92712	0.59056	0.33656	0.00614		17.0212	85.8228	150.593	#115596
-0.4	45	-250.621	-9		-0.8603	0.06678	0.92708	0.59042	0.33667	0.00614		17.0289	85.8508	150.557	#115596
-0.4	45	-183.707	-8		-0.94642	0.02585	0.97227	0.79153	0.18073	0.00189		6.59175	46.0862	201.84	#062EC9
-0.4	45	-183.698	-7		-0.94643	0.02584	0.97227	0.79161	0.18067	0.00189		6.5892	46.0709	201.861	#062EC9
-0.4	45	-124.2	-6		-0.95702	0.02072	0.97774	0.74886	0.22888	0.00153		5.2836	58.3644	190.959	#053ABE
-0.4	45	-124.195	-5		-0.957	0.02073	0.97773	0.74887	0.22887	0.00153		5.28615	58.3618	190.962	#053ABE
-0.4	45	-77.6318	-4		-0.96153	0.01875	0.98028	0.67031	0.30997	0.00097		4.78125	79.0423	170.929	#044FAA
-0.4	45	-77.6266	-3		-0.96155	0.01874	0.98029	0.67036	0.30992	0.00097		4.7787	79.0296	170.942	#044FAA
-0.4	45	-43.6031	-2		-0.98852	0.00558	0.9941	0.49814	0.49596	0.00032		1.4229	126.47	127.026	#017E7F
-0.4	45	-43.5934	-1		-0.98853	0.00557	0.99411	0.49819	0.49592	0.00032		1.42035	126.46	127.038	#017E7F
-0.4	45	168.725	1		-0.13309	0.42904	0.56213	0.38404	0.1781	0.00882		109.405	45.4155	97.9302	#6D2D61
-0.4	45	168.741	2		-0.13309	0.42904	0.56213	0.38406	0.17807	0.00882		109.405	45.4079	97.9353	#6D2D61
-0.4	45	279.935	3		0.05747	0.521	0.46353	0.14921	0.31433	0.01546		132.855	80.1542	38.0485	#845026
-0.4	45	279.953	4		0.05747	0.521	0.46353	0.14921	0.31433	0.01546		132.855	80.1542	38.0485	#845026
-0.395	45	-469.776	-20		-0.97225	0.01339	0.98564	0.80279	0.18285	0.00097		3.41445	46.6268	204.711	#032ECC
-0.395	45	-469.766	-19		-0.97224	0.01339	0.98563	0.803	0.18263	0.00098		3.41445	46.5707	204.765	#032ECC
-0.395	45	-445.873	-18		-0.63356	0.17341	0.80697	0.67345	0.13352	0.01962		44.2195	34.0476	171.73	#2C22AB
-0.395	45	-445.869	-17		-0.63366	0.17336	0.80702	0.67326	0.13376	0.01962		44.2068	34.1088	171.681	#2C22AB
-0.395	45	-437.441	-16		-0.95586	0.02096	0.97682	0.84049	0.13634	0.00222		5.3448	34.7667	214.325	#0522D6
-0.395	45	-437.436	-15		-0.95565	0.02106	0.97671	0.84045	0.13626	0.00223		5.3703	34.7463	214.315	#0522D6
-0.395	45	-389.321	-14		-0.96603	0.01622	0.98225	0.86792	0.11433	0.00154		4.1361	29.1542	221.32	#041DDD
-0.395	45	-389.303	-13		-0.96602	0.01622	0.98224	0.86791	0.11433	0.00154		4.1361	29.1542	221.317	#041DDD
-0.395	45	-302.239	-12		-0.87242	0.0615	0.93392	0.73965	0.19427	0.00458		15.6825	49.5388	188.611	#0F31BC
-0.395	45	-302.225	-11		-0.87237	0.06153	0.9339	0.73954	0.19435	0.00458		15.6901	49.5592	188.583	#0F31BC
-0.395	45	-249.919	-10		-0.85534	0.06922	0.92456	0.58369	0.34087	0.00621		17.6511	86.9219	148.841	#115694
-0.395	45	-249.917	-9		-0.85527	0.06926	0.92453	0.58355	0.34098	0.00621		17.6613	86.9499	148.805	#115694
-0.395	45	-183.577	-8		-0.94516	0.02648	0.97164	0.79129	0.18034	0.00189		6.7524	45.9867	201.779	#062DC9
-0.395	45	-183.568	-7		-0.94518	0.02647	0.97164	0.79137	0.18028	0.00189		6.74985	45.9714	201.799	#062DC9
-0.395	45	-124.152	-6		-0.95645	0.02101	0.97746	0.75058	0.22688	0.00153		5.35755	57.8544	191.398	#0539BF
-0.395	45	-124.147	-5		-0.95643	0.02102	0.97745	0.75058	0.22686	0.00153		5.3601	57.8493	191.398	#0539BF
-0.395	45	-77.6474	-4		-0.9605	0.01926	0.97976	0.67242	0.30734	0.00098		4.9113	78.3717	171.467	#044EAB
-0.395	45	-77.6423	-3		-0.96052	0.01925	0.97977	0.67248	0.30729	0.00098		4.90875	78.3589	171.482	#044EAB
-0.395	45	-43.5855	-2		-0.98816	0.00576	0.99392	0.50146	0.49246	0.00032		1.4688	125.577	127.872	#017D7F
-0.395	45	-43.5758	-1		-0.98818	0.00575	0.99393	0.50152	0.49241	0.00032		1.46625	125.565	127.888	#017D7F
-0.395	45	165.905	1		-0.13599	0.42766	0.56366	0.38498	0.17867	0.00868		109.053	45.5609	98.1699	#6D2D62
-0.395	45	165.921	2		-0.13599	0.42767	0.56365	0.385	0.17865	0.00868		109.056	45.5558	98.175	#6D2D62
-0.395	45	277.978	3		0.05621	0.52042	0.46422	0.14732	0.3169	0.01536		132.707	80.8095	37.5666	#845025
-0.395	45	277.996	4		0.05621	0.52043	0.46421	0.14732	0.31689	0.01536		132.71	80.807	37.5666	#845025
-0.39	45	-469.446	-20		-0.96809	0.01533	0.98343	0.7939	0.18952	0.00124		3.90915	48.3276	202.445	#0330CA
-0.39	45	-469.436	-19		-0.96814	0.01531	0.98345	0.79416	0.1893	0.00124		3.90405	48.2715	202.511	#0330CA
-0.39	45	-444.827	-18		-0.6378	0.17153	0.80934	0.6747	0.13463	0.01913		43.7401	34.3306	172.048	#2B22AC
-0.39	45	-444.825	-17		-0.63795	0.17146	0.80941	0.67452	0.13489	0.01913		43.7223	34.3969	172.003	#2B22AC
-0.39	45	-437.028	-16		-0.9496	0.02397	0.97357	0.84545	0.12812	0.00246		6.11235	32.6706	215.59	#0620D7
-0.39	45	-437.023	-15		-0.94934	0.02409	0.97343	0.8454	0.12803	0.00248		6.14295	32.6476	215.577	#0620D7
-0.39	45	-389.158	-14		-0.96613	0.01619	0.98231	0.87097	0.11135	0.0015		4.12845	28.3942	222.097	#041CDE
-0.39	45	-389.14	-13		-0.96612	0.01619	0.98231	0.87096	0.11135	0.0015		4.12845	28.3942	222.095	#041CDE
-0.39	45	-301.476	-12		-0.87414	0.06073	0.93487	0.74752	0.18735	0.0044		15.4862	47.7743	190.618	#0F2FBE
-0.39	45	-301.462	-11		-0.8741	0.06075	0.93485	0.74742	0.18743	0.0044		15.4913	47.7946	190.592	#0F2FBE
-0.39	45	-249.184	-10		-0.85021	0.07175	0.92196	0.57682	0.34514	0.00628		18.2963	88.0107	147.089	#125893
-0.39	45	-249.182	-9		-0.85015	0.07178	0.92193	0.57668	0.34525	0.00629		18.3039	88.0387	147.053	#125893
-0.39	45	-183.443	-8		-0.94384	0.02713	0.97098	0.79092	0.18005	0.00189		6.91815	45.9128	201.685	#062DC9
-0.39	45	-183.434	-7		-0.94386	0.02713	0.97098	0.791	0.17999	0.00189		6.91815	45.8974	201.705	#062DC9
-0.39	45	-124.103	-6		-0.95587	0.0213	0.97717	0.7523	0.22487	0.00153		5.4315	57.3419	191.837	#0539BF
-0.39	45	-124.098	-5		-0.95585	0.02131	0.97716	0.7523	0.22486	0.00153		5.43405	57.3393	191.837	#0539BF
-0.39	45	-77.6637	-4		-0.95943	0.01979	0.97922	0.67452	0.30471	0.00099		5.04645	77.701	172.003	#054DAC
-0.39	45	-77.6585	-3		-0.95945	0.01978	0.97923	0.67458	0.30466	0.00099		5.0439	77.6883	172.018	#054DAC
-0.39	45	-43.5764	-2		-0.9878	0.00594	0.99374	0.50484	0.4889	0.00032		1.5147	124.669	128.734	#017C80
-0.39	45	-43.5667	-1		-0.98781	0.00593	0.99374	0.50489	0.48885	0.00032		1.51215	124.657	128.747	#017C80
-0.39	45	163.084	1		-0.13891	0.42627	0.56518	0.38594	0.17924	0.00854		108.699	45.7062	98.4147	#6C2D62
-0.39	45	163.1	2		-0.1389	0.42628	0.56518	0.38596	0.17922	0.00854		108.701	45.7011	98.4198	#6C2D62
-0.39	45	276.033	3		0.05495	0.51984	0.4649	0.14541	0.31949	0.01526		132.559	81.4699	37.0795	#845125
-0.39	45	276.051	4		0.05495	0.51985	0.4649	0.14541	0.31949	0.01526		132.562	81.4699	37.0795	#845125
-0.385	45	-469.08	-20		-0.95461	0.0216	0.97621	0.77736	0.19885	0.00219		5.508	50.7067	198.227	#0532C6
-0.385	45	-469.069	-19		-0.95475	0.02153	0.97629	0.77768	0.1986	0.00218		5.49015	50.643	198.308	#0532C6
-0.385	45	-443.807	-18		-0.64422	0.16861	0.81284	0.6767	0.13614	0.01855		42.9956	34.7157	172.559	#2A22AC
-0.385	45	-443.805	-17		-0.64442	0.16852	0.81294	0.67653	0.13641	0.01854		42.9726	34.7846	172.515	#2A22AC
-0.385	45	-436.586	-16		-0.94154	0.02784	0.96937	0.84956	0.11982	0.00279		7.0992	30.5541	216.638	#071ED8
-0.385	45	-436.58	-15		-0.94121	0.02799	0.9692	0.84949	0.11971	0.0028		7.13745	30.5261	216.62	#071ED8
-0.385	45	-388.996	-14		-0.96623	0.01615	0.98238	0.87399	0.1084	0.00147		4.11825	27.642	222.867	#041BDE
-0.385	45	-388.977	-13		-0.96622	0.01615	0.98238	0.87398	0.1084	0.00147		4.11825	27.642	222.865	#041BDE
-0.385	45	-300.727	-12		-0.87606	0.05986	0.93592	0.75554	0.18038	0.00422		15.2643	45.9969	192.663	#0F2DC0
-0.385	45	-300.713	-11		-0.87601	0.05988	0.9359	0.75544	0.18046	0.00422		15.2694	46.0173	192.637	#0F2EC0
-0.385	45	-248.418	-10		-0.84501	0.07432	0.91933	0.56999	0.34934	0.00635		18.9516	89.0817	145.347	#125991
-0.385	45	-248.415	-9		-0.84494	0.07435	0.91929	0.56985	0.34944	0.00635		18.9593	89.1072	145.312	#125991
-0.385	45	-183.305	-8		-0.94245	0.02783	0.97028	0.79041	0.17987	0.00189		7.09665	45.8668	201.555	#072DC9
-0.385	45	-183.296	-7		-0.94246	0.02782	0.97029	0.79048	0.1798	0.00189		7.0941	45.849	201.572	#072DC9
-0.385	45	-124.052	-6		-0.95529	0.02159	0.97688	0.75401	0.22287	0.00153		5.50545	56.8319	192.273	#0538C0
-0.385	45	-124.047	-5		-0.95528	0.02159	0.97687	0.75402	0.22285	0.00153		5.50545	56.8267	192.275	#0538C0
-0.385	45	-77.6804	-4		-0.95832	0.02034	0.97867	0.67658	0.30209	0.00099		5.1867	77.0329	172.528	#054DAC
-0.385	45	-77.6752	-3		-0.95835	0.02033	0.97868	0.67664	0.30204	0.00099		5.18415	77.0202	172.543	#054DAC
-0.385	45	-43.5757	-2		-0.98742	0.00613	0.99355	0.50826	0.48529	0.00033		1.56315	123.749	129.606	#017B81
-0.385	45	-43.566	-1		-0.98743	0.00612	0.99355	0.50832	0.48524	0.00033		1.5606	123.736	129.622	#017B81
-0.385	45	160.263	1		-0.14184	0.42488	0.56672	0.38691	0.17981	0.0084		108.344	45.8516	98.662	#6C2D62
-0.385	45	160.279	2		-0.14184	0.42488	0.56672	0.38694	0.17978	0.0084		108.344	45.8439	98.6697	#6C2D62
-0.385	45	274.1	3		0.05368	0.51926	0.46558	0.14346	0.32212	0.01516		132.411	82.1406	36.5823	#845224
-0.385	45	274.118	4		0.05368	0.51926	0.46558	0.14347	0.32211	0.01516		132.411	82.1381	36.5849	#845224
-0.38	45	-468.646	-20		-0.92487	0.03538	0.96025	0.74838	0.21187	0.00437		9.0219	54.0269	190.837	#0936BE
-0.38	45	-468.636	-19		-0.92514	0.03526	0.9604	0.74879	0.21161	0.00435		8.9913	53.9605	190.941	#0835BE
-0.38	45	-442.817	-18		-0.65318	0.16448	0.81766	0.67974	0.13792	0.01786		41.9424	35.1696	173.334	#2923AD
-0.38	45	-442.816	-17		-0.65344	0.16436	0.81779	0.67959	0.13821	0.01785		41.9118	35.2435	173.295	#2923AD
-0.38	45	-436.113	-16		-0.93121	0.03279	0.964	0.85248	0.11152	0.00322		8.36145	28.4376	217.382	#081CD9
-0.38	45	-436.106	-15		-0.93082	0.03297	0.96379	0.85239	0.11141	0.00323		8.40735	28.4095	217.359	#081CD9
-0.38	45	-388.835	-14		-0.96635	0.01611	0.98246	0.87698	0.10548	0.00144		4.10805	26.8974	223.63	#041ADF
-0.38	45	-388.816	-13		-0.96634	0.01611	0.98245	0.87697	0.10548	0.00144		4.10805	26.8974	223.627	#041ADF
-0.38	45	-299.994	-12		-0.87815	0.05891	0.93705	0.76367	0.17338	0.00404		15.0221	44.2119	194.736	#0F2CC2
-0.38	45	-299.979	-11		-0.8781	0.05893	0.93703	0.76357	0.17346	0.00404		15.0272	44.2323	194.71	#0F2CC2
-0.38	45	-247.62	-10		-0.83974	0.07692	0.91666	0.56324	0.35342	0.00642		19.6146	90.1221	143.626	#135A8F
-0.38	45	-247.617	-9		-0.83967	0.07695	0.91663	0.5631	0.35352	0.00642		19.6223	90.1476	143.59	#135A8F
-0.38	45	-183.162	-8		-0.94098	0.02856	0.96954	0.78973	0.17981	0.0019		7.2828	45.8516	201.381	#072DC9
-0.38	45	-183.153	-7		-0.941	0.02855	0.96955	0.78982	0.17973	0.0019		7.28025	45.8312	201.404	#072DC9
-0.38	45	-124	-6		-0.95472	0.02188	0.97659	0.75574	0.22086	0.00153		5.5794	56.3193	192.714	#0538C0
-0.38	45	-123.994	-5		-0.9547	0.02188	0.97658	0.75574	0.22084	0.00153		5.5794	56.3142	192.714	#0538C0
-0.38	45	-77.6972	-4		-0.95718	0.02091	0.97809	0.67861	0.29948	0.001		5.33205	76.3674	173.046	#054CAD
-0.38	45	-77.6921	-3		-0.9572	0.0209	0.9781	0.67867	0.29942	0.001		5.3295	76.3521	173.061	#054CAD
-0.38	45	-43.5837	-2		-0.98703	0.00632	0.99335	0.51174	0.48162	0.00033		1.6116	122.813	130.494	#017A82
-0.38	45	-43.574	-1		-0.98704	0.00631	0.99336	0.51179	0.48156	0.00033		1.60905	122.798	130.506	#017A82
-0.38	45	157.442	1		-0.1448	0.42347	0.56827	0.3879	0.18037	0.00826		107.985	45.9943	98.9145	#6B2D62
-0.38	45	157.458	2		-0.14479	0.42348	0.56826	0.38792	0.18034	0.00826		107.987	45.9867	98.9196	#6B2D62
-0.38	45	272.18	3		0.05241	0.51868	0.46627	0.1415	0.32477	0.01506		132.263	82.8163	36.0825	#845224
-0.38	45	272.198	4		0.05241	0.51868	0.46627	0.1415	0.32477	0.01506		132.263	82.8163	36.0825	#845224
-0.375	45	-468.103	-20		-0.87026	0.06067	0.93092	0.70193	0.229	0.00841		15.4709	58.395	178.992	#0F3AB2
-0.375	45	-468.093	-19		-0.87067	0.06048	0.93115	0.70242	0.22872	0.00838		15.4224	58.3236	179.117	#0F3AB3
-0.375	45	-441.864	-18		-0.66534	0.15881	0.82415	0.68406	0.1401	0.01704		40.4965	35.7255	174.435	#2823AE
-0.375	45	-441.863	-17		-0.66502	0.15897	0.82399	0.68418	0.13981	0.01705		40.5374	35.6516	174.466	#2823AE
-0.375	45	-435.603	-16		-0.91821	0.03902	0.95723	0.85382	0.10341	0.00376		9.9501	26.3696	217.724	#091AD9
-0.375	45	-435.594	-15		-0.91774	0.03924	0.95698	0.85369	0.10329	0.00378		10.0062	26.339	217.691	#0A1AD9
-0.375	45	-388.675	-14		-0.96647	0.01606	0.98253	0.87994	0.10259	0.00141		4.0953	26.1605	224.385	#041AE0
-0.375	45	-388.656	-13		-0.96646	0.01607	0.98253	0.87993	0.1026	0.00141		4.09785	26.163	224.382	#041AE0
-0.375	45	-299.277	-12		-0.8804	0.05787	0.93827	0.77188	0.16639	0.00386		14.7569	42.4295	196.829	#0E2AC4
-0.375	45	-299.261	-11		-0.88036	0.05789	0.93825	0.77179	0.16646	0.00386		14.762	42.4473	196.806	#0E2AC4
-0.375	45	-246.79	-10		-0.83444	0.07954	0.91398	0.55662	0.35736	0.00648		20.2827	91.1268	141.938	#145B8D
-0.375	45	-246.786	-9		-0.83437	0.07958	0.91394	0.55648	0.35747	0.00648		20.2929	91.1548	141.902	#145B8D
-0.375	45	-183.014	-8		-0.93943	0.02934	0.96876	0.7889	0.17987	0.0019		7.4817	45.8668	201.169	#072DC9
-0.375	45	-183.005	-7		-0.93944	0.02933	0.96877	0.78898	0.17979	0.0019		7.47915	45.8464	201.19	#072DC9
-0.375	45	-123.946	-6		-0.95414	0.02216	0.97631	0.75746	0.21885	0.00153		5.6508	55.8068	193.152	#0537C1
-0.375	45	-123.94	-5		-0.95412	0.02217	0.9763	0.75747	0.21883	0.00153		5.65335	55.8017	193.155	#0537C1
-0.375	45	-77.7139	-4		-0.95598	0.0215	0.97749	0.68061	0.29688	0.00101		5.4825	75.7044	173.556	#054BAD
-0.375	45	-77.7089	-3		-0.95601	0.02149	0.9775	0.68067	0.29683	0.00101		5.47995	75.6916	173.571	#054BAD
-0.375	45	-43.6003	-2		-0.98663	0.00652	0.99315	0.51526	0.47789	0.00033		1.6626	121.862	131.391	#017983
-0.375	45	-43.5906	-1		-0.98664	0.00651	0.99316	0.51532	0.47784	0.00033		1.66005	121.849	131.407	#017983
-0.375	45	154.621	1		-0.14777	0.42206	0.56982	0.3889	0.18092	0.00812		107.625	46.1346	99.1695	#6B2E63
-0.375	45	154.637	2		-0.14776	0.42206	0.56982	0.38893	0.18089	0.00812		107.625	46.127	99.1771	#6B2E63
-0.375	45	270.274	3		0.05114	0.51809	0.46695	0.1395	0.32745	0.01496		132.113	83.4998	35.5725	#845323
-0.375	45	270.292	4		0.05114	0.51809	0.46695	0.1395	0.32745	0.01496		132.113	83.4998	35.5725	#845323
-0.37	45	-467.404	-20		-0.78837	0.09857	0.88694	0.63861	0.24833	0.01449		25.1353	63.3242	162.846	#193FA2
-0.37	45	-467.394	-19		-0.78886	0.09835	0.8872	0.63914	0.24807	0.01445		25.0792	63.2578	162.981	#193FA2
-0.37	45	-440.955	-18		-0.68035	0.15178	0.83213	0.6903	0.14183	0.0161		38.7039	36.1666	176.026	#2624B0
-0.37	45	-440.952	-17		-0.67998	0.15196	0.83193	0.69039	0.14154	0.01611		38.7498	36.0927	176.049	#2624B0
-0.37	45	-435.052	-16		-0.90223	0.04667	0.9489	0.85318	0.09573	0.00442		11.9009	24.4111	217.561	#0B18D9
-0.37	45	-435.042	-15		-0.9017	0.04693	0.94863	0.85301	0.09562	0.00445		11.9672	24.3831	217.518	#0B18D9
-0.37	45	-388.515	-14		-0.9666	0.01601	0.98261	0.88287	0.09974	0.00137		4.08255	25.4337	225.132	#0419E1
-0.37	45	-388.496	-13		-0.96659	0.01602	0.98261	0.88287	0.09974	0.00137		4.0851	25.4337	225.132	#0419E1
-0.37	45	-298.576	-12		-0.8828	0.05676	0.93956	0.78014	0.15942	0.00368		14.4738	40.6521	198.936	#0E28C6
-0.37	45	-298.561	-11		-0.88276	0.05678	0.93954	0.78005	0.15949	0.00368		14.4789	40.67	198.913	#0E28C6
-0.37	45	-245.927	-10		-0.82911	0.08218	0.91129	0.55016	0.36114	0.00653		20.9559	92.0907	140.291	#145C8C
-0.37	45	-245.923	-9		-0.82905	0.08221	0.91126	0.55002	0.36124	0.00653		20.9636	92.1162	140.255	#145C8C
-0.37	45	-182.861	-8		-0.93778	0.03015	0.96794	0.78788	0.18006	0.00191		7.68825	45.9153	200.909	#072DC8
-0.37	45	-182.852	-7		-0.9378	0.03015	0.96795	0.78797	0.17998	0.00191		7.68825	45.8949	200.932	#072DC8
-0.37	45	-123.89	-6		-0.95357	0.02245	0.97602	0.75919	0.21683	0.00153		5.72475	55.2916	193.593	#0537C1
-0.37	45	-123.885	-5		-0.95355	0.02246	0.97601	0.75919	0.21682	0.00153		5.7273	55.2891	193.593	#0537C1
-0.37	45	-77.7304	-4		-0.95475	0.02212	0.97686	0.68257	0.2943	0.00102		5.6406	75.0465	174.055	#054BAE
-0.37	45	-77.7253	-3		-0.95477	0.0221	0.97687	0.68263	0.29424	0.00102		5.6355	75.0312	174.071	#054BAE
-0.37	45	-43.6257	-2		-0.98621	0.00673	0.99294	0.51883	0.47411	0.00033		1.71615	120.898	132.302	#017884
-0.37	45	-43.6159	-1		-0.98623	0.00672	0.99295	0.51889	0.47405	0.00033		1.7136	120.883	132.317	#017884
-0.37	45	151.8	1		-0.15075	0.42063	0.57138	0.38992	0.18146	0.00798		107.261	46.2723	99.4296	#6B2E63
-0.37	45	151.816	2		-0.15075	0.42063	0.57138	0.38994	0.18144	0.00798		107.261	46.2672	99.4347	#6B2E63
-0.37	45	268.38	3		0.04986	0.5175	0.46764	0.13748	0.33016	0.01486		131.963	84.1908	35.0574	#835423
-0.37	45	268.399	4		0.04986	0.5175	0.46764	0.13748	0.33016	0.01486		131.963	84.1908	35.0574	#835423
-0.365	45	-466.524	-20		-0.69304	0.14273	0.83577	0.5702	0.26557	0.0215		36.3961	67.7203	145.401	#244391
-0.365	45	-466.515	-19		-0.69348	0.14253	0.83601	0.57068	0.26533	0.02146		36.3451	67.6591	145.523	#244391
-0.365	45	-440.092	-18		-0.6984	0.14328	0.84168	0.69859	0.14309	0.01504		36.5364	36.4879	178.14	#2424B2
-0.365	45	-440.088	-17		-0.69799	0.14348	0.84147	0.69865	0.14282	0.01505		36.5874	36.4191	178.156	#2424B2
-0.365	45	-434.457	-16		-0.88328	0.05575	0.93903	0.85025	0.08879	0.00521		14.2163	22.6414	216.814	#0E16D8
-0.365	45	-434.446	-15		-0.88271	0.05603	0.93873	0.85004	0.08869	0.00524		14.2876	22.616	216.76	#0E16D8
-0.365	45	-388.356	-14		-0.96674	0.01596	0.9827	0.88577	0.09693	0.00134		4.0698	24.7172	225.871	#0418E1
-0.365	45	-388.337	-13		-0.96674	0.01596	0.9827	0.88577	0.09693	0.00134		4.0698	24.7172	225.871	#0418E1
-0.365	45	-297.894	-12		-0.88535	0.05557	0.94092	0.78841	0.15251	0.0035		14.1703	38.8901	201.045	#0E26C9
-0.365	45	-297.878	-11		-0.88531	0.05559	0.9409	0.78833	0.15258	0.0035		14.1754	38.9079	201.024	#0E26C9
-0.365	45	-245.031	-10		-0.8238	0.08481	0.90861	0.54391	0.36471	0.00658		21.6266	93.0011	138.697	#155D8A
-0.365	45	-245.027	-9		-0.82373	0.08484	0.90858	0.54377	0.36481	0.00658		21.6342	93.0266	138.661	#155D8A
-0.365	45	-182.703	-8		-0.93604	0.03102	0.96707	0.78667	0.18039	0.00191		7.9101	45.9995	200.601	#072DC8
-0.365	45	-182.694	-7		-0.93606	0.03101	0.96708	0.78676	0.18031	0.00191		7.90755	45.9791	200.624	#072DC8
-0.365	45	-123.833	-6		-0.95299	0.02274	0.97573	0.76092	0.21482	0.00152		5.7987	54.7791	194.035	#0536C2
-0.365	45	-123.827	-5		-0.95298	0.02275	0.97573	0.76092	0.2148	0.00153		5.80125	54.774	194.035	#0536C2
-0.365	45	-77.7462	-4		-0.95346	0.02275	0.97621	0.68449	0.29173	0.00103		5.80125	74.3911	174.545	#054AAE
-0.365	45	-77.7411	-3		-0.95348	0.02274	0.97623	0.68455	0.29167	0.00103		5.7987	74.3758	174.56	#054AAE
-0.365	45	-43.6598	-2		-0.98578	0.00694	0.99272	0.52246	0.47027	0.00033		1.7697	119.919	133.227	#017785
-0.365	45	-43.65	-1		-0.9858	0.00693	0.99273	0.52252	0.47021	0.00033		1.76715	119.904	133.243	#017785
-0.365	45	148.979	1		-0.15376	0.4192	0.57296	0.39095	0.182	0.00785		106.896	46.41	99.6923	#6A2E63
-0.365	45	148.995	2		-0.15375	0.4192	0.57295	0.39098	0.18198	0.00785		106.896	46.4049	99.6999	#6A2E63
-0.365	45	266.501	3		0.04858	0.51691	0.46833	0.13543	0.3329	0.01476		131.812	84.8895	34.5346	#835422
-0.365	45	266.519	4		0.04858	0.51691	0.46833	0.13543	0.3329	0.01476		131.812	84.8895	34.5346	#835422
-0.36	45	-465.482	-20		-0.606	0.18313	0.78912	0.51161	0.27752	0.02775		46.6981	70.7676	130.461	#2E4682
-0.36	45	-465.473	-19		-0.60635	0.18296	0.78931	0.51201	0.2773	0.02772		46.6548	70.7115	130.563	#2E4682
-0.36	45	-439.28	-18		-0.71899	0.13356	0.85255	0.70898	0.14358	0.01389		34.0578	36.6129	180.79	#2224B4
-0.36	45	-439.274	-17		-0.71859	0.13376	0.85234	0.70902	0.14332	0.0139		34.1088	36.5466	180.8	#2224B4
-0.36	45	-433.816	-16		-0.86178	0.06606	0.92784	0.84494	0.0829	0.00611		16.8453	21.1395	215.46	#1015D7
-0.36	45	-433.804	-15		-0.8612	0.06633	0.92753	0.84471	0.08283	0.00613		16.9141	21.1216	215.401	#1015D7
-0.36	45	-388.197	-14		-0.96689	0.0159	0.98279	0.88865	0.09414	0.00131		4.0545	24.0057	226.606	#0418E2
-0.36	45	-388.179	-13		-0.96689	0.0159	0.98279	0.88864	0.09415	0.00131		4.0545	24.0083	226.603	#0418E2
-0.36	45	-297.231	-12		-0.88802	0.05433	0.94235	0.79667	0.14567	0.00333		13.8542	37.1459	203.151	#0D25CB
-0.36	45	-297.215	-11		-0.88798	0.05434	0.94233	0.79659	0.14574	0.00333		13.8567	37.1637	203.13	#0D25CB
-0.36	45	-244.102	-10		-0.81853	0.08743	0.90596	0.53792	0.36804	0.00661		22.2947	93.8502	137.17	#165D89
-0.36	45	-244.097	-9		-0.81846	0.08746	0.90592	0.53778	0.36814	0.00662		22.3023	93.8757	137.134	#165D89
-0.36	45	-182.538	-8		-0.9342	0.03194	0.96614	0.78525	0.18088	0.00192		8.1447	46.1244	200.239	#082EC8
-0.36	45	-182.529	-7		-0.93422	0.03193	0.96615	0.78535	0.1808	0.00192		8.14215	46.104	200.264	#082EC8
-0.36	45	-123.774	-6		-0.95242	0.02303	0.97545	0.76265	0.2128	0.00152		5.87265	54.264	194.476	#0536C2
-0.36	45	-123.768	-5		-0.95241	0.02304	0.97544	0.76266	0.21278	0.00152		5.8752	54.2589	194.478	#0536C2
-0.36	45	-77.7611	-4		-0.95212	0.02342	0.97554	0.68637	0.28917	0.00104		5.9721	73.7383	175.024	#0549AF
-0.36	45	-77.7561	-3		-0.95215	0.02341	0.97555	0.68644	0.28911	0.00104		5.96955	73.7231	175.042	#0549AF
-0.36	45	-43.7027	-2		-0.98534	0.00716	0.9925	0.52613	0.46637	0.00034		1.8258	118.924	134.163	#017686
-0.36	45	-43.6929	-1		-0.98536	0.00715	0.99251	0.5262	0.46631	0.00034		1.82325	118.909	134.181	#017686
-0.36	45	146.159	1		-0.15679	0.41775	0.57454	0.39201	0.18253	0.00771		106.526	46.5451	99.9625	#6A2E63
-0.36	45	146.174	2		-0.15678	0.41775	0.57454	0.39203	0.18251	0.00771		106.526	46.5401	99.9677	#6A2E63
-0.36	45	264.635	3		0.0473	0.51632	0.46902	0.13335	0.33567	0.01466		131.662	85.5958	34.0042	#835522
-0.36	45	264.654	4		0.0473	0.51632	0.46902	0.13335	0.33567	0.01466		131.662	85.5958	34.0042	#835522
-0.355	45	-464.318	-20		-0.5385	0.21456	0.75305	0.46874	0.28432	0.03239		54.7128	72.5016	119.529	#364877
-0.355	45	-464.309	-19		-0.53877	0.21443	0.7532	0.46909	0.28411	0.03237		54.6797	72.448	119.618	#364877
-0.355	45	-438.519	-18		-0.7412	0.12306	0.86426	0.72122	0.14304	0.01268		31.3803	36.4752	183.911	#1F24B7
-0.355	45	-438.512	-17		-0.74084	0.12323	0.86407	0.72126	0.14281	0.0127		31.4236	36.4166	183.921	#1F24B7
-0.355	45	-433.129	-16		-0.83862	0.07716	0.91578	0.83746	0.07832	0.00706		19.6758	19.9716	213.552	#1313D5
-0.355	45	-433.116	-15		-0.83807	0.07742	0.91549	0.83722	0.07827	0.00708		19.7421	19.9589	213.491	#1313D5
-0.355	45	-388.039	-14		-0.96705	0.01583	0.98289	0.89149	0.0914	0.00128		4.03665	23.307	227.33	#0417E3
-0.355	45	-388.02	-13		-0.96705	0.01584	0.98288	0.89148	0.0914	0.00128		4.0392	23.307	227.327	#0417E3
-0.355	45	-296.586	-12		-0.8908	0.05302	0.94382	0.80488	0.13894	0.00315		13.5201	35.4297	205.244	#0D23CD
-0.355	45	-296.57	-11		-0.89076	0.05304	0.9438	0.80481	0.139	0.00316		13.5252	35.445	205.227	#0D23CD
-0.355	45	-243.14	-10		-0.81333	0.09001	0.90334	0.53224	0.3711	0.00665		22.9525	94.6305	135.721	#165E87
-0.355	45	-243.135	-9		-0.81326	0.09005	0.9033	0.5321	0.3712	0.00665		22.9627	94.656	135.685	#165E87
-0.355	45	-182.367	-8		-0.93224	0.03292	0.96515	0.78361	0.18155	0.00193		8.3946	46.2953	199.821	#082EC7
-0.355	45	-182.358	-7		-0.93226	0.03291	0.96516	0.7837	0.18146	0.00193		8.39205	46.2723	199.844	#082EC7
-0.355	45	-123.713	-6		-0.95186	0.02331	0.97517	0.76439	0.21078	0.00152		5.94405	53.7489	194.919	#0535C2
-0.355	45	-123.707	-5		-0.95184	0.02332	0.97516	0.7644	0.21076	0.00152		5.9466	53.7438	194.922	#0535C2
-0.355	45	-77.7748	-4		-0.95073	0.02411	0.97484	0.68821	0.28663	0.00105		6.14805	73.0906	175.494	#0649AF
-0.355	45	-77.7699	-3		-0.95076	0.0241	0.97485	0.68828	0.28658	0.00105		6.1455	73.0779	175.511	#0649AF
-0.355	45	-43.7544	-2		-0.98489	0.00739	0.99227	0.52986	0.46241	0.00034		1.88445	117.915	135.114	#017587
-0.355	45	-43.7447	-1		-0.9849	0.00738	0.99228	0.52992	0.46236	0.00034		1.8819	117.902	135.13	#017587
-0.355	45	143.339	1		-0.15983	0.4163	0.57613	0.39308	0.18305	0.00757		106.156	46.6778	100.235	#6A2E64
-0.355	45	143.354	2		-0.15983	0.4163	0.57613	0.3931	0.18303	0.00757		106.156	46.6726	100.24	#6A2E64
-0.355	45	262.784	3		0.04601	0.51572	0.46971	0.13125	0.33847	0.01456		131.509	86.3098	33.4688	#835621
-0.355	45	262.803	4		0.04601	0.51572	0.46971	0.13125	0.33846	0.01456		131.509	86.3073	33.4688	#835621
-0.35	45	-463.074	-20		-0.4899	0.2373	0.72721	0.43958	0.28762	0.03549		60.5115	73.3431	112.093	#3C4970
-0.35	45	-463.065	-19		-0.49013	0.2372	0.72733	0.4399	0.28742	0.03547		60.486	73.2921	112.174	#3C4970
-0.35	45	-437.807	-18		-0.76382	0.11235	0.87617	0.73479	0.14138	0.01149		28.6492	36.0519	187.371	#1C24BB
-0.35	45	-437.799	-17		-0.76353	0.11249	0.87602	0.73485	0.14116	0.0115		28.685	35.9958	187.387	#1C23BB
-0.35	45	-432.399	-16		-0.81495	0.08851	0.90347	0.82831	0.07516	0.00802		22.57	19.1658	211.219	#1613D3
-0.35	45	-432.384	-15		-0.81447	0.08875	0.90322	0.82809	0.07513	0.00804		22.6313	19.1581	211.163	#1613D3
-0.35	45	-387.881	-14		-0.96722	0.01576	0.98299	0.8943	0.08869	0.00125		4.0188	22.616	228.047	#0416E4
-0.35	45	-387.862	-13		-0.96722	0.01577	0.98298	0.8943	0.08869	0.00125		4.02135	22.616	228.047	#0416E4
-0.35	45	-295.962	-12		-0.89367	0.05167	0.94534	0.81302	0.13232	0.00299		13.1759	33.7416	207.32	#0D21CF
-0.35	45	-295.945	-11		-0.89364	0.05169	0.94532	0.81294	0.13238	0.00299		13.1809	33.7569	207.3	#0D21CF
-0.35	45	-242.145	-10		-0.80822	0.09256	0.90078	0.52691	0.37387	0.00667		23.6028	95.3368	134.362	#175F86
-0.35	45	-242.14	-9		-0.80815	0.09259	0.90074	0.52678	0.37396	0.00667		23.6105	95.3598	134.329	#175F86
-0.35	45	-182.189	-8		-0.93015	0.03395	0.96411	0.78172	0.18239	0.00194		8.65725	46.5095	199.339	#082EC7
-0.35	45	-182.18	-7		-0.93018	0.03394	0.96412	0.78182	0.1823	0.00194		8.6547	46.4865	199.364	#082EC7
-0.35	45	-123.65	-6		-0.9513	0.0236	0.97489	0.76614	0.20875	0.00151		6.018	53.2313	195.366	#0635C3
-0.35	45	-123.644	-5		-0.95128	0.0236	0.97488	0.76615	0.20873	0.00151		6.018	53.2261	195.368	#0635C3
-0.35	45	-77.7871	-4		-0.94929	0.02483	0.97411	0.69	0.28412	0.00106		6.33165	72.4506	175.95	#0648AF
-0.35	45	-77.7822	-3		-0.94931	0.02481	0.97412	0.69007	0.28406	0.00106		6.32655	72.4353	175.968	#0648AF
-0.35	45	-43.8151	-2		-0.98441	0.00762	0.99204	0.53363	0.4584	0.00034		1.9431	116.892	136.076	#017488
-0.35	45	-43.8053	-1		-0.98443	0.00761	0.99205	0.5337	0.45835	0.00034		1.94055	116.879	136.094	#017488
-0.35	45	140.519	1		-0.1629	0.41483	0.57773	0.39416	0.18357	0.00744		105.782	46.8103	100.511	#692E64
-0.35	45	140.534	2		-0.1629	0.41483	0.57773	0.39419	0.18354	0.00744		105.782	46.8027	100.518	#692E64
-0.35	45	260.948	3		0.04472	0.51513	0.47041	0.12912	0.34129	0.01447		131.358	87.0289	32.9256	#835720
-0.35	45	260.967	4		0.04472	0.51513	0.47041	0.12912	0.34128	0.01447		131.358	87.0264	32.9256	#835720
-0.345	45	-461.78	-20		-0.45556	0.2535	0.70906	0.42017	0.28888	0.03745		64.6425	73.6644	107.143	#40496B
-0.345	45	-461.771	-19		-0.45577	0.2534	0.70917	0.42048	0.28869	0.03743		64.617	73.6159	107.222	#40496B
-0.345	45	-437.141	-18		-0.78566	0.10199	0.88765	0.74901	0.13865	0.01035		26.0074	35.3558	190.998	#1A23BE
-0.345	45	-437.131	-17		-0.78547	0.10209	0.88755	0.74911	0.13845	0.01036		26.0329	35.3047	191.023	#1A23BF
-0.345	45	-431.629	-16		-0.79195	0.09956	0.89151	0.81815	0.07337	0.00893		25.3878	18.7094	208.628	#1912D0
-0.345	45	-431.614	-15		-0.79156	0.09975	0.89131	0.81796	0.07335	0.00894		25.4363	18.7042	208.58	#1912D0
-0.345	45	-387.723	-14		-0.9674	0.01569	0.98309	0.89708	0.08601	0.00122		4.00095	21.9325	228.755	#0415E4
-0.345	45	-387.704	-13		-0.9674	0.01569	0.98309	0.89707	0.08601	0.00122		4.00095	21.9325	228.753	#0415E4
-0.345	45	-295.358	-12		-0.89662	0.05028	0.9469	0.82104	0.12585	0.00282		12.8214	32.0917	209.365	#0C20D1
-0.345	45	-295.341	-11		-0.89659	0.0503	0.94688	0.82097	0.12591	0.00282		12.8265	32.1071	209.347	#0C20D1
-0.345	45	-241.119	-10		-0.80324	0.09504	0.89828	0.52198	0.3763	0.00668		24.2352	95.9565	133.105	#185F85
-0.345	45	-241.113	-9		-0.80317	0.09507	0.89824	0.52185	0.37639	0.00668		24.2429	95.9794	133.072	#185F85
-0.345	45	-182.003	-8		-0.92793	0.03506	0.96299	0.77956	0.18343	0.00195		8.9403	46.7747	198.788	#082EC6
-0.345	45	-181.995	-7		-0.92796	0.03504	0.963	0.77966	0.18334	0.00195		8.9352	46.7517	198.813	#082EC6
-0.345	45	-123.585	-6		-0.95074	0.02388	0.97461	0.76789	0.20672	0.00151		6.0894	52.7136	195.812	#0634C3
-0.345	45	-123.579	-5		-0.95072	0.02388	0.97461	0.7679	0.2067	0.00151		6.0894	52.7085	195.815	#0634C3
-0.345	45	-77.7976	-4		-0.94778	0.02557	0.97335	0.69174	0.28162	0.00107		6.52035	71.8131	176.394	#0647B0
-0.345	45	-77.7927	-3		-0.94781	0.02556	0.97337	0.69181	0.28156	0.00107		6.5178	71.7978	176.412	#0647B0
-0.345	45	-43.8848	-2		-0.98393	0.00786	0.99179	0.53746	0.45433	0.00034		2.0043	115.854	137.052	#027389
-0.345	45	-43.875	-1		-0.98395	0.00785	0.9918	0.53753	0.45428	0.00034		2.00175	115.841	137.07	#027389
-0.345	45	137.7	1		-0.16599	0.41335	0.57934	0.39527	0.18407	0.00731		105.404	46.9378	100.794	#692E64
-0.345	45	137.715	2		-0.16599	0.41335	0.57934	0.3953	0.18404	0.00731		105.404	46.9302	100.802	#692E64
-0.345	45	259.127	3		0.04343	0.51453	0.4711	0.12697	0.34413	0.01437		131.205	87.7532	32.3773	#835720
-0.345	45	259.146	4		0.04343	0.51453	0.4711	0.12697	0.34413	0.01437		131.205	87.7532	32.3773	#835720
-0.34	45	-460.456	-20		-0.43117	0.26511	0.69628	0.40729	0.28899	0.03861		67.603	73.6924	103.859	#434967
-0.34	45	-460.446	-19		-0.43137	0.26502	0.69639	0.40759	0.2888	0.03859		67.5801	73.644	103.935	#434967
-0.34	45	-436.514	-18		-0.80582	0.09243	0.89825	0.76321	0.13504	0.00932		23.5696	34.4352	194.619	#1722C2
-0.34	45	-436.504	-17		-0.80572	0.09248	0.8982	0.76335	0.13485	0.00932		23.5824	34.3867	194.654	#1722C2
-0.34	45	-430.828	-16		-0.7705	0.10987	0.88038	0.80762	0.07276	0.00975		28.0169	18.5538	205.943	#1C12CD
-0.34	45	-430.811	-15		-0.7702	0.11002	0.88022	0.80747	0.07275	0.00976		28.0551	18.5512	205.905	#1C12CD
-0.34	45	-387.566	-14		-0.96759	0.01561	0.9832	0.89983	0.08338	0.00119		3.98055	21.2619	229.457	#0315E5
-0.34	45	-387.547	-13		-0.96759	0.01561	0.9832	0.89982	0.08338	0.00119		3.98055	21.2619	229.454	#0315E5
-0.34	45	-294.774	-12		-0.89963	0.04886	0.94848	0.82894	0.11955	0.00266		12.4593	30.4853	211.38	#0C1ED3
-0.34	45	-294.757	-11		-0.89959	0.04887	0.94847	0.82887	0.11959	0.00266		12.4619	30.4955	211.362	#0C1ED3
-0.34	45	-240.06	-10		-0.79843	0.09744	0.89587	0.5175	0.37837	0.00669		24.8472	96.4844	131.963	#186083
-0.34	45	-240.055	-9		-0.79836	0.09748	0.89583	0.51737	0.37846	0.00669		24.8574	96.5073	131.929	#186083
-0.34	45	-181.81	-8		-0.92557	0.03623	0.9618	0.77712	0.18468	0.00197		9.23865	47.0934	198.166	#092FC6
-0.34	45	-181.801	-7		-0.92559	0.03622	0.96181	0.77723	0.18458	0.00197		9.2361	47.0679	198.194	#092FC6
-0.34	45	-123.519	-6		-0.95019	0.02415	0.97434	0.76965	0.20469	0.0015		6.15825	52.196	196.261	#0634C4
-0.34	45	-123.512	-5		-0.95017	0.02416	0.97433	0.76966	0.20467	0.0015		6.1608	52.1908	196.263	#0634C4
-0.34	45	-77.806	-4		-0.94622	0.02635	0.97257	0.69343	0.27914	0.00109		6.71925	71.1807	176.825	#0647B0
-0.34	45	-77.8012	-3		-0.94624	0.02634	0.97258	0.6935	0.27908	0.00108		6.7167	71.1654	176.843	#0647B0
-0.34	45	-43.9635	-2		-0.98343	0.00811	0.99154	0.54134	0.45021	0.00035		2.06805	114.804	138.042	#02728A
-0.34	45	-43.9536	-1		-0.98345	0.0081	0.99155	0.5414	0.45015	0.00035		2.0655	114.788	138.057	#02728A
-0.34	45	134.881	1		-0.16911	0.41186	0.58097	0.3964	0.18456	0.00717		105.024	47.0628	101.082	#692F65
-0.34	45	134.897	2		-0.1691	0.41186	0.58096	0.39643	0.18454	0.00717		105.024	47.0577	101.09	#692F65
-0.34	45	257.321	3		0.04213	0.51393	0.4718	0.12479	0.34701	0.01428		131.052	88.4875	31.8214	#83581F
-0.34	45	257.34	4		0.04213	0.51393	0.4718	0.12479	0.34701	0.01428		131.052	88.4875	31.8214	#83581F
-0.335	45	-459.114	-20		-0.41365	0.27356	0.68721	0.39877	0.28844	0.03923		69.7578	73.5522	101.686	#454965
-0.335	45	-459.104	-19		-0.41386	0.27346	0.68732	0.39908	0.28824	0.03922		69.7323	73.5012	101.765	#454965
-0.335	45	-435.921	-18		-0.82377	0.08392	0.90768	0.77687	0.13081	0.0084		21.3996	33.3565	198.102	#1521C6
-0.335	45	-435.91	-17		-0.82377	0.08392	0.90769	0.77707	0.13062	0.00839		21.3996	33.3081	198.153	#1521C6
-0.335	45	-430.002	-16		-0.7511	0.11921	0.87032	0.79722	0.07309	0.01047		30.3986	18.638	203.291	#1E12CB
-0.335	45	-429.984	-15		-0.75089	0.11932	0.8702	0.79711	0.07309	0.01048		30.4266	18.638	203.263	#1E12CB
-0.335	45	-387.408	-14		-0.9678	0.01552	0.98332	0.90254	0.08078	0.00116		3.9576	20.5989	230.148	#0314E6
-0.335	45	-387.389	-13		-0.96779	0.01553	0.98332	0.90254	0.08078	0.00116		3.96015	20.5989	230.148	#0314E6
-0.335	45	-294.211	-12		-0.90268	0.04741	0.95009	0.83667	0.11342	0.00251		12.0895	28.9221	213.351	#0C1CD5
-0.335	45	-294.194	-11		-0.90265	0.04742	0.95007	0.83661	0.11346	0.00251		12.0921	28.9323	213.336	#0C1CD5
-0.335	45	-238.972	-10		-0.79381	0.09975	0.89356	0.51351	0.38005	0.00668		25.4363	96.9128	130.945	#196082
-0.335	45	-238.965	-9		-0.79374	0.09979	0.89353	0.51339	0.38014	0.00668		25.4464	96.9357	130.914	#196082
-0.335	45	-181.607	-8		-0.92304	0.03749	0.96053	0.77437	0.18616	0.00199		9.55995	47.4708	197.464	#092FC5
-0.335	45	-181.599	-7		-0.92307	0.03747	0.96054	0.77448	0.18606	0.00199		9.55485	47.4453	197.492	#092FC5
-0.335	45	-123.45	-6		-0.94965	0.02443	0.97408	0.77142	0.20265	0.0015		6.22965	51.6758	196.712	#0633C4
-0.335	45	-123.444	-5		-0.94963	0.02443	0.97407	0.77144	0.20263	0.0015		6.22965	51.6707	196.717	#0633C4
-0.335	45	-77.812	-4		-0.94459	0.02716	0.97175	0.69507	0.27668	0.0011		6.9258	70.5534	177.243	#0646B1
-0.335	45	-77.8072	-3		-0.94462	0.02714	0.97176	0.69514	0.27662	0.0011		6.9207	70.5381	177.261	#0646B1
-0.335	45	-44.0512	-2		-0.98291	0.00837	0.99128	0.54526	0.44602	0.00035		2.13435	113.735	139.041	#02718B
-0.335	45	-44.0413	-1		-0.98293	0.00836	0.99129	0.54533	0.44596	0.00035		2.1318	113.72	139.059	#02718B
-0.335	45	132.064	1		-0.17224	0.41036	0.5826	0.39755	0.18505	0.00704		104.642	47.1878	101.375	#682F65
-0.335	45	132.079	2		-0.17224	0.41036	0.5826	0.39758	0.18502	0.00704		104.642	47.1801	101.383	#682F65
-0.335	45	255.531	3		0.04083	0.51332	0.4725	0.12259	0.34991	0.01418		130.897	89.2271	31.2604	#82591F
-0.335	45	255.55	4		0.04083	0.51332	0.47249	0.12259	0.3499	0.01418		130.897	89.2245	31.2604	#82591F
-0.33	45	-457.763	-20		-0.40097	0.27977	0.68075	0.39327	0.28748	0.03948		71.3414	73.3074	100.284	#474964
-0.33	45	-457.753	-19		-0.40119	0.27967	0.68086	0.39358	0.28728	0.03947		71.3158	73.2564	100.363	#474964
-0.33	45	-435.355	-18		-0.83935	0.07653	0.91587	0.78968	0.12619	0.0076		19.5151	32.1784	201.368	#1320C9
-0.33	45	-435.343	-17		-0.83944	0.07648	0.91592	0.78992	0.126	0.0076		19.5024	32.13	201.43	#1320C9
-0.33	45	-429.157	-16		-0.73388	0.12752	0.8614	0.78726	0.07414	0.01108		32.5176	18.9057	200.751	#2012C8
-0.33	45	-429.14	-15		-0.73374	0.12758	0.86133	0.7872	0.07413	0.01109		32.5329	18.9032	200.736	#2012C8
-0.33	45	-387.25	-14		-0.96801	0.01543	0.98344	0.90522	0.07822	0.00113		3.93465	19.9461	230.831	#0313E6
-0.33	45	-387.231	-13		-0.96801	0.01543	0.98344	0.90522	0.07822	0.00113		3.93465	19.9461	230.831	#0313E6
-0.33	45	-293.669	-12		-0.90576	0.04594	0.9517	0.84422	0.10748	0.00236		11.7147	27.4074	215.276	#0B1BD7
-0.33	45	-293.652	-11		-0.90573	0.04596	0.95169	0.84417	0.10752	0.00236		11.7198	27.4176	215.263	#0B1BD7
-0.33	45	-237.853	-10		-0.78942	0.10196	0.89138	0.51007	0.38131	0.00667		25.9998	97.234	130.068	#196182
-0.33	45	-237.846	-9		-0.78935	0.10199	0.89134	0.50994	0.3814	0.00667		26.0074	97.257	130.035	#1A6182
-0.33	45	-181.396	-8		-0.92034	0.03883	0.95917	0.77128	0.18789	0.002		9.90165	47.9119	196.676	#092FC4
-0.33	45	-181.387	-7		-0.92037	0.03881	0.95918	0.77139	0.18779	0.002		9.89655	47.8865	196.704	#092FC4
-0.33	45	-123.38	-6		-0.94912	0.02469	0.97381	0.7732	0.20061	0.00149		6.29595	51.1555	197.166	#0633C5
-0.33	45	-123.373	-5		-0.9491	0.0247	0.9738	0.77322	0.20059	0.00149		6.2985	51.1504	197.171	#0633C5
-0.33	45	-77.8153	-4		-0.94289	0.028	0.97089	0.69665	0.27425	0.00111		7.14	69.9338	177.646	#0745B1
-0.33	45	-77.8105	-3		-0.94292	0.02799	0.97091	0.69672	0.27418	0.00111		7.13745	69.9159	177.664	#0745B1
-0.33	45	-44.148	-2		-0.98238	0.00864	0.99101	0.54924	0.44178	0.00035		2.2032	112.654	140.056	#02708C
-0.33	45	-44.1381	-1		-0.9824	0.00863	0.99102	0.54931	0.44171	0.00035		2.20065	112.636	140.074	#02708C
-0.33	45	129.247	1		-0.17541	0.40884	0.58425	0.39873	0.18552	0.00691		104.254	47.3076	101.676	#682F65
-0.33	45	129.263	2		-0.1754	0.40884	0.58425	0.39875	0.18549	0.00691		104.254	47.3	101.681	#682F65
-0.33	45	253.757	3		0.03952	0.51272	0.47319	0.12037	0.35283	0.01409		130.744	89.9716	30.6944	#82591E
-0.33	45	253.776	4		0.03952	0.51272	0.47319	0.12037	0.35283	0.01409		130.744	89.9716	30.6944	#82591E
-0.325	45	-456.408	-20		-0.39181	0.28436	0.67617	0.38993	0.28625	0.03947		72.5118	72.9938	99.4321	#484863
-0.325	45	-456.398	-19		-0.39204	0.28425	0.6763	0.39025	0.28605	0.03945		72.4838	72.9428	99.5138	#484863
-0.325	45	-434.81	-18		-0.85264	0.07022	0.92286	0.80147	0.12139	0.00693		17.9061	30.9545	204.375	#111ECC
-0.325	45	-434.798	-17		-0.8528	0.07014	0.92294	0.80175	0.12119	0.00692		17.8857	30.9034	204.446	#111ECC
-0.325	45	-428.301	-16		-0.71874	0.13484	0.85357	0.77788	0.07569	0.01159		34.3842	19.301	198.359	#2213C6
-0.325	45	-428.283	-15		-0.71866	0.13487	0.85353	0.77785	0.07568	0.01159		34.3918	19.2984	198.352	#2213C6
-0.325	45	-387.092	-14		-0.96824	0.01533	0.98357	0.90787	0.0757	0.0011		3.90915	19.3035	231.507	#0313E7
-0.325	45	-387.073	-13		-0.96824	0.01533	0.98357	0.90787	0.0757	0.0011		3.90915	19.3035	231.507	#0313E7
-0.325	45	-293.148	-12		-0.90885	0.04447	0.95332	0.85158	0.10174	0.00221		11.3399	25.9437	217.153	#0B19D9
-0.325	45	-293.131	-11		-0.90882	0.04448	0.95331	0.85152	0.10178	0.00221		11.3424	25.9539	217.138	#0B19D9
-0.325	45	-236.706	-10		-0.78529	0.10403	0.88933	0.50721	0.38212	0.00664		26.5277	97.4406	129.339	#1A6181
-0.325	45	-236.699	-9		-0.78522	0.10407	0.88929	0.50708	0.38221	0.00664		26.5378	97.4635	129.305	#1A6181
-0.325	45	-181.174	-8		-0.91745	0.04026	0.95771	0.76783	0.18988	0.00203		10.2663	48.4194	195.797	#0A30C3
-0.325	45	-181.165	-7		-0.91748	0.04025	0.95773	0.76795	0.18978	0.00203		10.2637	48.3939	195.827	#0A30C3
-0.325	45	-123.308	-6		-0.9486	0.02496	0.97356	0.77499	0.19856	0.00149		6.3648	50.6328	197.622	#0632C5
-0.325	45	-123.301	-5		-0.94858	0.02497	0.97355	0.77501	0.19854	0.00149		6.36735	50.6277	197.628	#0632C5
-0.325	45	-77.8155	-4		-0.94113	0.02888	0.97	0.69816	0.27184	0.00112		7.3644	69.3192	178.031	#0745B2
-0.325	45	-77.8107	-3		-0.94116	0.02886	0.97002	0.69824	0.27177	0.00112		7.3593	69.3013	178.051	#0745B2
-0.325	45	-44.2539	-2		-0.98182	0.00891	0.99073	0.55326	0.43747	0.00035		2.27205	111.555	141.081	#026F8D
-0.325	45	-44.244	-1		-0.98185	0.0089	0.99075	0.55334	0.43741	0.00035		2.2695	111.54	141.102	#026F8D
-0.325	45	126.432	1		-0.1786	0.40731	0.58591	0.39993	0.18598	0.00678		103.864	47.4249	101.982	#672F65
-0.325	45	126.448	2		-0.17859	0.40732	0.5859	0.39995	0.18595	0.00678		103.867	47.4173	101.987	#672F65
-0.325	45	252	3		0.03822	0.51211	0.47389	0.11812	0.35578	0.014		130.588	90.7239	30.1206	#825A1E
-0.325	45	252.018	4		0.03822	0.51211	0.47389	0.11812	0.35577	0.014		130.588	90.7214	30.1206	#825A1E
-0.32	45	-455.053	-20		-0.38531	0.28772	0.67302	0.38821	0.28482	0.03926		73.3686	72.6291	98.9935	#494862
-0.32	45	-455.043	-19		-0.38555	0.28761	0.67315	0.38854	0.28462	0.03924		73.3405	72.5781	99.0777	#494863
-0.32	45	-434.283	-18		-0.86387	0.06489	0.92876	0.81219	0.11656	0.00635		16.5469	29.7228	207.108	#101DCF
-0.32	45	-434.271	-17		-0.86408	0.06479	0.92887	0.81251	0.11636	0.00634		16.5215	29.6718	207.19	#101DCF
-0.32	45	-427.437	-16		-0.70541	0.14129	0.8467	0.7691	0.0776	0.01201		36.029	19.788	196.12	#2413C4
-0.32	45	-427.419	-15		-0.70538	0.1413	0.84668	0.7691	0.07759	0.01201		36.0315	19.7855	196.12	#2413C4
-0.32	45	-386.933	-14		-0.96848	0.01522	0.98371	0.91049	0.07322	0.00107		3.8811	18.6711	232.175	#0312E8
-0.32	45	-386.914	-13		-0.96848	0.01523	0.9837	0.91049	0.07322	0.00107		3.88365	18.6711	232.175	#0312E8
-0.32	45	-292.648	-12		-0.91194	0.04299	0.95493	0.85871	0.09622	0.00207		10.9625	24.5361	218.971	#0A18DA
-0.32	45	-292.63	-11		-0.91192	0.04301	0.95492	0.85867	0.09625	0.00207		10.9675	24.5437	218.961	#0A18DA
-0.32	45	-235.531	-10		-0.78147	0.10596	0.88743	0.50497	0.38246	0.0066		27.0198	97.5273	128.767	#1B6180
-0.32	45	-235.524	-9		-0.78139	0.106	0.88739	0.50485	0.38255	0.00661		27.03	97.5503	128.737	#1B6180
-0.32	45	-180.941	-8		-0.91436	0.0418	0.95615	0.76398	0.19217	0.00205		10.659	49.0033	194.815	#0A31C2
-0.32	45	-180.932	-7		-0.91439	0.04178	0.95617	0.7641	0.19207	0.00205		10.6539	48.9778	194.845	#0A30C2
-0.32	45	-123.233	-6		-0.94809	0.02522	0.9733	0.7768	0.19651	0.00148		6.4311	50.1101	198.084	#0632C6
-0.32	45	-123.226	-5		-0.94807	0.02523	0.9733	0.77681	0.19648	0.00148		6.43365	50.1024	198.087	#0632C6
-0.32	45	-77.8122	-4		-0.93929	0.02979	0.96908	0.69962	0.26946	0.00113		7.59645	68.7123	178.403	#0744B2
-0.32	45	-77.8075	-3		-0.93932	0.02978	0.96909	0.6997	0.26939	0.00113		7.5939	68.6945	178.423	#0744B2
-0.32	45	-44.3689	-2		-0.98125	0.00919	0.99045	0.55733	0.43311	0.00036		2.34345	110.443	142.119	#026E8E
-0.32	45	-44.3591	-1		-0.98128	0.00918	0.99046	0.55741	0.43305	0.00036		2.3409	110.428	142.14	#026E8E
-0.32	45	123.618	1		-0.18181	0.40577	0.58758	0.40115	0.18643	0.00665		103.471	47.5397	102.293	#672F66
-0.32	45	123.634	2		-0.1818	0.40577	0.58758	0.40118	0.1864	0.00665		103.471	47.532	102.301	#672F66
-0.32	45	250.259	3		0.03691	0.5115	0.47459	0.11585	0.35874	0.0139		130.433	91.4787	29.5418	#825B1D
-0.32	45	250.278	4		0.03691	0.5115	0.47459	0.11585	0.35874	0.0139		130.433	91.4787	29.5418	#825B1D
-0.315	45	-453.702	-20		-0.38087	0.29011	0.67098	0.38776	0.28322	0.03891		73.978	72.2211	98.8788	#494862
-0.315	45	-453.691	-19		-0.38112	0.29	0.67111	0.3881	0.28302	0.03889		73.95	72.1701	98.9655	#494862
-0.315	45	-433.77	-18		-0.87329	0.06042	0.93371	0.82188	0.11182	0.00587		15.4071	28.5141	209.579	#0F1CD1
-0.315	45	-433.757	-17		-0.87355	0.0603	0.93384	0.82223	0.11161	0.00586		15.3765	28.4606	209.669	#0F1CD1
-0.315	45	-426.572	-16		-0.69361	0.14701	0.84063	0.76087	0.07976	0.01236		37.4875	20.3388	194.022	#2514C2
-0.315	45	-426.553	-15		-0.69361	0.14701	0.84062	0.76088	0.07975	0.01236		37.4875	20.3362	194.024	#2514C2
-0.315	45	-386.774	-14		-0.96874	0.01511	0.98385	0.91307	0.07078	0.00104		3.85305	18.0489	232.833	#0312E8
-0.315	45	-386.755	-13		-0.96873	0.01511	0.98385	0.91307	0.07078	0.00104		3.85305	18.0489	232.833	#0312E8
-0.315	45	-292.169	-12		-0.91502	0.04152	0.95654	0.86562	0.09091	0.00194		10.5876	23.1821	220.733	#0A17DC
-0.315	45	-292.151	-11		-0.91499	0.04153	0.95653	0.86558	0.09095	0.00194		10.5901	23.1923	220.723	#0A17DC
-0.315	45	-234.331	-10		-0.77797	0.10773	0.88571	0.50341	0.3823	0.00656		27.4712	97.4865	128.37	#1B6180
-0.315	45	-234.324	-9		-0.7779	0.10777	0.88567	0.50329	0.38238	0.00656		27.4813	97.5069	128.339	#1B6180
-0.315	45	-180.696	-8		-0.91104	0.04344	0.95448	0.75971	0.19478	0.00208		11.0772	49.6689	193.726	#0B31C1
-0.315	45	-180.688	-7		-0.91108	0.04342	0.9545	0.75983	0.19467	0.00208		11.0721	49.6409	193.757	#0B31C1
-0.315	45	-123.157	-6		-0.94759	0.02547	0.97306	0.77861	0.19445	0.00147		6.49485	49.5847	198.546	#0631C6
-0.315	45	-123.15	-5		-0.94757	0.02548	0.97305	0.77863	0.19442	0.00147		6.4974	49.5771	198.551	#0631C6
-0.315	45	-77.8051	-4		-0.93737	0.03074	0.96811	0.70101	0.2671	0.00114		7.8387	68.1105	178.758	#0744B2
-0.315	45	-77.8004	-3		-0.9374	0.03073	0.96813	0.70109	0.26704	0.00114		7.83615	68.0952	178.778	#0744B2
-0.315	45	-44.4932	-2		-0.98067	0.00949	0.99015	0.56146	0.4287	0.00036		2.41995	109.319	143.172	#026D8F
-0.315	45	-44.4833	-1		-0.98069	0.00947	0.99017	0.56154	0.42863	0.00036		2.41485	109.301	143.193	#026D8F
-0.315	45	120.805	1		-0.18505	0.40421	0.58927	0.40241	0.18686	0.00652		103.074	47.6493	102.615	#672F66
-0.315	45	120.821	2		-0.18505	0.40421	0.58926	0.40243	0.18683	0.00652		103.074	47.6416	102.62	#672F66
-0.315	45	248.536	3		0.03559	0.51089	0.4753	0.11356	0.36174	0.01381		130.277	92.2437	28.9578	#825C1C
-0.315	45	248.554	4		0.03559	0.51089	0.4753	0.11356	0.36173	0.01381		130.277	92.2412	28.9578	#825C1C
-0.31	45	-452.356	-20		-0.3781	0.29173	0.66982	0.38835	0.28147	0.03845		74.3911	71.7749	99.0293	#4A4763
-0.31	45	-452.345	-19		-0.37836	0.2916	0.66997	0.3887	0.28127	0.03843		74.358	71.7238	99.1185	#4A4763
-0.31	45	-433.267	-18		-0.88116	0.05669	0.93785	0.8306	0.10724	0.00547		14.4559	27.3462	211.803	#0E1BD3
-0.31	45	-433.254	-17		-0.88145	0.05655	0.938	0.83098	0.10703	0.00545		14.4202	27.2926	211.9	#0E1BD3
-0.31	45	-425.707	-16		-0.68304	0.15215	0.83519	0.75309	0.08211	0.01265		38.7983	20.9381	192.038	#2614C0
-0.31	45	-425.689	-15		-0.68306	0.15214	0.83521	0.75311	0.08209	0.01265		38.7957	20.933	192.043	#2614C0
-0.31	45	-386.615	-14		-0.96901	0.01499	0.984	0.91562	0.06838	0.00101		3.82245	17.4369	233.483	#0311E9
-0.31	45	-386.596	-13		-0.969	0.01499	0.984	0.91562	0.06838	0.00101		3.82245	17.4369	233.483	#0311E9
-0.31	45	-291.709	-12		-0.91807	0.04006	0.95813	0.87229	0.08583	0.00181		10.2153	21.8866	222.434	#0A15DE
-0.31	45	-291.691	-11		-0.91805	0.04007	0.95812	0.87225	0.08586	0.00181		10.2179	21.8943	222.424	#0A15DE
-0.31	45	-233.107	-10		-0.77485	0.10933	0.88417	0.50256	0.38161	0.0065		27.8791	97.3106	128.153	#1B6180
-0.31	45	-233.099	-9		-0.77477	0.10936	0.88413	0.50244	0.3817	0.0065		27.8868	97.3335	128.122	#1B6180
-0.31	45	-180.439	-8		-0.90749	0.0452	0.95269	0.75497	0.19772	0.00211		11.526	50.4186	192.517	#0B32C0
-0.31	45	-180.43	-7		-0.90752	0.04519	0.95271	0.7551	0.19761	0.00211		11.5235	50.3905	192.55	#0B32C0
-0.31	45	-123.079	-6		-0.94711	0.02571	0.97282	0.78044	0.19238	0.00146		6.55605	49.0569	199.012	#0631C7
-0.31	45	-123.072	-5		-0.94709	0.02572	0.97281	0.78046	0.19236	0.00146		6.5586	49.0518	199.017	#0631C7
-0.31	45	-77.7938	-4		-0.93538	0.03173	0.96711	0.70233	0.26478	0.00116		8.09115	67.5189	179.094	#0843B3
-0.31	45	-77.7892	-3		-0.93541	0.03172	0.96713	0.70242	0.26471	0.00116		8.0886	67.5011	179.117	#0843B3
-0.31	45	-44.6266	-2		-0.98006	0.00979	0.98985	0.56563	0.42422	0.00036		2.49645	108.176	144.236	#026C90
-0.31	45	-44.6167	-1		-0.98008	0.00978	0.98986	0.56571	0.42415	0.00036		2.4939	108.158	144.256	#026C90
-0.31	45	117.994	1		-0.18833	0.40264	0.59097	0.40369	0.18728	0.0064		102.673	47.7564	102.941	#662F66
-0.31	45	118.01	2		-0.18832	0.40264	0.59096	0.40371	0.18725	0.0064		102.673	47.7488	102.946	#662F66
-0.31	45	246.829	3		0.03428	0.51028	0.476	0.11125	0.36475	0.01372		130.121	93.0113	28.3687	#825D1C
-0.31	45	246.848	4		0.03428	0.51028	0.476	0.11125	0.36475	0.01372		130.121	93.0113	28.3687	#825D1C
-0.305	45	-451.016	-20		-0.37672	0.29269	0.66941	0.38983	0.27958	0.0379		74.6359	71.2929	99.4066	#4A4763
-0.305	45	-451.005	-19		-0.377	0.29256	0.66956	0.3902	0.27936	0.03789		74.6028	71.2368	99.501	#4A4763
-0.305	45	-432.773	-18		-0.88772	0.05358	0.9413	0.83842	0.10288	0.00513		13.6629	26.2344	213.797	#0D1AD5
-0.305	45	-432.76	-17		-0.88804	0.05342	0.94147	0.83882	0.10265	0.00511		13.6221	26.1758	213.899	#0D1AD5
-0.305	45	-424.846	-16		-0.67342	0.15684	0.83026	0.74566	0.0846	0.0129		39.9942	21.573	190.143	#2715BE
-0.305	45	-424.828	-15		-0.67346	0.15682	0.83028	0.7457	0.08458	0.0129		39.9891	21.5679	190.154	#2715BE
-0.305	45	-386.456	-14		-0.96929	0.01486	0.98415	0.91814	0.06602	0.00098		3.7893	16.8351	234.126	#0310EA
-0.305	45	-386.436	-13		-0.96929	0.01486	0.98415	0.91814	0.06602	0.00098		3.7893	16.8351	234.126	#0310EA
-0.305	45	-291.27	-12		-0.92109	0.03861	0.9597	0.87872	0.08098	0.00169		9.84555	20.6499	224.074	#0914E0
-0.305	45	-291.252	-11		-0.92107	0.03862	0.95969	0.87868	0.081	0.00169		9.8481	20.655	224.063	#0914E0
-0.305	45	-231.861	-10		-0.77212	0.11072	0.88285	0.50247	0.38038	0.00643		28.2336	96.9969	128.13	#1C6080
-0.305	45	-231.853	-9		-0.77204	0.11076	0.88281	0.50234	0.38047	0.00643		28.2438	97.0199	128.097	#1C6180
-0.305	45	-180.167	-8		-0.90367	0.0471	0.95076	0.74973	0.20104	0.00214		12.0105	51.2652	191.181	#0C33BF
-0.305	45	-180.159	-7		-0.90371	0.04708	0.95078	0.74986	0.20092	0.00214		12.0054	51.2346	191.214	#0C33BF
-0.305	45	-123	-6		-0.94665	0.02595	0.9726	0.78229	0.19031	0.00145		6.61725	48.529	199.484	#0630C7
-0.305	45	-122.992	-5		-0.94663	0.02596	0.97259	0.7823	0.19028	0.00145		6.6198	48.5214	199.487	#0630C7
-0.305	45	-77.778	-4		-0.9333	0.03277	0.96606	0.70358	0.26249	0.00117		8.35635	66.935	179.413	#0842B3
-0.305	45	-77.7733	-3		-0.93333	0.03275	0.96608	0.70366	0.26242	0.00117		8.35125	66.9171	179.433	#0842B3
-0.305	45	-44.7693	-2		-0.97943	0.0101	0.98953	0.56985	0.41968	0.00037		2.5755	107.018	145.312	#026B91
-0.305	45	-44.7593	-1		-0.97946	0.01009	0.98954	0.56993	0.41962	0.00037		2.57295	107.003	145.332	#026B91
-0.305	45	115.184	1		-0.19163	0.40105	0.59268	0.405	0.18768	0.00627		102.268	47.8584	103.275	#662F67
-0.305	45	115.2	2		-0.19162	0.40105	0.59268	0.40502	0.18766	0.00627		102.268	47.8533	103.28	#662F67
-0.305	45	245.141	3		0.03296	0.50966	0.4767	0.10892	0.36778	0.01364		129.963	93.7839	27.7746	#815D1B
-0.305	45	245.16	4		0.03296	0.50966	0.4767	0.10892	0.36778	0.01364		129.963	93.7839	27.7746	#815D1B
-0.3	45	-449.686	-20		-0.37656	0.29308	0.66963	0.39211	0.27752	0.03729		74.7354	70.7676	99.9881	#4A4663
-0.3	45	-449.675	-19		-0.37685	0.29294	0.66979	0.39249	0.27731	0.03727		74.6997	70.7141	100.085	#4A4664
-0.3	45	-432.285	-18		-0.89316	0.051	0.94416	0.8454	0.09876	0.00484		13.005	25.1838	215.577	#0D19D7
-0.3	45	-432.273	-17		-0.89351	0.05083	0.94435	0.84582	0.09852	0.00482		12.9617	25.1226	215.684	#0C19D7
-0.3	45	-423.991	-16		-0.66453	0.16118	0.82571	0.73849	0.08722	0.01311		41.1009	22.2411	188.315	#2916BC
-0.3	45	-423.972	-15		-0.66458	0.16116	0.82574	0.73854	0.0872	0.01311		41.0958	22.236	188.328	#2916BC
-0.3	45	-386.296	-14		-0.96959	0.01473	0.98432	0.92062	0.0637	0.00095		3.75615	16.2435	234.758	#0310EA
-0.3	45	-386.276	-13		-0.96959	0.01473	0.98432	0.92062	0.0637	0.00095		3.75615	16.2435	234.758	#0310EA
-0.3	45	-290.851	-12		-0.92406	0.03718	0.96124	0.88489	0.07635	0.00158		9.4809	19.4692	225.647	#0913E1
-0.3	45	-290.833	-11		-0.92404	0.03719	0.96123	0.88486	0.07637	0.00158		9.48345	19.4744	225.639	#0913E1
-0.3	45	-230.595	-10		-0.76983	0.11191	0.88174	0.50317	0.37857	0.00635		28.5371	96.5353	128.308	#1C6080
-0.3	45	-230.586	-9		-0.76976	0.11195	0.8817	0.50304	0.37866	0.00635		28.5472	96.5583	128.275	#1C6080
-0.3	45	-179.881	-8		-0.89957	0.04913	0.9487	0.74395	0.20474	0.00218		12.5282	52.2087	189.707	#0C34BD
-0.3	45	-179.872	-7		-0.89961	0.04911	0.94872	0.74409	0.20462	0.00218		12.523	52.1781	189.743	#0C34BD
-0.3	45	-122.918	-6		-0.9462	0.02618	0.97238	0.78415	0.18823	0.00144		6.6759	47.9986	199.958	#062FC7
-0.3	45	-122.91	-5		-0.94618	0.02619	0.97237	0.78417	0.1882	0.00144		6.67845	47.991	199.963	#062FC7
-0.3	45	-77.7571	-4		-0.93113	0.03385	0.96497	0.70475	0.26023	0.00118		8.63175	66.3586	179.711	#0842B3
-0.3	45	-77.7525	-3		-0.93116	0.03383	0.96499	0.70484	0.26015	0.00118		8.62665	66.3383	179.734	#0842B3
-0.3	45	-44.9211	-2		-0.97878	0.01043	0.9892	0.57411	0.41509	0.00037		2.65965	105.848	146.398	#026992
-0.3	45	-44.9112	-1		-0.97881	0.01041	0.98922	0.57419	0.41502	0.00037		2.65455	105.83	146.418	#026992
-0.3	45	112.377	1		-0.19497	0.39944	0.59441	0.40634	0.18807	0.00615		101.857	47.9579	103.617	#652F67
-0.3	45	112.393	2		-0.19496	0.39945	0.59441	0.40636	0.18805	0.00614		101.86	47.9528	103.622	#652F67
-0.3	45	243.471	3		0.03164	0.50905	0.47741	0.10657	0.37083	0.01355		129.808	94.5617	27.1754	#815E1B
-0.3	45	243.49	4		0.03164	0.50905	0.47741	0.10658	0.37083	0.01355		129.808	94.5617	27.1779	#815E1B
-0.295	45	-448.366	-20		-0.37747	0.29295	0.67042	0.39512	0.2753	0.03662		74.7023	70.2015	100.756	#4A4664
-0.295	45	-448.354	-19		-0.37779	0.2928	0.67059	0.39551	0.27508	0.0366		74.664	70.1454	100.855	#4A4664
-0.295	45	-431.804	-18		-0.89765	0.04887	0.94652	0.85162	0.0949	0.0046		12.4619	24.1995	217.163	#0C18D9
-0.295	45	-431.791	-17		-0.89802	0.0487	0.94672	0.85206	0.09466	0.00458		12.4185	24.1383	217.275	#0C18D9
-0.295	45	-423.143	-16		-0.65616	0.16527	0.82143	0.73148	0.08995	0.0133		42.1439	22.9372	186.527	#2A16BA
-0.295	45	-423.125	-15		-0.65621	0.16525	0.82146	0.73153	0.08992	0.01329		42.1388	22.9296	186.54	#2A16BA
-0.295	45	-386.135	-14		-0.96991	0.01458	0.98449	0.92306	0.06143	0.00093		3.7179	15.6646	235.38	#030FEB
-0.295	45	-386.115	-13		-0.96991	0.01458	0.98449	0.92306	0.06143	0.00093		3.7179	15.6646	235.38	#030FEB
-0.295	45	-290.451	-12		-0.92697	0.03578	0.96275	0.89081	0.07194	0.00147		9.1239	18.3447	227.157	#0912E3
-0.295	45	-290.432	-11		-0.92696	0.03579	0.96274	0.89078	0.07196	0.00147		9.12645	18.3498	227.149	#0912E3
-0.295	45	-229.311	-10		-0.76802	0.11286	0.88088	0.50471	0.37617	0.00626		28.7793	95.9233	128.701	#1C5F80
-0.295	45	-229.302	-9		-0.76794	0.1129	0.88084	0.50458	0.37626	0.00626		28.7895	95.9463	128.668	#1C5F80
-0.295	45	-179.578	-8		-0.89516	0.05131	0.94647	0.73759	0.20888	0.00222		13.084	53.2644	188.085	#0D35BC
-0.295	45	-179.569	-7		-0.8952	0.05129	0.94649	0.73773	0.20876	0.00222		13.079	53.2338	188.121	#0D35BC
-0.295	45	-122.835	-6		-0.94577	0.0264	0.97217	0.78603	0.18614	0.00143		6.732	47.4657	200.438	#062FC8
-0.295	45	-122.827	-5		-0.94575	0.02641	0.97216	0.78605	0.18611	0.00143		6.73455	47.4581	200.443	#062FC8
-0.295	45	-77.7309	-4		-0.92887	0.03497	0.96384	0.70584	0.258	0.0012		8.91735	65.79	179.989	#0841B3
-0.295	45	-77.7264	-3		-0.9289	0.03495	0.96385	0.70593	0.25792	0.00119		8.91225	65.7696	180.012	#0841B4
-0.295	45	-45.0822	-2		-0.9781	0.01076	0.98887	0.57842	0.41044	0.00037		2.7438	104.662	147.497	#026893
-0.295	45	-45.0722	-1		-0.97813	0.01075	0.98888	0.57851	0.41037	0.00037		2.74125	104.644	147.52	#026893
-0.295	45	109.571	1		-0.19834	0.39782	0.59616	0.40771	0.18845	0.00602		101.444	48.0547	103.966	#653067
-0.295	45	109.587	2		-0.19833	0.39782	0.59616	0.40774	0.18842	0.00602		101.444	48.0471	103.974	#653067
-0.295	45	241.82	3		0.03032	0.50843	0.47811	0.10421	0.3739	0.01346		129.65	95.3445	26.5736	#815F1A
-0.295	45	241.838	4		0.03032	0.50843	0.47811	0.10421	0.3739	0.01346		129.65	95.3445	26.5736	#815F1A
-0.29	45	-447.056	-20		-0.37938	0.29236	0.67173	0.39883	0.27291	0.03591		74.5518	69.5921	101.702	#4A4565
-0.29	45	-447.045	-19		-0.37971	0.2922	0.67191	0.39923	0.27268	0.03589		74.511	69.5334	101.804	#4A4565
-0.29	45	-431.328	-18		-0.9013	0.04714	0.94845	0.85712	0.09133	0.00441		12.0207	23.2891	218.566	#0C17DA
-0.29	45	-431.315	-17		-0.9017	0.04695	0.94866	0.85758	0.09108	0.00439		11.9723	23.2254	218.683	#0B17DA
-0.29	45	-422.304	-16		-0.64814	0.1692	0.81734	0.72455	0.09279	0.01346		43.146	23.6614	184.76	#2B17B8
-0.29	45	-422.286	-15		-0.6482	0.16917	0.81737	0.72461	0.09276	0.01346		43.1384	23.6538	184.776	#2B17B8
-0.29	45	-385.974	-14		-0.97024	0.01443	0.98467	0.92547	0.0592	0.0009		3.67965	15.096	235.995	#030FEB
-0.29	45	-385.954	-13		-0.97024	0.01443	0.98467	0.92547	0.0592	0.0009		3.67965	15.096	235.995	#030FEB
-0.29	45	-290.07	-12		-0.92983	0.0344	0.96423	0.89648	0.06775	0.00137		8.772	17.2763	228.602	#0811E4
-0.29	45	-290.051	-11		-0.92982	0.03441	0.96422	0.89645	0.06777	0.00137		8.77455	17.2813	228.595	#0811E4
-0.29	45	-228.012	-10		-0.76671	0.11357	0.88027	0.50712	0.37315	0.00616		28.9603	95.1532	129.316	#1C5F81
-0.29	45	-228.002	-9		-0.76663	0.11361	0.88023	0.507	0.37324	0.00616		28.9705	95.1762	129.285	#1C5F81
-0.29	45	-179.257	-8		-0.89042	0.05366	0.94408	0.7306	0.21348	0.00226		13.6833	54.4374	186.303	#0D36BA
-0.29	45	-179.248	-7		-0.89046	0.05364	0.9441	0.73075	0.21335	0.00226		13.6782	54.4042	186.341	#0D36BA
-0.29	45	-122.75	-6		-0.94536	0.02661	0.97197	0.78792	0.18405	0.00142		6.78555	46.9327	200.92	#062EC8
-0.29	45	-122.742	-5		-0.94534	0.02662	0.97196	0.78795	0.18401	0.00142		6.7881	46.9226	200.927	#062EC8
-0.29	45	-77.6989	-4		-0.92651	0.03614	0.96265	0.70685	0.2558	0.00121		9.2157	65.229	180.247	#0941B4
-0.29	45	-77.6944	-3		-0.92654	0.03613	0.96267	0.70694	0.25573	0.00121		9.21315	65.2112	180.27	#0941B4
-0.29	45	-45.2525	-2		-0.97741	0.01111	0.98851	0.58278	0.40574	0.00038		2.83305	103.464	148.609	#026794
-0.29	45	-45.2425	-1		-0.97744	0.01109	0.98853	0.58287	0.40567	0.00038		2.82795	103.446	148.632	#026794
-0.29	45	106.768	1		-0.20174	0.39618	0.59792	0.40912	0.1888	0.0059		101.026	48.144	104.326	#653068
-0.29	45	106.784	2		-0.20174	0.39618	0.59792	0.40915	0.18877	0.0059		101.026	48.1364	104.333	#653068
-0.29	45	240.187	3		0.029	0.50781	0.47881	0.10183	0.37698	0.01337		129.492	96.1299	25.9667	#816019
-0.29	45	240.206	4		0.029	0.50781	0.47881	0.10183	0.37698	0.01337		129.492	96.1299	25.9667	#816019
-0.285	45	-445.759	-20		-0.38222	0.29131	0.67353	0.40322	0.27031	0.03515		74.284	68.9291	102.821	#4A4466
-0.285	45	-445.748	-19		-0.38258	0.29114	0.67372	0.40365	0.27007	0.03513		74.2407	68.8679	102.931	#4A4466
-0.285	45	-430.856	-18		-0.90422	0.04577	0.94999	0.86194	0.08804	0.00425		11.6714	22.4502	219.795	#0B16DB
-0.285	45	-430.843	-17		-0.90464	0.04557	0.95021	0.86242	0.08779	0.00423		11.6204	22.3864	219.917	#0B16DB
-0.285	45	-421.475	-16		-0.64033	0.17302	0.81336	0.71762	0.09574	0.01362		44.1201	24.4137	182.993	#2C18B6
-0.285	45	-421.456	-15		-0.6404	0.17299	0.81339	0.71768	0.09571	0.01362		44.1125	24.4061	183.008	#2C18B7
-0.285	45	-385.812	-14		-0.97059	0.01427	0.98486	0.92785	0.05701	0.00087		3.63885	14.5375	236.602	#030EEC
-0.285	45	-385.792	-13		-0.97059	0.01427	0.98486	0.92785	0.05701	0.00087		3.63885	14.5375	236.602	#030EEC
-0.285	45	-289.707	-12		-0.93263	0.03305	0.96568	0.9019	0.06378	0.00127		8.42775	16.2639	229.984	#0810E5
-0.285	45	-289.688	-11		-0.93261	0.03306	0.96567	0.90187	0.0638	0.00127		8.4303	16.269	229.977	#0810E5
-0.285	45	-226.7	-10		-0.76594	0.11401	0.87995	0.51046	0.36949	0.00604		29.0725	94.2199	130.167	#1D5E82
-0.285	45	-226.69	-9		-0.76586	0.11405	0.8799	0.51033	0.36958	0.00605		29.0828	94.2429	130.134	#1D5E82
-0.285	45	-178.916	-8		-0.88532	0.05618	0.94151	0.72294	0.21857	0.00231		14.3259	55.7353	184.35	#0E37B8
-0.285	45	-178.908	-7		-0.88537	0.05616	0.94153	0.72309	0.21843	0.00231		14.3208	55.6996	184.388	#0E37B8
-0.285	45	-122.663	-6		-0.94497	0.02681	0.97178	0.78984	0.18194	0.00141		6.83655	46.3947	201.409	#062EC9
-0.285	45	-122.655	-5		-0.94495	0.02682	0.97177	0.78987	0.18191	0.00141		6.8391	46.3871	201.417	#062EC9
-0.285	45	-77.6607	-4		-0.92405	0.03736	0.96141	0.70777	0.25364	0.00122		9.5268	64.6782	180.481	#0940B4
-0.285	45	-77.6562	-3		-0.92408	0.03735	0.96143	0.70786	0.25357	0.00122		9.52425	64.6603	180.504	#0940B4
-0.285	45	-45.432	-2		-0.97668	0.01147	0.98815	0.58718	0.40098	0.00038		2.92485	102.25	149.731	#026695
-0.285	45	-45.422	-1		-0.97672	0.01145	0.98817	0.58727	0.4009	0.00038		2.91975	102.23	149.754	#026695
-0.285	45	103.967	1		-0.20519	0.39452	0.59971	0.41057	0.18914	0.00578		100.603	48.2307	104.695	#643068
-0.285	45	103.984	2		-0.20518	0.39452	0.5997	0.41059	0.18911	0.00578		100.603	48.2231	104.7	#643068
-0.285	45	238.573	3		0.02767	0.50719	0.47952	0.09944	0.38008	0.01329		129.333	96.9204	25.3572	#816019
-0.285	45	238.592	4		0.02767	0.50719	0.47952	0.09944	0.38008	0.01329		129.333	96.9204	25.3572	#816019
-0.28	45	-444.475	-20		-0.38598	0.28983	0.67581	0.40831	0.2675	0.03436		73.9066	68.2125	104.119	#494468
-0.28	45	-444.464	-19		-0.38637	0.28965	0.67601	0.40876	0.26725	0.03434		73.8607	68.1488	104.234	#494468
-0.28	45	-430.388	-18		-0.90646	0.04471	0.95117	0.8661	0.08507	0.00412		11.401	21.6928	220.856	#0B15DC
-0.28	45	-430.375	-17		-0.90691	0.0445	0.9514	0.86661	0.0848	0.0041		11.3475	21.624	220.986	#0B15DC
-0.28	45	-420.656	-16		-0.63263	0.1768	0.80943	0.71062	0.0988	0.01377		45.084	25.194	181.208	#2D19B5
-0.28	45	-420.638	-15		-0.63269	0.17677	0.80946	0.71068	0.09878	0.01377		45.0763	25.1889	181.223	#2D19B5
-0.28	45	-385.649	-14		-0.97096	0.0141	0.98506	0.93019	0.05487	0.00085		3.5955	13.9918	237.198	#030DED
-0.28	45	-385.63	-13		-0.97096	0.0141	0.98506	0.93019	0.05486	0.00084		3.5955	13.9893	237.198	#030DED
-0.28	45	-289.362	-12		-0.93535	0.03173	0.96709	0.90707	0.06001	0.00118		8.09115	15.3026	231.303	#080FE7
-0.28	45	-289.343	-11		-0.93534	0.03174	0.96708	0.90705	0.06003	0.00118		8.0937	15.3077	231.298	#080FE7
-0.28	45	-225.379	-10		-0.76574	0.11417	0.87991	0.51475	0.36516	0.00592		29.1134	93.1158	131.261	#1D5D83
-0.28	45	-225.369	-9		-0.76566	0.11421	0.87987	0.51462	0.36525	0.00592		29.1236	93.1388	131.228	#1D5D83
-0.28	45	-178.555	-8		-0.87985	0.05889	0.93874	0.71455	0.22419	0.00237		15.0169	57.1684	182.21	#0F39B6
-0.28	45	-178.547	-7		-0.87989	0.05887	0.93876	0.71472	0.22405	0.00236		15.0119	57.1328	182.254	#0F39B6
-0.28	45	-122.575	-6		-0.94461	0.027	0.97161	0.79178	0.17983	0.00139		6.885	45.8567	201.904	#062DC9
-0.28	45	-122.566	-5		-0.94459	0.02701	0.9716	0.79181	0.17979	0.00139		6.88755	45.8464	201.912	#062DC9
-0.28	45	-77.6158	-4		-0.92148	0.03864	0.96012	0.7086	0.25152	0.00124		9.8532	64.1376	180.693	#0940B4
-0.28	45	-77.6113	-3		-0.92152	0.03862	0.96014	0.7087	0.25144	0.00124		9.8481	64.1172	180.719	#0940B4
-0.28	45	-45.6207	-2		-0.97594	0.01184	0.98778	0.59162	0.39616	0.00038		3.0192	101.021	150.863	#036596
-0.28	45	-45.6107	-1		-0.97597	0.01182	0.98779	0.59171	0.39608	0.00038		3.0141	101	150.886	#036596
-0.28	45	101.169	1		-0.20867	0.39283	0.60151	0.41205	0.18945	0.00566		100.172	48.3098	105.073	#643069
-0.28	45	101.185	2		-0.20867	0.39284	0.60151	0.41208	0.18942	0.00566		100.174	48.3021	105.08	#643069
-0.28	45	236.98	3		0.02635	0.50657	0.48022	0.09703	0.3832	0.01321		129.175	97.716	24.7427	#816118
-0.28	45	236.999	4		0.02635	0.50657	0.48022	0.09703	0.3832	0.01321		129.175	97.716	24.7427	#816118
-0.275	45	-443.205	-20		-0.39065	0.2879	0.67855	0.41412	0.26444	0.03354		73.4145	67.4322	105.601	#494369
-0.275	45	-443.194	-19		-0.39106	0.28771	0.67877	0.41459	0.26418	0.03352		73.3661	67.3659	105.72	#494369
-0.275	45	-429.923	-18		-0.90807	0.04395	0.95202	0.86961	0.0824	0.00403		11.2073	21.012	221.751	#0B15DD
-0.275	45	-429.911	-17		-0.90854	0.04373	0.95227	0.87014	0.08212	0.004		11.1511	20.9406	221.886	#0B14DD
-0.275	45	-419.849	-16		-0.62492	0.18058	0.8055	0.7035	0.102	0.01392		46.0479	26.01	179.393	#2E1AB3
-0.275	45	-419.83	-15		-0.62498	0.18055	0.80553	0.70356	0.10197	0.01391		46.0403	26.0023	179.408	#2E1AB3
-0.275	45	-385.487	-14		-0.97134	0.01392	0.98526	0.9325	0.05277	0.00082		3.5496	13.4564	237.787	#030DED
-0.275	45	-385.467	-13		-0.97134	0.01392	0.98526	0.9325	0.05277	0.00082		3.5496	13.4564	237.787	#030DED
-0.275	45	-289.034	-12		-0.938	0.03045	0.96845	0.912	0.05645	0.0011		7.76475	14.3948	232.56	#070EE8
-0.275	45	-289.014	-11		-0.93799	0.03046	0.96845	0.91198	0.05647	0.0011		7.7673	14.3999	232.555	#070EE8
-0.275	45	-224.051	-10		-0.76615	0.11403	0.88018	0.52004	0.36014	0.00579		29.0776	91.8357	132.61	#1D5B84
-0.275	45	-224.04	-9		-0.76606	0.11407	0.88014	0.5199	0.36023	0.00579		29.0878	91.8586	132.575	#1D5B84
-0.275	45	-178.171	-8		-0.87396	0.06181	0.93577	0.7054	0.23037	0.00242		15.7615	58.7443	179.877	#0F3AB3
-0.275	45	-178.163	-7		-0.87401	0.06178	0.93579	0.70557	0.23022	0.00242		15.7539	58.7061	179.92	#0F3AB3
-0.275	45	-122.485	-6		-0.94428	0.02717	0.97145	0.79375	0.1777	0.00138		6.92835	45.3135	202.406	#062DCA
-0.275	45	-122.476	-5		-0.94426	0.02718	0.97144	0.79377	0.17767	0.00138		6.9309	45.3058	202.411	#062DCA
-0.275	45	-77.5637	-4		-0.91881	0.03997	0.95878	0.70934	0.24944	0.00125		10.1923	63.6072	180.882	#0A3FB4
-0.275	45	-77.5593	-3		-0.91885	0.03995	0.9588	0.70944	0.24936	0.00125		10.1873	63.5868	180.907	#0A3FB4
-0.275	45	-45.8185	-2		-0.97516	0.01223	0.98739	0.5961	0.39128	0.00039		3.11865	99.7764	152.006	#036398
-0.275	45	-45.8085	-1		-0.97519	0.01221	0.9874	0.5962	0.39121	0.00039		3.11355	99.7585	152.031	#036398
-0.275	45	98.3739	1		-0.2122	0.39113	0.60333	0.41358	0.18975	0.00554		99.7382	48.3862	105.463	#633069
-0.275	45	98.39	2		-0.21219	0.39113	0.60333	0.41361	0.18972	0.00554		99.7382	48.3786	105.471	#633069
-0.275	45	235.406	3		0.02502	0.50595	0.48093	0.09461	0.38632	0.01312		129.017	98.5116	24.1256	#816218
-0.275	45	235.425	4		0.02502	0.50595	0.48093	0.09461	0.38632	0.01312		129.017	98.5116	24.1256	#816218
-0.27	45	-441.95	-20		-0.39625	0.28553	0.68178	0.42067	0.26111	0.03269		72.8101	66.5831	107.271	#48426B
-0.27	45	-441.939	-19		-0.39669	0.28532	0.68201	0.42118	0.26083	0.03266		72.7566	66.5117	107.401	#48426B
-0.27	45	-429.462	-18		-0.90905	0.04349	0.95254	0.87247	0.08007	0.00396		11.0899	20.4179	222.48	#0B14DE
-0.27	45	-429.45	-17		-0.90956	0.04325	0.95281	0.87303	0.07978	0.00394		11.0288	20.3439	222.623	#0B14DE
-0.27	45	-419.052	-16		-0.61712	0.18441	0.80153	0.6962	0.10532	0.01407		47.0245	26.8566	177.531	#2F1AB1
-0.27	45	-419.034	-15		-0.61718	0.18438	0.80156	0.69626	0.1053	0.01406		47.0169	26.8515	177.546	#2F1AB1
-0.27	45	-385.323	-14		-0.97175	0.01373	0.98548	0.93477	0.05071	0.00079		3.50115	12.9311	238.366	#030CEE
-0.27	45	-385.304	-13		-0.97175	0.01373	0.98548	0.93477	0.05071	0.00079		3.50115	12.9311	238.366	#030CEE
-0.27	45	-288.722	-12		-0.94058	0.0292	0.96978	0.9167	0.05309	0.00102		7.446	13.538	233.758	#070DE9
-0.27	45	-288.703	-11		-0.94057	0.02921	0.96978	0.91668	0.0531	0.00102		7.44855	13.5405	233.753	#070DE9
-0.27	45	-222.719	-10		-0.76719	0.11358	0.88077	0.52635	0.35442	0.00564		28.9629	90.3771	134.219	#1C5A86
-0.27	45	-222.708	-9		-0.76711	0.11362	0.88073	0.52622	0.35451	0.00564		28.9731	90.4	134.186	#1C5A86
-0.27	45	-177.761	-8		-0.86765	0.06493	0.93258	0.69544	0.23714	0.00249		16.5572	60.4707	177.337	#103CB1
-0.27	45	-177.754	-7		-0.8677	0.06491	0.93261	0.69561	0.23699	0.00249		16.5521	60.4325	177.381	#103CB1
-0.27	45	-122.394	-6		-0.94397	0.02733	0.9713	0.79573	0.17557	0.00137		6.96915	44.7704	202.911	#062CCA
-0.27	45	-122.385	-5		-0.94395	0.02734	0.97129	0.79576	0.17553	0.00137		6.9717	44.7602	202.919	#062CCA
-0.27	45	-77.5041	-4		-0.91602	0.04136	0.95738	0.70998	0.2474	0.00126		10.5468	63.087	181.045	#0A3FB5
-0.27	45	-77.4997	-3		-0.91606	0.04134	0.9574	0.71009	0.24731	0.00126		10.5417	63.0641	181.073	#0A3FB5
-0.27	45	-46.0255	-2		-0.97435	0.01263	0.98698	0.60063	0.38635	0.00039		3.22065	98.5192	153.161	#036299
-0.27	45	-46.0155	-1		-0.97439	0.01261	0.987	0.60072	0.38628	0.00039		3.21555	98.5014	153.184	#036299
-0.27	45	95.5815	1		-0.21577	0.3894	0.60517	0.41515	0.19002	0.00542		99.297	48.4551	105.863	#633069
-0.27	45	95.5977	2		-0.21577	0.38941	0.60517	0.41518	0.18999	0.00542		99.2995	48.4475	105.871	#633069
-0.27	45	233.852	3		0.02369	0.50533	0.48163	0.09218	0.38946	0.01304		128.859	99.3123	23.5059	#806317
-0.27	45	233.871	4		0.02369	0.50533	0.48163	0.09218	0.38946	0.01304		128.859	99.3123	23.5059	#806317
-0.265	45	-440.712	-20		-0.40281	0.28269	0.6855	0.42804	0.25746	0.0318		72.0859	65.6523	109.15	#48416D
-0.265	45	-440.7	-19		-0.40329	0.28247	0.68576	0.42858	0.25718	0.03178		72.0298	65.5809	109.288	#48416D
-0.265	45	-429.005	-18		-0.90941	0.04333	0.95274	0.87465	0.07809	0.00393		11.0491	19.9129	223.036	#0B13DF
-0.265	45	-428.992	-17		-0.90995	0.04307	0.95303	0.87525	0.07778	0.0039		10.9828	19.8339	223.189	#0A13DF
-0.265	45	-418.268	-16		-0.60916	0.18831	0.79747	0.68868	0.10879	0.01422		48.0191	27.7415	175.613	#301BAF
-0.265	45	-418.249	-15		-0.60922	0.18828	0.7975	0.68873	0.10877	0.01421		48.0114	27.7364	175.626	#301BAF
-0.265	45	-385.159	-14		-0.97217	0.01353	0.9857	0.937	0.0487	0.00077		3.45015	12.4185	238.935	#030CEE
-0.265	45	-385.139	-13		-0.97217	0.01353	0.9857	0.937	0.0487	0.00077		3.45015	12.4185	238.935	#030CEE
-0.265	45	-288.427	-12		-0.94309	0.02799	0.97107	0.92116	0.04991	0.00094		7.13745	12.7271	234.896	#070CEA
-0.265	45	-288.408	-11		-0.94308	0.02799	0.97107	0.92115	0.04992	0.00094		7.13745	12.7296	234.893	#070CEA
-0.265	45	-221.387	-10		-0.7689	0.11281	0.8817	0.53373	0.34797	0.00549		28.7665	88.7323	136.101	#1C5888
-0.265	45	-221.376	-9		-0.76881	0.11285	0.88166	0.5336	0.34806	0.00549		28.7767	88.7553	136.068	#1C5888
-0.265	45	-177.325	-8		-0.86088	0.06828	0.92916	0.68462	0.24454	0.00256		17.4114	62.3577	174.578	#113EAE
-0.265	45	-177.318	-7		-0.86093	0.06826	0.92919	0.6848	0.24439	0.00256		17.4063	62.3195	174.624	#113EAE
-0.265	45	-122.301	-6		-0.94369	0.02748	0.97117	0.79775	0.17342	0.00135		7.0074	44.2221	203.426	#072CCB
-0.265	45	-122.292	-5		-0.94367	0.02749	0.97116	0.79778	0.17338	0.00135		7.00995	44.2119	203.434	#072CCB
-0.265	45	-77.4364	-4		-0.91311	0.04281	0.95591	0.71052	0.24539	0.00128		10.9166	62.5744	181.183	#0A3EB5
-0.265	45	-77.4321	-3		-0.91315	0.04279	0.95593	0.71063	0.2453	0.00128		10.9115	62.5515	181.211	#0A3EB5
-0.265	45	-46.2415	-2		-0.97351	0.01305	0.98656	0.60519	0.38137	0.0004		3.32775	97.2494	154.323	#03619A
-0.265	45	-46.2315	-1		-0.97355	0.01303	0.98658	0.60529	0.38129	0.00039		3.32265	97.2289	154.349	#03619A
-0.265	45	92.7923	1		-0.21939	0.38765	0.60704	0.41677	0.19027	0.0053		98.8508	48.5189	106.276	#62306A
-0.265	45	92.8085	2		-0.21938	0.38766	0.60704	0.4168	0.19024	0.0053		98.8533	48.5112	106.284	#62306A
-0.265	45	232.32	3		0.02237	0.5047	0.48234	0.08973	0.3926	0.01296		128.698	100.113	22.8812	#806416
-0.265	45	232.338	4		0.02237	0.5047	0.48234	0.08974	0.3926	0.01296		128.698	100.113	22.8837	#806416
-0.26	45	-439.49	-20		-0.41039	0.27936	0.68975	0.43628	0.25347	0.03089		71.2368	64.6349	111.251	#47406F
-0.26	45	-439.479	-19		-0.41092	0.27911	0.69003	0.43687	0.25316	0.03086		71.1731	64.5558	111.402	#47406F
-0.26	45	-428.55	-18		-0.90911	0.04348	0.95259	0.87611	0.07648	0.00392		11.0874	19.5024	223.408	#0B13DF
-0.26	45	-428.538	-17		-0.90969	0.04321	0.9529	0.87674	0.07615	0.00389		11.0185	19.4183	223.569	#0B13DF
-0.26	45	-417.496	-16		-0.60098	0.19232	0.7933	0.68088	0.11242	0.01437		49.0416	28.6671	173.624	#311CAD
-0.26	45	-417.477	-15		-0.60104	0.19229	0.79333	0.68094	0.1124	0.01437		49.0339	28.662	173.64	#311CAD
-0.26	45	-384.995	-14		-0.97261	0.01333	0.98593	0.9392	0.04674	0.00074		3.39915	11.9187	239.496	#030BEF
-0.26	45	-384.975	-13		-0.97261	0.01332	0.98594	0.9392	0.04673	0.00074		3.3966	11.9162	239.496	#030BEF
-0.26	45	-288.147	-12		-0.94551	0.02681	0.97232	0.92541	0.04691	0.00087		6.83655	11.962	235.98	#060BEB
-0.26	45	-288.128	-11		-0.9455	0.02681	0.97232	0.92539	0.04692	0.00087		6.83655	11.9646	235.974	#060BEB
-0.26	45	-220.059	-10		-0.77129	0.11169	0.88298	0.5422	0.34078	0.00532		28.4809	86.8989	138.261	#1C568A
-0.26	45	-220.047	-9		-0.77121	0.11173	0.88294	0.54206	0.34088	0.00533		28.4912	86.9244	138.225	#1C568A
-0.26	45	-176.86	-8		-0.85364	0.07187	0.9255	0.6729	0.2526	0.00263		18.3269	64.413	171.589	#1240AB
-0.26	45	-176.853	-7		-0.85369	0.07184	0.92553	0.67308	0.25245	0.00263		18.3192	64.3748	171.635	#1240AB
-0.26	45	-122.208	-6		-0.94344	0.02761	0.97105	0.79979	0.17126	0.00134		7.04055	43.6713	203.946	#072BCB
-0.26	45	-122.198	-5		-0.94342	0.02762	0.97104	0.79982	0.17122	0.00134		7.0431	43.6611	203.954	#072BCB
-0.26	45	-77.3602	-4		-0.91007	0.04432	0.95439	0.71096	0.24343	0.00129		11.3016	62.0746	181.295	#0B3EB5
-0.26	45	-77.3559	-3		-0.91011	0.0443	0.95441	0.71107	0.24334	0.00129		11.2965	62.0517	181.323	#0B3EB5
-0.26	45	-46.4665	-2		-0.97264	0.01348	0.98612	0.60978	0.37634	0.0004		3.4374	95.9667	155.494	#035F9B
-0.26	45	-46.4565	-1		-0.97269	0.01346	0.98614	0.60989	0.37625	0.0004		3.4323	95.9437	155.522	#035F9B
-0.26	45	90.0066	1		-0.22306	0.38588	0.60893	0.41843	0.1905	0.00519		98.3994	48.5775	106.7	#62306A
-0.26	45	90.0229	2		-0.22305	0.38588	0.60893	0.41846	0.19047	0.00519		98.3994	48.5699	106.707	#62306A
-0.26	45	230.808	3		0.02104	0.50408	0.48304	0.08729	0.39575	0.01288		128.54	100.916	22.2589	#806416
-0.26	45	230.827	4		0.02104	0.50408	0.48304	0.08729	0.39575	0.01288		128.54	100.916	22.2589	#806416
-0.255	45	-438.286	-20		-0.41909	0.27548	0.69457	0.44551	0.24907	0.02994		70.2474	63.5129	113.605	#463F71
-0.255	45	-438.275	-19		-0.41967	0.27521	0.69488	0.44614	0.24874	0.02991		70.1786	63.4287	113.766	#463F71
-0.255	45	-428.099	-18		-0.90808	0.04398	0.95206	0.87678	0.07528	0.00395		11.2149	19.1964	223.579	#0B13DF
-0.255	45	-428.087	-17		-0.90872	0.04368	0.9524	0.87746	0.07493	0.00392		11.1384	19.1072	223.752	#0B13DF
-0.255	45	-416.735	-16		-0.59253	0.19647	0.78899	0.67278	0.11621	0.01454		50.0999	29.6335	171.559	#321DAB
-0.255	45	-416.717	-15		-0.59258	0.19644	0.78902	0.67283	0.11619	0.01454		50.0922	29.6285	171.572	#321DAB
-0.255	45	-384.83	-14		-0.97307	0.01311	0.98618	0.94136	0.04481	0.00071		3.34305	11.4266	240.047	#030BF0
-0.255	45	-384.81	-13		-0.97307	0.01311	0.98618	0.94137	0.04481	0.00071		3.34305	11.4266	240.049	#030BF0
-0.255	45	-287.882	-12		-0.94786	0.02567	0.97353	0.92944	0.04408	0.0008		6.54585	11.2404	237.007	#060BED
-0.255	45	-287.863	-11		-0.94785	0.02567	0.97352	0.92943	0.04409	0.0008		6.54585	11.243	237.005	#060BED
-0.255	45	-218.737	-10		-0.7744	0.11023	0.88462	0.55177	0.33285	0.00515		28.1087	84.8768	140.701	#1C548C
-0.255	45	-218.725	-9		-0.77431	0.11027	0.88458	0.55164	0.33294	0.00515		28.1188	84.8997	140.668	#1C548C
-0.255	45	-176.363	-8		-0.8459	0.07569	0.92159	0.66025	0.26134	0.00271		19.301	66.6417	168.364	#1342A8
-0.255	45	-176.356	-7		-0.84596	0.07566	0.92162	0.66044	0.26118	0.00271		19.2933	66.6009	168.412	#1342A8
-0.255	45	-122.113	-6		-0.94322	0.02773	0.97095	0.80186	0.16909	0.00132		7.07115	43.118	204.474	#072BCC
-0.255	45	-122.104	-5		-0.9432	0.02774	0.97094	0.80189	0.16905	0.00132		7.0737	43.1078	204.482	#072BCC
-0.255	45	-77.275	-4		-0.9069	0.0459	0.9528	0.7113	0.2415	0.00131		11.7045	61.5825	181.381	#0B3DB5
-0.255	45	-77.2707	-3		-0.90694	0.04588	0.95282	0.71141	0.24141	0.0013		11.6994	61.5596	181.41	#0B3DB5
-0.255	45	-46.7005	-2		-0.97174	0.01393	0.98567	0.61442	0.37125	0.0004		3.55215	94.6688	156.677	#035E9C
-0.255	45	-46.6905	-1		-0.97178	0.01391	0.98569	0.61452	0.37116	0.0004		3.54705	94.6458	156.703	#035E9C
-0.255	45	87.2245	1		-0.22678	0.38407	0.61085	0.42015	0.1907	0.00508		97.9378	48.6285	107.138	#61306B
-0.255	45	87.2409	2		-0.22677	0.38408	0.61085	0.42018	0.19067	0.00508		97.9404	48.6208	107.146	#61306B
-0.255	45	229.317	3		0.01972	0.50346	0.48374	0.08483	0.39891	0.0128		128.382	101.722	21.6317	#806515
-0.255	45	229.336	4		0.01972	0.50346	0.48374	0.08483	0.39891	0.0128		128.382	101.722	21.6317	#806515
-0.25	45	-437.102	-20		-0.42902	0.27101	0.70003	0.45583	0.2442	0.02895		69.1076	62.271	116.237	#453E74
-0.25	45	-437.091	-19		-0.42967	0.2707	0.70038	0.45653	0.24384	0.02892		69.0285	62.1792	116.415	#453E74
-0.25	45	-427.65	-18		-0.90623	0.04487	0.95111	0.87656	0.07454	0.00402		11.4419	19.0077	223.523	#0B13DF
-0.25	45	-427.638	-17		-0.90693	0.04454	0.95147	0.87731	0.07416	0.00399		11.3577	18.9108	223.714	#0B12DF
-0.25	45	-415.987	-16		-0.58374	0.20077	0.78452	0.66433	0.12018	0.01471		51.1964	30.6459	169.404	#331EA9
-0.25	45	-415.968	-15		-0.5838	0.20075	0.78454	0.66439	0.12016	0.01471		51.1912	30.6408	169.419	#331EA9
-0.25	45	-384.664	-14		-0.97355	0.01288	0.98643	0.94349	0.04294	0.00069		3.2844	10.9497	240.59	#030AF0
-0.25	45	-384.645	-13		-0.97355	0.01288	0.98643	0.9435	0.04294	0.00069		3.2844	10.9497	240.593	#030AF0
-0.25	45	-287.631	-12		-0.95014	0.02456	0.9747	0.93328	0.04142	0.00074		6.2628	10.5621	237.986	#060AED
-0.25	45	-287.612	-11		-0.95013	0.02456	0.97469	0.93327	0.04143	0.00074		6.2628	10.5647	237.984	#060AED
-0.25	45	-217.427	-10		-0.77822	0.1084	0.88663	0.56247	0.32416	0.00497		27.642	82.6608	143.43	#1B528F
-0.25	45	-217.414	-9		-0.77813	0.10845	0.88658	0.56233	0.32425	0.00497		27.6547	82.6838	143.394	#1B528F
-0.25	45	-175.833	-8		-0.83767	0.07977	0.91743	0.64665	0.27078	0.0028		20.3413	69.0489	164.896	#1445A4
-0.25	45	-175.826	-7		-0.83772	0.07974	0.91746	0.64685	0.27062	0.0028		20.3337	69.0081	164.947	#1445A4
-0.25	45	-122.017	-6		-0.94303	0.02783	0.97087	0.80396	0.16691	0.0013		7.09665	42.562	205.01	#072ACD
-0.25	45	-122.008	-5		-0.94301	0.02784	0.97086	0.80399	0.16686	0.0013		7.0992	42.5493	205.017	#072ACD
-0.25	45	-77.1802	-4		-0.9036	0.04754	0.95114	0.71152	0.23962	0.00132		12.1227	61.1031	181.438	#0C3DB5
-0.25	45	-77.1759	-3		-0.90364	0.04752	0.95116	0.71163	0.23953	0.00132		12.1176	61.0802	181.466	#0C3DB5
-0.25	45	-46.9434	-2		-0.97079	0.0144	0.98519	0.61908	0.36611	0.00041		3.672	93.3581	157.865	#035D9D
-0.25	45	-46.9333	-1		-0.97084	0.01438	0.98521	0.61919	0.36602	0.00041		3.6669	93.3351	157.893	#035D9D
-0.25	45	84.4464	1		-0.23055	0.38224	0.6128	0.42192	0.19087	0.00496		97.4712	48.6718	107.59	#61306B
-0.25	45	84.4628	2		-0.23055	0.38224	0.61279	0.42195	0.19084	0.00496		97.4712	48.6642	107.597	#61306B
-0.25	45	227.849	3		0.0184	0.50284	0.48444	0.08237	0.40207	0.01272		128.224	102.528	21.0043	#806615
-0.25	45	227.868	4		0.0184	0.50284	0.48444	0.08237	0.40207	0.01272		128.224	102.528	21.0043	#806615
-0.245	45	-435.937	-20		-0.44035	0.26586	0.70621	0.46743	0.23878	0.02792		67.7943	60.8889	119.195	#433C77
-0.245	45	-435.927	-19		-0.44108	0.26552	0.7066	0.4682	0.23839	0.02789		67.7076	60.7895	119.391	#433C77
-0.245	45	-427.204	-18		-0.90342	0.04623	0.94964	0.87532	0.07432	0.00413		11.7887	18.9516	223.207	#0B12DF
-0.245	45	-427.192	-17		-0.90419	0.04586	0.95005	0.87614	0.07391	0.00409		11.6943	18.847	223.416	#0B12DF
-0.245	45	-415.251	-16		-0.57459	0.20526	0.77985	0.65551	0.12434	0.01489		52.3413	31.7067	167.155	#341FA7
-0.245	45	-415.233	-15		-0.57464	0.20523	0.77988	0.65556	0.12432	0.01489		52.3336	31.7016	167.168	#341FA7
-0.245	45	-384.499	-14		-0.97405	0.01264	0.98669	0.94558	0.04111	0.00066		3.2232	10.4831	241.123	#030AF1
-0.245	45	-384.479	-13		-0.97405	0.01264	0.98669	0.94559	0.04111	0.00066		3.2232	10.4831	241.125	#030AF1
-0.245	45	-287.394	-12		-0.95234	0.02349	0.97583	0.93692	0.03891	0.00069		5.98995	9.92205	238.915	#0509EE
-0.245	45	-287.375	-11		-0.95233	0.02349	0.97582	0.93691	0.03891	0.00069		5.98995	9.92205	238.912	#0509EE
-0.245	45	-216.131	-10		-0.78277	0.10622	0.889	0.57427	0.31473	0.00478		27.0861	80.2562	146.439	#1B5092
-0.245	45	-216.117	-9		-0.78268	0.10627	0.88895	0.57413	0.31482	0.00478		27.0988	80.2791	146.403	#1B5092
-0.245	45	-175.266	-8		-0.82893	0.08409	0.91302	0.63209	0.28093	0.00289		21.4429	71.6372	161.183	#1547A1
-0.245	45	-175.259	-7		-0.82899	0.08406	0.91305	0.63229	0.28076	0.00289		21.4353	71.5938	161.234	#1547A1
-0.245	45	-121.921	-6		-0.94289	0.02791	0.9708	0.80609	0.16471	0.00129		7.11705	42.001	205.553	#072ACD
-0.245	45	-121.911	-5		-0.94287	0.02792	0.97079	0.80612	0.16467	0.00129		7.1196	41.9909	205.561	#0729CD
-0.245	45	-77.0754	-4		-0.90015	0.04926	0.94941	0.71163	0.23778	0.00133		12.5613	60.6339	181.466	#0C3CB5
-0.245	45	-77.0711	-3		-0.9002	0.04924	0.94943	0.71175	0.23768	0.00133		12.5562	60.6084	181.496	#0C3CB5
-0.245	45	-47.195	-2		-0.9698	0.01489	0.9847	0.62377	0.36092	0.00041		3.79695	92.0346	159.061	#035C9F
-0.245	45	-47.1849	-1		-0.96985	0.01487	0.98472	0.62389	0.36083	0.00041		3.79185	92.0117	159.092	#035C9F
-0.245	45	81.6725	1		-0.23439	0.38038	0.61477	0.42375	0.19102	0.00485		96.9969	48.7101	108.056	#60306C
-0.245	45	81.6889	2		-0.23439	0.38038	0.61477	0.42378	0.19099	0.00485		96.9969	48.7024	108.064	#60306C
-0.245	45	226.402	3		0.01708	0.50221	0.48514	0.07991	0.40523	0.01265		128.064	103.334	20.3771	#806714
-0.245	45	226.422	4		0.01708	0.50221	0.48514	0.07991	0.40523	0.01265		128.064	103.334	20.3771	#806714
-0.24	45	-434.795	-20		-0.45329	0.25993	0.71322	0.48051	0.23272	0.02684		66.2822	59.3436	122.53	#423B7A
-0.24	45	-434.785	-19		-0.45412	0.25954	0.71366	0.48137	0.23228	0.0268		66.1827	59.2314	122.749	#423B7A
-0.24	45	-426.759	-18		-0.89944	0.04813	0.94757	0.87287	0.07471	0.00429		12.2731	19.0511	222.582	#0C13DE
-0.24	45	-426.748	-17		-0.90031	0.04772	0.94803	0.87377	0.07425	0.00425		12.1686	18.9337	222.811	#0C12DE
-0.24	45	-414.528	-16		-0.56503	0.20994	0.77497	0.64628	0.12869	0.01509		53.5347	32.816	164.801	#3520A4
-0.24	45	-414.509	-15		-0.56508	0.20992	0.775	0.64633	0.12867	0.01509		53.5296	32.8109	164.814	#3520A4
-0.24	45	-384.333	-14		-0.97457	0.0124	0.98696	0.94764	0.03932	0.00064		3.162	10.0266	241.648	#030AF1
-0.24	45	-384.313	-13		-0.97457	0.01239	0.98697	0.94765	0.03932	0.00064		3.15945	10.0266	241.651	#030AF1
-0.24	45	-287.17	-12		-0.95446	0.02245	0.97692	0.94038	0.03654	0.00063		5.72475	9.3177	239.797	#0509EF
-0.24	45	-287.151	-11		-0.95446	0.02245	0.97691	0.94037	0.03655	0.00063		5.72475	9.32025	239.794	#0509EF
-0.24	45	-214.853	-10		-0.78805	0.10369	0.89173	0.58717	0.30457	0.00458		26.441	77.6654	149.728	#1A4D95
-0.24	45	-214.84	-9		-0.78796	0.10373	0.89169	0.58703	0.30466	0.00458		26.4511	77.6883	149.693	#1A4D95
-0.24	45	-174.66	-8		-0.8197	0.08866	0.90835	0.61657	0.29178	0.00299		22.6083	74.4039	157.225	#164A9D
-0.24	45	-174.653	-7		-0.81975	0.08863	0.90838	0.61677	0.29161	0.00299		22.6007	74.3606	157.276	#164A9D
-0.24	45	-121.823	-6		-0.94277	0.02798	0.97075	0.80825	0.1625	0.00127		7.1349	41.4375	206.104	#0729CE
-0.24	45	-121.814	-5		-0.94275	0.02799	0.97074	0.80829	0.16245	0.00127		7.13745	41.4248	206.114	#0729CE
-0.24	45	-76.96	-4		-0.89656	0.05105	0.9476	0.71162	0.23598	0.00135		13.0177	60.1749	181.463	#0D3CB5
-0.24	45	-76.9558	-3		-0.8966	0.05103	0.94763	0.71174	0.23588	0.00135		13.0127	60.1494	181.494	#0D3CB5
-0.24	45	-47.4553	-2		-0.96877	0.01541	0.98418	0.62849	0.35569	0.00042		3.92955	90.701	160.265	#035AA0
-0.24	45	-47.4452	-1		-0.96882	0.01538	0.9842	0.62861	0.3556	0.00042		3.9219	90.678	160.296	#035AA0
-0.24	45	78.903	1		-0.23829	0.37848	0.61677	0.42564	0.19113	0.00474		96.5124	48.7381	108.538	#60306C
-0.24	45	78.9194	2		-0.23829	0.37848	0.61677	0.42567	0.1911	0.00474		96.5124	48.7305	108.546	#60306C
-0.24	45	224.979	3		0.01576	0.50159	0.48583	0.07744	0.40839	0.01257		127.905	104.139	19.7472	#7F6813
-0.24	45	224.998	4		0.01576	0.50159	0.48583	0.07744	0.40839	0.01257		127.905	104.139	19.7472	#7F6813
-0.235	45	-433.677	-20		-0.46814	0.25308	0.72122	0.49535	0.22586	0.0257		64.5354	57.5943	126.314	#40397E
-0.235	45	-433.667	-19		-0.46908	0.25263	0.72171	0.49633	0.22538	0.02566		64.4206	57.4719	126.564	#40397E
-0.235	45	-426.315	-18		-0.89402	0.05073	0.94475	0.86893	0.07582	0.00452		12.9361	19.3341	221.577	#0C13DD
-0.235	45	-426.304	-17		-0.89501	0.05026	0.94527	0.86996	0.07531	0.00447		12.8163	19.204	221.84	#0C13DD
-0.235	45	-413.817	-16		-0.55503	0.21484	0.76987	0.63661	0.13326	0.0153		54.7842	33.9813	162.336	#3621A2
-0.235	45	-413.798	-15		-0.55508	0.21481	0.76989	0.63666	0.13323	0.01529		54.7766	33.9736	162.348	#3621A2
-0.235	45	-384.167	-14		-0.97511	0.01214	0.98725	0.94967	0.03758	0.00062		3.0957	9.5829	242.166	#0309F2
-0.235	45	-384.147	-13		-0.97511	0.01214	0.98725	0.94967	0.03758	0.00062		3.0957	9.5829	242.166	#0309F2
-0.235	45	-286.959	-12		-0.95652	0.02145	0.97797	0.94366	0.03431	0.00058		5.46975	8.74905	240.633	#0508F0
-0.235	45	-286.939	-11		-0.95651	0.02145	0.97796	0.94365	0.03431	0.00058		5.46975	8.74905	240.631	#0508F0
-0.235	45	-213.598	-10		-0.79403	0.1008	0.89483	0.60112	0.29371	0.00437		25.704	74.8961	153.286	#194A99
-0.235	45	-213.584	-9		-0.79394	0.10084	0.89478	0.60098	0.29381	0.00438		25.7142	74.9215	153.25	#194A99
-0.235	45	-174.013	-8		-0.80998	0.09346	0.90345	0.60012	0.30333	0.00309		23.8323	77.3491	153.031	#174D99
-0.235	45	-174.006	-7		-0.81004	0.09344	0.90348	0.60032	0.30316	0.00309		23.8272	77.3058	153.082	#174D99
-0.235	45	-121.726	-6		-0.9427	0.02803	0.97073	0.81045	0.16028	0.00125		7.14765	40.8714	206.665	#0728CE
-0.235	45	-121.715	-5		-0.94268	0.02804	0.97072	0.81049	0.16022	0.00125		7.1502	40.8561	206.675	#0728CE
-0.235	45	-76.8335	-4		-0.89281	0.05292	0.94572	0.7115	0.23422	0.00136		13.4946	59.7261	181.433	#0D3BB5
-0.235	45	-76.8293	-3		-0.89286	0.05289	0.94575	0.71162	0.23412	0.00136		13.487	59.7006	181.463	#0D3BB5
-0.235	45	-47.7241	-2		-0.96769	0.01594	0.98363	0.63323	0.35041	0.00042		4.0647	89.3546	161.474	#0459A1
-0.235	45	-47.714	-1		-0.96775	0.01592	0.98366	0.63335	0.35031	0.00042		4.0596	89.329	161.504	#0459A1
-0.235	45	76.1382	1		-0.24226	0.37655	0.61881	0.4276	0.19121	0.00463		96.0203	48.7585	109.038	#60306D
-0.235	45	76.1547	2		-0.24226	0.37655	0.61881	0.42763	0.19118	0.00463		96.0203	48.7509	109.046	#60306D
-0.235	45	223.577	3		0.01445	0.50097	0.48653	0.07498	0.41155	0.0125		127.747	104.945	19.1199	#7F6813
-0.235	45	223.597	4		0.01445	0.50097	0.48653	0.07498	0.41155	0.0125		127.747	104.945	19.1199	#7F6813
-0.23	45	-432.584	-20		-0.48527	0.24512	0.7304	0.51234	0.21806	0.02448		62.5056	55.6053	130.647	#3E3782
-0.23	45	-432.575	-19		-0.48637	0.2446	0.73097	0.51346	0.21751	0.02443		62.373	55.465	130.932	#3E3782
-0.23	45	-425.87	-18		-0.88679	0.0542	0.94098	0.86318	0.0778	0.00482		13.821	19.839	220.111	#0D13DC
-0.23	45	-425.86	-17		-0.88792	0.05365	0.94158	0.86434	0.07724	0.00477		13.6807	19.6962	220.407	#0D13DC
-0.23	45	-413.117	-16		-0.54456	0.21996	0.76452	0.62648	0.13804	0.01552		56.0898	35.2002	159.752	#38239F
-0.23	45	-413.098	-15		-0.54461	0.21994	0.76455	0.62653	0.13801	0.01551		56.0847	35.1925	159.765	#38239F
-0.23	45	-384	-14		-0.97566	0.01187	0.98754	0.95165	0.03588	0.00059		3.02685	9.1494	242.671	#0309F2
-0.23	45	-383.981	-13		-0.97567	0.01187	0.98754	0.95166	0.03588	0.00059		3.02685	9.1494	242.673	#0309F2
-0.23	45	-286.76	-12		-0.9585	0.02048	0.97898	0.94678	0.03221	0.00054		5.2224	8.21355	241.429	#0508F1
-0.23	45	-286.74	-11		-0.9585	0.02048	0.97898	0.94677	0.03221	0.00054		5.2224	8.21355	241.426	#0508F1
-0.23	45	-212.37	-10		-0.80069	0.09757	0.89826	0.61606	0.2822	0.00416		24.8803	71.961	157.095	#18479D
-0.23	45	-212.355	-9		-0.8006	0.09762	0.89822	0.61593	0.28229	0.00417		24.8931	71.9839	157.062	#18479D
-0.23	45	-173.321	-8		-0.79982	0.09849	0.89831	0.58277	0.31554	0.00319		25.115	80.4627	148.606	#195094
-0.23	45	-173.315	-7		-0.79988	0.09846	0.89834	0.58298	0.31536	0.00319		25.1073	80.4168	148.66	#195094
-0.23	45	-121.627	-6		-0.94266	0.02805	0.97072	0.81269	0.15803	0.00123		7.15275	40.2976	207.236	#0728CF
-0.23	45	-121.617	-5		-0.94265	0.02806	0.97071	0.81273	0.15798	0.00123		7.1553	40.2849	207.246	#0728CF
-0.23	45	-76.6954	-4		-0.8889	0.05486	0.94376	0.71125	0.23251	0.00137		13.9893	59.2901	181.369	#0D3BB5
-0.23	45	-76.6912	-3		-0.88895	0.05484	0.94379	0.71138	0.2324	0.00137		13.9842	59.262	181.402	#0D3BB5
-0.23	45	-48.0013	-2		-0.96656	0.01651	0.98307	0.63798	0.34508	0.00043		4.21005	87.9954	162.685	#0457A2
-0.23	45	-47.9912	-1		-0.96662	0.01648	0.98309	0.63811	0.34498	0.00043		4.2024	87.9699	162.718	#0457A2
-0.23	45	73.3784	1		-0.2463	0.37459	0.62089	0.42963	0.19126	0.00453		95.5204	48.7713	109.556	#5F306D
-0.23	45	73.3949	2		-0.2463	0.37459	0.62089	0.42965	0.19123	0.00453		95.5204	48.7636	109.561	#5F306D
-0.23	45	222.2	3		0.01314	0.50036	0.48722	0.07252	0.4147	0.01243		127.592	105.749	18.4926	#7F6912
-0.23	45	222.219	4		0.01314	0.50036	0.48722	0.07252	0.4147	0.01243		127.592	105.749	18.4926	#7F6912
-0.225	45	-431.519	-20		-0.50521	0.23581	0.74102	0.53195	0.20907	0.02317		60.1315	53.3128	135.647	#3C3587
-0.225	45	-431.511	-19		-0.5065	0.2352	0.74169	0.53325	0.20845	0.02311		59.976	53.1547	135.979	#3B3587
-0.225	45	-425.423	-18		-0.87723	0.05877	0.936	0.85512	0.08088	0.00523		14.9863	20.6244	218.056	#0E14DA
-0.225	45	-425.414	-17		-0.87856	0.05814	0.9367	0.85646	0.08023	0.00516		14.8257	20.4586	218.397	#0E14DA
-0.225	45	-412.43	-16		-0.53359	0.22533	0.75892	0.61587	0.14304	0.01575		57.4592	36.4752	157.047	#39249D
-0.225	45	-412.411	-15		-0.53363	0.22531	0.75894	0.61592	0.14302	0.01575		57.4541	36.4701	157.06	#39249D
-0.225	45	-383.834	-14		-0.97624	0.01159	0.98784	0.95361	0.03423	0.00057		2.95545	8.72865	243.171	#0208F3
-0.225	45	-383.815	-13		-0.97625	0.01159	0.98784	0.95361	0.03423	0.00057		2.95545	8.72865	243.171	#0208F3
-0.225	45	-286.572	-12		-0.96042	0.01954	0.97996	0.94974	0.03023	0.00049		4.9827	7.70865	242.184	#0407F2
-0.225	45	-286.552	-11		-0.96042	0.01954	0.97996	0.94973	0.03023	0.00049		4.9827	7.70865	242.181	#0407F2
-0.225	45	-211.171	-10		-0.80799	0.09403	0.90202	0.63192	0.2701	0.00395		23.9777	68.8755	161.14	#1744A1
-0.225	45	-211.156	-9		-0.8079	0.09407	0.90198	0.63179	0.27019	0.00395		23.9879	68.8984	161.106	#1744A1
-0.225	45	-172.583	-8		-0.78926	0.10372	0.89298	0.56461	0.32837	0.0033		26.4486	83.7344	143.976	#1A538F
-0.225	45	-172.577	-7		-0.78931	0.10369	0.89301	0.56482	0.32819	0.0033		26.441	83.6885	144.029	#1A5390
-0.225	45	-121.529	-6		-0.94267	0.02806	0.97073	0.81496	0.15577	0.00121		7.1553	39.7214	207.815	#0727CF
-0.225	45	-121.518	-5		-0.94265	0.02807	0.97072	0.81501	0.15572	0.00121		7.15785	39.7086	207.828	#0727CF
-0.225	45	-76.5451	-4		-0.88483	0.05689	0.94172	0.71089	0.23083	0.00139		14.5069	58.8616	181.277	#0E3AB5
-0.225	45	-76.5409	-3		-0.88488	0.05687	0.94175	0.71102	0.23072	0.00139		14.5018	58.8336	181.31	#0E3AB5
-0.225	45	-48.2867	-2		-0.96537	0.0171	0.98247	0.64275	0.33971	0.00043		4.3605	86.6261	163.901	#0456A3
-0.225	45	-48.2766	-1		-0.96543	0.01707	0.9825	0.64288	0.33961	0.00043		4.35285	86.6005	163.934	#0456A3
-0.225	45	70.6239	1		-0.25042	0.37258	0.623	0.43173	0.19128	0.00442		95.0079	48.7764	110.091	#5F306E
-0.225	45	70.6405	2		-0.25042	0.37258	0.623	0.43175	0.19125	0.00442		95.0079	48.7687	110.096	#5F306E
-0.225	45	220.845	3		0.01183	0.49974	0.4879	0.07006	0.41784	0.01236		127.434	106.549	17.8653	#7F6A11
-0.225	45	220.865	4		0.01183	0.49974	0.4879	0.07006	0.41784	0.01236		127.434	106.549	17.8653	#7F6A11
-0.22	45	-430.487	-20		-0.52862	0.22482	0.75345	0.55481	0.19863	0.02173		57.3291	50.6506	141.477	#39328D
-0.22	45	-430.479	-19		-0.53014	0.2241	0.75424	0.55633	0.19791	0.02166		57.1455	50.4671	141.864	#39328D
-0.22	45	-424.971	-18		-0.8647	0.06477	0.92947	0.84416	0.08531	0.00575		16.5163	21.754	215.261	#1015D7
-0.22	45	-424.963	-17		-0.86626	0.06403	0.93029	0.84572	0.08457	0.00568		16.3276	21.5653	215.659	#1015D7
-0.22	45	-411.755	-16		-0.52209	0.23096	0.75305	0.60476	0.14829	0.016		58.8948	37.8139	154.214	#3A259A
-0.22	45	-411.736	-15		-0.52214	0.23093	0.75307	0.60481	0.14827	0.01599		58.8871	37.8088	154.227	#3A259A
-0.22	45	-383.668	-14		-0.97684	0.01131	0.98815	0.95552	0.03262	0.00054		2.88405	8.3181	243.658	#0208F3
-0.22	45	-383.649	-13		-0.97684	0.01131	0.98815	0.95553	0.03262	0.00054		2.88405	8.3181	243.66	#0208F3
-0.22	45	-286.395	-12		-0.96228	0.01864	0.98091	0.95255	0.02836	0.00045		4.7532	7.2318	242.9	#0407F2
-0.22	45	-286.375	-11		-0.96227	0.01864	0.98091	0.95254	0.02836	0.00045		4.7532	7.2318	242.898	#0407F2
-0.22	45	-210.007	-10		-0.81586	0.0902	0.90607	0.64859	0.25748	0.00373		23.001	65.6574	165.39	#1741A5
-0.22	45	-209.992	-9		-0.81578	0.09024	0.90602	0.64846	0.25757	0.00373		23.0112	65.6804	165.357	#1741A5
-0.22	45	-171.797	-8		-0.77836	0.10911	0.88747	0.54571	0.34176	0.00341		27.823	87.1488	139.156	#1B578B
-0.22	45	-171.791	-7		-0.77841	0.10909	0.8875	0.54592	0.34158	0.00341		27.8179	87.1029	139.21	#1B578B
-0.22	45	-121.43	-6		-0.94272	0.02805	0.97077	0.81727	0.1535	0.00119		7.15275	39.1425	208.404	#0727D0
-0.22	45	-121.419	-5		-0.9427	0.02805	0.97076	0.81732	0.15344	0.00119		7.15275	39.1272	208.417	#0727D0
-0.22	45	-76.382	-4		-0.88058	0.05901	0.93959	0.7104	0.22919	0.0014		15.0475	58.4434	181.152	#0F3AB5
-0.22	45	-76.3778	-3		-0.88064	0.05898	0.93962	0.71054	0.22908	0.0014		15.0399	58.4154	181.188	#0F3AB5
-0.22	45	-48.5801	-2		-0.96411	0.01772	0.98184	0.64753	0.33431	0.00044		4.5186	85.249	165.12	#0455A5
-0.22	45	-48.57	-1		-0.96418	0.01769	0.98187	0.64767	0.3342	0.00044		4.51095	85.221	165.156	#0455A5
-0.22	45	67.8751	1		-0.25462	0.37053	0.62515	0.4339	0.19125	0.00432		94.4852	48.7687	110.644	#5E306E
-0.22	45	67.8918	2		-0.25462	0.37053	0.62515	0.43393	0.19122	0.00432		94.4852	48.7611	110.652	#5E306E
-0.22	45	219.515	3		0.01054	0.49912	0.48859	0.06761	0.42098	0.01229		127.276	107.35	17.2405	#7F6B11
-0.22	45	219.534	4		0.01054	0.49912	0.48859	0.06761	0.42098	0.01229		127.276	107.35	17.2405	#7F6B11
-0.215	45	-429.49	-20		-0.55633	0.21177	0.7681	0.5817	0.1864	0.02013		54.0014	47.532	148.333	#362F94
-0.215	45	-429.484	-19		-0.55813	0.21091	0.76904	0.58348	0.18556	0.02005		53.782	47.3178	148.787	#352F94
-0.215	45	-424.51	-18		-0.84837	0.0726	0.92096	0.82955	0.09142	0.00644		18.513	23.3121	211.535	#1217D3
-0.215	45	-424.503	-17		-0.8502	0.07172	0.92192	0.83136	0.09056	0.00636		18.2886	23.0928	211.997	#1217D3
-0.215	45	-411.092	-16		-0.51006	0.23684	0.7469	0.59313	0.15378	0.01626		60.3942	39.2139	151.248	#3C2797
-0.215	45	-411.073	-15		-0.5101	0.23682	0.74692	0.59317	0.15376	0.01625		60.3891	39.2088	151.258	#3C2797
-0.215	45	-383.503	-14		-0.97745	0.01101	0.98847	0.95741	0.03106	0.00052		2.80755	7.9203	244.14	#0207F4
-0.215	45	-383.483	-13		-0.97746	0.01101	0.98847	0.95741	0.03105	0.00052		2.80755	7.91775	244.14	#0207F4
-0.215	45	-286.228	-12		-0.96407	0.01776	0.98182	0.95522	0.0266	0.00042		4.5288	6.783	243.581	#0406F3
-0.215	45	-286.209	-11		-0.96406	0.01776	0.98182	0.95522	0.02661	0.00042		4.5288	6.78555	243.581	#0406F3
-0.215	45	-208.88	-10		-0.82424	0.08612	0.91036	0.66593	0.24443	0.00351		21.9606	62.3297	169.812	#153EA9
-0.215	45	-208.864	-9		-0.82416	0.08616	0.91032	0.6658	0.24452	0.00351		21.9708	62.3526	169.779	#153EA9
-0.215	45	-170.96	-8		-0.76719	0.11464	0.88183	0.5262	0.35563	0.00353		29.2332	90.6856	134.181	#1D5A86
-0.215	45	-170.954	-7		-0.76724	0.11462	0.88186	0.52641	0.35545	0.00353		29.2281	90.6398	134.235	#1D5A86
-0.215	45	-121.332	-6		-0.94281	0.02801	0.97082	0.81962	0.1512	0.00117		7.14255	38.556	209.003	#0726D1
-0.215	45	-121.321	-5		-0.9428	0.02802	0.97082	0.81968	0.15114	0.00117		7.1451	38.5407	209.018	#0726D1
-0.215	45	-76.2056	-4		-0.87616	0.06121	0.93737	0.70978	0.22759	0.00141		15.6085	58.0354	180.994	#0F3AB4
-0.215	45	-76.2015	-3		-0.87622	0.06119	0.9374	0.70993	0.22747	0.00141		15.6035	58.0048	181.032	#0F3AB5
-0.215	45	-48.8814	-2		-0.96279	0.01838	0.98117	0.65231	0.32887	0.00044		4.6869	83.8619	166.339	#0453A6
-0.215	45	-48.8713	-1		-0.96286	0.01835	0.98121	0.65245	0.32876	0.00044		4.67925	83.8338	166.375	#0453A6
-0.215	45	65.1323	1		-0.25891	0.36844	0.62735	0.43617	0.19118	0.00421		93.9522	48.7509	111.223	#5D306F
-0.215	45	65.149	2		-0.25891	0.36844	0.62735	0.4362	0.19115	0.00421		93.9522	48.7433	111.231	#5D306F
-0.215	45	218.209	3		0.00924	0.49851	0.48927	0.06517	0.4241	0.01222		127.12	108.145	16.6183	#7F6C10
-0.215	45	218.228	4		0.00924	0.49851	0.48927	0.06517	0.4241	0.01222		127.12	108.145	16.6183	#7F6C10
-0.21	45	-428.536	-20		-0.58927	0.19619	0.78546	0.61345	0.17201	0.01835		50.0284	43.8625	156.43	#322B9C
-0.21	45	-428.532	-19		-0.59139	0.19518	0.78657	0.61553	0.17104	0.01825		49.7709	43.6152	156.96	#312B9C
-0.21	45	-424.035	-18		-0.82733	0.08268	0.91	0.81045	0.09955	0.00732		21.0834	25.3852	206.665	#1519CE
-0.21	45	-424.03	-17		-0.82948	0.08165	0.91113	0.81256	0.09856	0.00722		20.8208	25.1328	207.203	#1419CF
-0.21	45	-410.441	-16		-0.49746	0.243	0.74046	0.58095	0.15951	0.01653		61.965	40.675	148.142	#3D2894
-0.21	45	-410.422	-15		-0.4975	0.24298	0.74049	0.58099	0.15949	0.01653		61.9599	40.67	148.152	#3D2894
-0.21	45	-383.337	-14		-0.97809	0.01071	0.98879	0.95926	0.02954	0.0005		2.73105	7.5327	244.611	#0207F4
-0.21	45	-383.317	-13		-0.97809	0.0107	0.9888	0.95926	0.02953	0.0005		2.7285	7.53015	244.611	#0207F4
-0.21	45	-286.072	-12		-0.96579	0.01691	0.98271	0.95776	0.02494	0.00038		4.31205	6.3597	244.229	#0406F4
-0.21	45	-286.052	-11		-0.96579	0.01691	0.9827	0.95776	0.02495	0.00038		4.31205	6.36225	244.229	#0406F4
-0.21	45	-207.793	-10		-0.83304	0.08183	0.91487	0.6838	0.23107	0.00329		20.8666	58.9228	174.369	#143AAE
-0.21	45	-207.777	-9		-0.83296	0.08187	0.91483	0.68368	0.23116	0.00329		20.8769	58.9458	174.338	#143AAE
-0.21	45	-170.072	-8		-0.75584	0.12026	0.8761	0.50621	0.36989	0.00364		30.6663	94.322	129.084	#1E5E81
-0.21	45	-170.066	-7		-0.75589	0.12024	0.87612	0.50642	0.36971	0.00364		30.6612	94.276	129.137	#1E5E81
-0.21	45	-121.233	-6		-0.94295	0.02795	0.9709	0.82202	0.14888	0.00115		7.12725	37.9644	209.615	#0725D1
-0.21	45	-121.222	-5		-0.94294	0.02796	0.9709	0.82208	0.14882	0.00115		7.1298	37.9491	209.63	#0725D1
-0.21	45	-76.0154	-4		-0.87155	0.06351	0.93506	0.70905	0.22602	0.00143		16.195	57.6351	180.808	#1039B4
-0.21	45	-76.0112	-3		-0.87161	0.06348	0.93509	0.70919	0.2259	0.00143		16.1874	57.6045	180.843	#1039B4
-0.21	45	-49.1903	-2		-0.96139	0.01908	0.98047	0.65708	0.32339	0.00045		4.8654	82.4644	167.555	#0452A7
-0.21	45	-49.1802	-1		-0.96146	0.01904	0.98051	0.65723	0.32328	0.00045		4.8552	82.4364	167.594	#0452A7
-0.21	45	62.3958	1		-0.2633	0.36629	0.6296	0.43852	0.19108	0.00411		93.4039	48.7254	111.823	#5D306F
-0.21	45	62.4126	2		-0.2633	0.36629	0.6296	0.43855	0.19105	0.00411		93.4039	48.7178	111.83	#5D306F
-0.21	45	216.927	3		0.00796	0.4979	0.48994	0.06274	0.42721	0.01215		126.965	108.939	15.9987	#7E6C0F
-0.21	45	216.947	4		0.00796	0.49791	0.48994	0.06274	0.42721	0.01215		126.967	108.939	15.9987	#7E6C0F
-0.205	45	-427.63	-20		-0.62825	0.1777	0.80595	0.65077	0.15518	0.01635		45.3135	39.5709	165.946	#2D27A5
-0.205	45	-427.628	-19		-0.6307	0.17653	0.80723	0.65314	0.15409	0.01624		45.0151	39.2929	166.551	#2D27A6
-0.205	45	-423.54	-18		-0.80081	0.09539	0.8962	0.78623	0.10996	0.00841		24.3244	28.0398	200.489	#181CC8
-0.205	45	-423.537	-17		-0.80329	0.0942	0.89749	0.78864	0.10885	0.0083		24.021	27.7568	201.103	#181BC9
-0.205	45	-409.802	-16		-0.48429	0.24944	0.73374	0.56823	0.16551	0.01682		63.6072	42.205	144.899	#3F2A90
-0.205	45	-409.783	-15		-0.48433	0.24942	0.73376	0.56827	0.16549	0.01682		63.6021	42.2	144.909	#3F2A90
-0.205	45	-383.172	-14		-0.97874	0.01039	0.98913	0.96107	0.02806	0.00048		2.64945	7.1553	245.073	#0207F5
-0.205	45	-383.152	-13		-0.97874	0.01039	0.98913	0.96108	0.02805	0.00048		2.64945	7.15275	245.075	#0207F5
-0.205	45	-285.925	-12		-0.96747	0.01609	0.98356	0.96018	0.02338	0.00035		4.10295	5.9619	244.846	#0405F4
-0.205	45	-285.905	-11		-0.96746	0.01609	0.98356	0.96018	0.02338	0.00035		4.10295	5.9619	244.846	#0405F4
-0.205	45	-206.749	-10		-0.84216	0.07738	0.91954	0.70202	0.21752	0.00307		19.7319	55.4676	179.015	#1337B3
-0.205	45	-206.732	-9		-0.84208	0.07742	0.9195	0.70191	0.2176	0.00307		19.7421	55.488	178.987	#1337B2
-0.205	45	-169.13	-8		-0.74442	0.12592	0.87033	0.4859	0.38444	0.00375		32.1096	98.0322	123.904	#20627B
-0.205	45	-169.125	-7		-0.74446	0.1259	0.87036	0.4861	0.38425	0.00375		32.1045	97.9838	123.956	#20617B
-0.205	45	-121.135	-6		-0.94313	0.02787	0.97101	0.82446	0.14654	0.00112		7.10685	37.3677	210.237	#0725D2
-0.205	45	-121.124	-5		-0.94312	0.02788	0.971	0.82452	0.14648	0.00112		7.1094	37.3524	210.253	#0725D2
-0.205	45	-75.8107	-4		-0.86676	0.0659	0.93266	0.70818	0.22448	0.00144		16.8045	57.2424	180.586	#1039B4
-0.205	45	-75.8065	-3		-0.86682	0.06587	0.93269	0.70834	0.22436	0.00144		16.7968	57.2118	180.627	#1039B4
-0.205	45	-49.5065	-2		-0.9599	0.01982	0.97972	0.66184	0.31789	0.00046		5.0541	81.0619	168.769	#0551A8
-0.205	45	-49.4964	-1		-0.95998	0.01978	0.97976	0.66199	0.31777	0.00046		5.0439	81.0314	168.807	#0551A8
-0.205	45	59.666	1		-0.26779	0.3641	0.63189	0.44097	0.19093	0.00401		92.8455	48.6872	112.447	#5C3070
-0.205	45	59.6828	2		-0.26779	0.3641	0.63189	0.441	0.19089	0.00401		92.8455	48.6769	112.455	#5C3070
-0.205	45	215.671	3		0.00668	0.4973	0.49062	0.06032	0.4303	0.01208		126.811	109.727	15.3816	#7E6D0F
-0.205	45	215.69	4		0.00668	0.4973	0.49062	0.06032	0.4303	0.01208		126.811	109.727	15.3816	#7E6D0F
-0.2	45	-426.782	-20		-0.67613	0.15493	0.83106	0.69633	0.13473	0.01401		39.5072	34.3561	177.564	#2722B1
-0.2	45	-426.782	-19		-0.67341	0.15623	0.82964	0.69372	0.13593	0.01413		39.8387	34.6621	176.899	#2722B0
-0.2	45	-423.017	-18		-0.77149	0.10945	0.88094	0.75955	0.12139	0.0096		27.9097	30.9545	193.685	#1B1EC1
-0.2	45	-423.017	-17		-0.76873	0.11077	0.8795	0.75691	0.1226	0.00972		28.2463	31.263	193.012	#1C1FC1
-0.2	45	-409.175	-16		-0.47054	0.25617	0.72671	0.55495	0.17176	0.01712		65.3234	43.7988	141.512	#412B8D
-0.2	45	-409.156	-15		-0.47058	0.25615	0.72673	0.55499	0.17174	0.01712		65.3183	43.7937	141.522	#412B8D
-0.2	45	-383.008	-14		-0.97941	0.01007	0.98948	0.96285	0.02662	0.00045		2.56785	6.7881	245.527	#0206F5
-0.2	45	-382.988	-13		-0.97941	0.01007	0.98948	0.96286	0.02662	0.00045		2.56785	6.7881	245.529	#0206F5
-0.2	45	-285.786	-12		-0.96908	0.0153	0.98438	0.96248	0.0219	0.00032		3.9015	5.5845	245.432	#0305F5
-0.2	45	-285.767	-11		-0.96908	0.0153	0.98438	0.96248	0.0219	0.00032		3.9015	5.5845	245.432	#0305F5
-0.2	45	-205.75	-10		-0.85149	0.07283	0.92432	0.72043	0.20389	0.00286		18.5717	51.992	183.71	#1233B7
-0.2	45	-205.733	-9		-0.85142	0.07286	0.92428	0.72032	0.20396	0.00286		18.5793	52.0098	183.682	#1234B7
-0.2	45	-168.136	-8		-0.73303	0.13156	0.86458	0.46543	0.39916	0.00386		33.5478	101.786	118.685	#216576
-0.2	45	-168.13	-7		-0.73306	0.13154	0.8646	0.46563	0.39898	0.00386		33.5427	101.74	118.736	#216576
-0.2	45	-121.037	-6		-0.94337	0.02777	0.97113	0.82695	0.14418	0.0011		7.08135	36.7659	210.872	#0724D2
-0.2	45	-121.026	-5		-0.94335	0.02777	0.97113	0.82701	0.14411	0.0011		7.08135	36.748	210.888	#0724D2
-0.2	45	-75.5909	-4		-0.86177	0.06839	0.93016	0.7072	0.22297	0.00145		17.4395	56.8573	180.336	#1138B4
-0.2	45	-75.5868	-3		-0.86184	0.06835	0.9302	0.70736	0.22284	0.00145		17.4292	56.8242	180.377	#1138B4
-0.2	45	-49.8298	-2		-0.95832	0.02061	0.97893	0.66657	0.31236	0.00047		5.25555	79.6518	169.975	#054FA9
-0.2	45	-49.8197	-1		-0.95841	0.02056	0.97897	0.66673	0.31224	0.00046		5.2428	79.6212	170.016	#054FAA
-0.2	45	56.9433	1		-0.27239	0.36185	0.63424	0.44351	0.19073	0.00391		92.2717	48.6362	113.095	#5C3071
-0.2	45	56.9602	2		-0.27239	0.36185	0.63424	0.44354	0.1907	0.00391		92.2717	48.6285	113.103	#5C3071
-0.2	45	214.439	3		0.00542	0.4967	0.49128	0.05791	0.43337	0.01202		126.659	110.509	14.767	#7E6E0E
-0.2	45	214.459	4		0.00542	0.4967	0.49128	0.05791	0.43337	0.01202		126.659	110.509	14.767	#7E6E0E
-0.195	45	-426.003	-20		-0.72633	0.13102	0.85735	0.74369	0.11365	0.01164		33.4101	28.9808	189.641	#211CBD
-0.195	45	-425.999	-19		-0.7235	0.13237	0.85587	0.741	0.11487	0.01176		33.7544	29.2919	188.955	#211DBC
-0.195	45	-422.461	-18		-0.73533	0.12681	0.86214	0.72658	0.13556	0.01106		32.3366	34.5678	185.278	#2022B9
-0.195	45	-422.458	-17		-0.73247	0.12817	0.86065	0.72386	0.13678	0.01118		32.6833	34.8789	184.584	#2022B8
-0.195	45	-408.559	-16		-0.45621	0.26318	0.71938	0.5411	0.17828	0.01744		67.1109	45.4614	137.981	#432D89
-0.195	45	-408.54	-15		-0.45624	0.26316	0.7194	0.54114	0.17826	0.01744		67.1058	45.4563	137.991	#432D89
-0.195	45	-382.844	-14		-0.98009	0.00974	0.98983	0.9646	0.02523	0.00043		2.4837	6.43365	245.973	#0206F5
-0.195	45	-382.825	-13		-0.9801	0.00974	0.98983	0.96461	0.02522	0.00043		2.4837	6.4311	245.976	#0206F5
-0.195	45	-285.657	-12		-0.97064	0.01453	0.98517	0.96467	0.02051	0.00029		3.70515	5.23005	245.991	#0305F5
-0.195	45	-285.637	-11		-0.97064	0.01453	0.98517	0.96466	0.02051	0.00029		3.70515	5.23005	245.988	#0305F5
-0.195	45	-204.797	-10		-0.86093	0.06821	0.92914	0.73882	0.19032	0.00265		17.3936	48.5316	188.399	#1130BC
-0.195	45	-204.78	-9		-0.86087	0.06824	0.92911	0.73872	0.19039	0.00265		17.4012	48.5495	188.374	#1130BC
-0.195	45	-167.087	-8		-0.72178	0.13713	0.85891	0.44496	0.41395	0.00396		34.9682	105.557	113.465	#226971
-0.195	45	-167.082	-7		-0.72181	0.13711	0.85893	0.44516	0.41377	0.00396		34.9631	105.511	113.516	#226971
-0.195	45	-120.94	-6		-0.94364	0.02764	0.97128	0.82948	0.1418	0.00108		7.0482	36.159	211.517	#0724D3
-0.195	45	-120.928	-5		-0.94363	0.02764	0.97128	0.82955	0.14172	0.00108		7.0482	36.1386	211.535	#0724D3
-0.195	45	-75.3556	-4		-0.85659	0.07097	0.92756	0.70609	0.22147	0.00146		18.0973	56.4749	180.053	#1238B4
-0.195	45	-75.3514	-3		-0.85666	0.07094	0.9276	0.70626	0.22134	0.00146		18.0897	56.4417	180.096	#1238B4
-0.195	45	-50.1598	-2		-0.95664	0.02144	0.97808	0.67127	0.30681	0.00047		5.4672	78.2365	171.174	#054EAB
-0.195	45	-50.1498	-1		-0.95673	0.0214	0.97813	0.67144	0.30669	0.00047		5.457	78.206	171.217	#054EAB
-0.195	45	54.2281	1		-0.27711	0.35954	0.63665	0.44617	0.19048	0.00381		91.6827	48.5724	113.773	#5B3071
-0.195	45	54.2451	2		-0.27711	0.35954	0.63665	0.4462	0.19045	0.00381		91.6827	48.5647	113.781	#5B3071
-0.195	45	213.234	3		0.00416	0.4961	0.49194	0.05553	0.43641	0.01196		126.505	111.285	14.1601	#7E6F0E
-0.195	45	213.253	4		0.00416	0.4961	0.49194	0.05553	0.43641	0.01196		126.505	111.285	14.1601	#7E6F0E
-0.19	45	-425.297	-20		-0.77798	0.10638	0.88436	0.79206	0.0923	0.00927		27.1269	23.5365	201.975	#1B17C9
-0.19	45	-425.289	-19		-0.7753	0.10766	0.88296	0.78954	0.09342	0.00938		27.4533	23.8221	201.333	#1B17C9
-0.19	45	-421.864	-18		-0.69803	0.14472	0.84276	0.69284	0.14992	0.01252		36.9036	38.2296	176.674	#2426B0
-0.19	45	-421.857	-17		-0.69533	0.14602	0.84135	0.69029	0.15106	0.01263		37.2351	38.5203	176.024	#2526B0
-0.19	45	-407.955	-16		-0.44128	0.27047	0.71175	0.52669	0.18506	0.01777		68.9698	47.1903	134.306	#442F86
-0.19	45	-407.936	-15		-0.44132	0.27045	0.71177	0.52673	0.18505	0.01777		68.9647	47.1878	134.316	#442F86
-0.19	45	-382.682	-14		-0.98079	0.0094	0.99019	0.96631	0.02387	0.00041		2.397	6.08685	246.409	#0206F6
-0.19	45	-382.662	-13		-0.98079	0.0094	0.99019	0.96632	0.02387	0.00041		2.397	6.08685	246.412	#0206F6
-0.19	45	-285.536	-12		-0.97215	0.01379	0.98594	0.96675	0.01919	0.00027		3.51645	4.89345	246.521	#0304F6
-0.19	45	-285.516	-11		-0.97215	0.01379	0.98594	0.96675	0.01919	0.00027		3.51645	4.89345	246.521	#0304F6
-0.19	45	-203.893	-10		-0.87037	0.06359	0.93396	0.75703	0.17693	0.00244		16.2155	45.1172	193.043	#102DC1
-0.19	45	-203.875	-9		-0.87031	0.06362	0.93393	0.75694	0.17699	0.00245		16.2231	45.1324	193.02	#102DC1
-0.19	45	-165.986	-8		-0.7108	0.14257	0.85337	0.42468	0.42869	0.00406		36.3554	109.316	108.293	#246D6C
-0.19	45	-165.981	-7		-0.71082	0.14256	0.85338	0.42487	0.42851	0.00406		36.3528	109.27	108.342	#246D6C
-0.19	45	-120.844	-6		-0.94397	0.02749	0.97146	0.83207	0.13939	0.00106		7.00995	35.5444	212.178	#0723D4
-0.19	45	-120.832	-5		-0.94396	0.02749	0.97145	0.83215	0.13931	0.00106		7.00995	35.5241	212.198	#0723D4
-0.19	45	-75.104	-4		-0.85121	0.07366	0.92487	0.70487	0.22	0.00147		18.7833	56.1	179.742	#1238B3
-0.19	45	-75.0999	-3		-0.85128	0.07362	0.92491	0.70504	0.21986	0.00147		18.7731	56.0643	179.785	#1238B3
-0.19	45	-50.4962	-2		-0.95483	0.02234	0.97718	0.67592	0.30125	0.00048		5.6967	76.8187	172.36	#054CAC
-0.19	45	-50.4862	-1		-0.95493	0.0223	0.97722	0.6761	0.30112	0.00048		5.6865	76.7856	172.405	#054CAC
-0.19	45	51.5209	1		-0.28196	0.35716	0.63912	0.44895	0.19017	0.00372		91.0758	48.4933	114.482	#5B3072
-0.19	45	51.538	2		-0.28196	0.35716	0.63912	0.44898	0.19014	0.00372		91.0758	48.4857	114.49	#5B3072
-0.19	45	212.054	3		0.00292	0.49551	0.4926	0.05316	0.43944	0.01189		126.355	112.057	13.5558	#7E700D
-0.19	45	212.073	4		0.00292	0.49551	0.4926	0.05316	0.43944	0.01189		126.355	112.057	13.5558	#7E700D
-0.185	45	-424.665	-20		-0.82655	0.08318	0.90973	0.8372	0.07253	0.00709		21.2109	18.4951	213.486	#1512D5
-0.185	45	-424.654	-19		-0.82426	0.08427	0.90854	0.83506	0.07347	0.00719		21.4888	18.7349	212.94	#1512D4
-0.185	45	-421.223	-18		-0.66414	0.16103	0.82517	0.66257	0.1626	0.0138		41.0626	41.463	168.955	#2929A8
-0.185	45	-421.214	-17		-0.66183	0.16214	0.82397	0.66041	0.16356	0.01389		41.3457	41.7078	168.405	#2929A8
-0.185	45	-407.363	-16		-0.42578	0.27805	0.70383	0.51172	0.19211	0.01812		70.9027	48.9881	130.489	#463082
-0.185	45	-407.344	-15		-0.42581	0.27803	0.70385	0.51176	0.19209	0.01812		70.8976	48.983	130.499	#463082
-0.185	45	-382.521	-14		-0.9815	0.00906	0.99055	0.96799	0.02256	0.00039		2.3103	5.7528	246.837	#0205F6
-0.185	45	-382.501	-13		-0.98151	0.00905	0.99056	0.968	0.02256	0.00039		2.30775	5.7528	246.84	#0205F6
-0.185	45	-285.422	-12		-0.97361	0.01307	0.98668	0.96874	0.01794	0.00024		3.33285	4.5747	247.029	#0304F7
-0.185	45	-285.402	-11		-0.97361	0.01308	0.98668	0.96874	0.01795	0.00024		3.3354	4.57725	247.029	#0304F7
-0.185	45	-203.036	-10		-0.8797	0.05903	0.93873	0.77488	0.16384	0.00225		15.0526	41.7792	197.594	#0F29C5
-0.185	45	-203.018	-9		-0.87965	0.05905	0.9387	0.7748	0.1639	0.00225		15.0578	41.7945	197.574	#0F29C5
-0.185	45	-164.833	-8		-0.70018	0.14783	0.84801	0.40473	0.44329	0.00415		37.6966	113.039	103.206	#257167
-0.185	45	-164.828	-7		-0.7002	0.14782	0.84802	0.40492	0.44311	0.00415		37.6941	112.993	103.255	#257067
-0.185	45	-120.749	-6		-0.94435	0.02731	0.97166	0.83471	0.13695	0.00103		6.96405	34.9222	212.851	#0622D4
-0.185	45	-120.736	-5		-0.94434	0.02731	0.97165	0.83479	0.13686	0.00103		6.96405	34.8993	212.871	#0622D4
-0.185	45	-74.8356	-4		-0.84562	0.07645	0.92207	0.70354	0.21853	0.00148		19.4947	55.7251	179.403	#1337B3
-0.185	45	-74.8315	-3		-0.8457	0.07641	0.92211	0.70372	0.21839	0.00148		19.4845	55.6895	179.449	#1337B3
-0.185	45	-50.8385	-2		-0.95289	0.02331	0.9762	0.68051	0.29569	0.00049		5.94405	75.4009	173.53	#054BAD
-0.185	45	-50.8286	-1		-0.95299	0.02326	0.97625	0.6807	0.29556	0.00049		5.9313	75.3678	173.578	#054BAD
-0.185	45	48.8222	1		-0.28694	0.35472	0.64166	0.45185	0.18981	0.00362		90.4536	48.4016	115.222	#5A3073
-0.185	45	48.8393	2		-0.28695	0.35472	0.64166	0.45188	0.18978	0.00362		90.4536	48.3939	115.229	#5A3073
-0.185	45	210.9	3		0.00168	0.49492	0.49324	0.05081	0.44243	0.01183		126.205	112.82	12.9566	#7E700C
-0.185	45	210.92	4		0.00168	0.49492	0.49324	0.05081	0.44243	0.01183		126.205	112.82	12.9566	#7E700C
-0.18	45	-424.104	-20		-0.86816	0.06328	0.93145	0.87558	0.05586	0.00527		16.1364	14.2443	223.273	#100EDF
-0.18	45	-424.091	-19		-0.86639	0.06413	0.93053	0.87394	0.05658	0.00534		16.3531	14.4279	222.855	#100EDE
-0.18	45	-420.544	-18		-0.63764	0.17381	0.81145	0.63942	0.17203	0.01474		44.3216	43.8676	163.052	#2C2BA3
-0.18	45	-420.531	-17		-0.63584	0.17467	0.81052	0.63775	0.17276	0.01481		44.5408	44.0538	162.626	#2C2CA2
-0.18	45	-406.783	-16		-0.4097	0.28591	0.69561	0.4962	0.19941	0.01848		72.907	50.8496	126.531	#48327E
-0.18	45	-406.764	-15		-0.40974	0.28589	0.69563	0.49623	0.1994	0.01848		72.9019	50.847	126.539	#48327E
-0.18	45	-382.36	-14		-0.98222	0.0087	0.99093	0.96964	0.02129	0.00037		2.2185	5.42895	247.258	#0205F7
-0.18	45	-382.341	-13		-0.98223	0.0087	0.99093	0.96964	0.02129	0.00037		2.2185	5.42895	247.258	#0205F7
-0.18	45	-285.316	-12		-0.97502	0.01238	0.9874	0.97063	0.01677	0.00022		3.1569	4.27635	247.511	#0304F7
-0.18	45	-285.296	-11		-0.97502	0.01238	0.9874	0.97063	0.01677	0.00022		3.1569	4.27635	247.511	#0304F7
-0.18	45	-202.228	-10		-0.88883	0.05456	0.94338	0.79222	0.15116	0.00206		13.9128	38.5458	202.016	#0D26CA
-0.18	45	-202.21	-9		-0.88878	0.05458	0.94336	0.79214	0.15121	0.00206		13.9179	38.5585	201.996	#0D26C9
-0.18	45	-163.631	-8		-0.69003	0.15287	0.84289	0.38525	0.45765	0.00424		38.9819	116.701	98.2387	#267462
-0.18	45	-163.625	-7		-0.69004	0.15286	0.8429	0.38543	0.45747	0.00424		38.9793	116.655	98.2846	#267462
-0.18	45	-120.654	-6		-0.94478	0.02711	0.97188	0.83741	0.13448	0.00101		6.91305	34.2924	213.54	#0622D5
-0.18	45	-120.642	-5		-0.94477	0.02711	0.97188	0.83749	0.13439	0.00101		6.91305	34.2694	213.56	#0622D5
-0.18	45	-74.5499	-4		-0.83983	0.07934	0.91917	0.7021	0.21707	0.00149		20.2317	55.3528	179.036	#1437B3
-0.18	45	-74.5458	-3		-0.83992	0.07929	0.91922	0.70229	0.21692	0.00149		20.2189	55.3146	179.084	#1437B3
-0.18	45	-51.1864	-2		-0.95079	0.02435	0.97515	0.68502	0.29013	0.0005		6.20925	73.9831	174.68	#0649AE
-0.18	45	-51.1765	-1		-0.95091	0.0243	0.97521	0.68521	0.28999	0.0005		6.1965	73.9475	174.729	#0649AE
-0.18	45	46.1324	1		-0.29208	0.35219	0.64428	0.45488	0.18939	0.00353		89.8084	48.2944	115.994	#593073
-0.18	45	46.1496	2		-0.29208	0.35219	0.64428	0.45491	0.18936	0.00353		89.8084	48.2868	116.002	#593074
-0.18	45	209.774	3		0.00046	0.49434	0.49388	0.04849	0.44539	0.01177		126.057	113.574	12.365	#7E710C
-0.18	45	209.793	4		0.00046	0.49434	0.49388	0.04849	0.44539	0.01177		126.057	113.574	12.365	#7E710C
-0.175	45	-423.605	-20		-0.90113	0.04751	0.94864	0.90579	0.04286	0.00385		12.1151	10.9293	230.976	#0C0AE6
-0.175	45	-423.59	-19		-0.89986	0.04812	0.94798	0.90462	0.04336	0.0039		12.2706	11.0568	230.678	#0C0BE6
-0.175	45	-419.834	-18		-0.62033	0.1822	0.80253	0.62493	0.1776	0.01527		46.461	45.288	159.357	#2E2D9F
-0.175	45	-419.82	-17		-0.61903	0.18282	0.80185	0.62373	0.17812	0.01532		46.6191	45.4206	159.051	#2E2D9F
-0.175	45	-406.214	-16		-0.39307	0.29404	0.68711	0.48014	0.20697	0.01885		74.9802	52.7773	122.436	#4A347A
-0.175	45	-406.195	-15		-0.3931	0.29403	0.68713	0.48017	0.20695	0.01885		74.9776	52.7722	122.443	#4A347A
-0.175	45	-382.202	-14		-0.98296	0.00835	0.9913	0.97125	0.02006	0.00035		2.12925	5.1153	247.669	#0205F7
-0.175	45	-382.182	-13		-0.98296	0.00834	0.99131	0.97125	0.02005	0.00035		2.1267	5.11275	247.669	#0205F7
-0.175	45	-285.216	-12		-0.97638	0.01171	0.98809	0.97244	0.01565	0.0002		2.98605	3.99075	247.972	#0203F7
-0.175	45	-285.196	-11		-0.97638	0.01171	0.98809	0.97243	0.01565	0.0002		2.98605	3.99075	247.97	#0203F7
-0.175	45	-201.467	-10		-0.89767	0.05022	0.94789	0.80891	0.13898	0.00188		12.8061	35.4399	206.272	#0C23CE
-0.175	45	-201.449	-9		-0.89763	0.05025	0.94787	0.80885	0.13902	0.00188		12.8138	35.4501	206.257	#0C23CE
-0.175	45	-162.38	-8		-0.68043	0.15763	0.83806	0.36636	0.4717	0.00432		40.1957	120.284	93.4218	#28785D
-0.175	45	-162.375	-7		-0.68044	0.15762	0.83806	0.36654	0.47152	0.00432		40.1931	120.238	93.4677	#28785D
-0.175	45	-120.561	-6		-0.94526	0.02688	0.97214	0.84016	0.13197	0.00098		6.8544	33.6523	214.241	#0621D6
-0.175	45	-120.549	-5		-0.94525	0.02688	0.97213	0.84025	0.13188	0.00098		6.8544	33.6294	214.264	#0621D6
-0.175	45	-74.2462	-4		-0.83385	0.08233	0.91617	0.70058	0.21559	0.0015		20.9942	54.9755	178.648	#1436B2
-0.175	45	-74.2421	-3		-0.83394	0.08228	0.91622	0.70078	0.21544	0.0015		20.9814	54.9372	178.699	#1436B2
-0.175	45	-51.5393	-2		-0.94852	0.02549	0.97401	0.68942	0.28459	0.00051		6.49995	72.5704	175.802	#0648AF
-0.175	45	-51.5295	-1		-0.94864	0.02542	0.97407	0.68963	0.28444	0.00051		6.4821	72.5322	175.856	#0648AF
-0.175	45	43.452	1		-0.29738	0.34959	0.64697	0.45806	0.18891	0.00344		89.1454	48.172	116.805	#593074
-0.175	45	43.4693	2		-0.29738	0.34959	0.64697	0.45809	0.18888	0.00344		89.1454	48.1644	116.813	#593074
-0.175	45	208.674	3		-0.00074	0.49377	0.49451	0.0462	0.44832	0.01172		125.911	114.322	11.781	#7D720B
-0.175	45	208.693	4		-0.00074	0.49377	0.49451	0.0462	0.44832	0.01172		125.911	114.322	11.781	#7D720B
-0.17	45	-423.158	-20		-0.92589	0.03566	0.96154	0.92833	0.03322	0.0028		9.0933	8.4711	236.724	#0908EC
-0.17	45	-423.142	-19		-0.92501	0.03608	0.96109	0.92753	0.03356	0.00283		9.2004	8.5578	236.52	#0908EC
-0.17	45	-419.105	-18		-0.61186	0.18635	0.79821	0.61864	0.17957	0.01544		47.5192	45.7903	157.753	#2F2D9D
-0.17	45	-419.089	-17		-0.61096	0.18678	0.79774	0.61782	0.17993	0.01547		47.6289	45.8822	157.544	#2F2D9D
-0.17	45	-405.657	-16		-0.3759	0.30243	0.67833	0.46356	0.21477	0.01923		77.1196	54.7664	118.208	#4D3676
-0.17	45	-405.638	-15		-0.37593	0.30242	0.67835	0.46359	0.21476	0.01923		77.1171	54.7638	118.215	#4D3676
-0.17	45	-382.045	-14		-0.9837	0.00798	0.99169	0.97282	0.01886	0.00033		2.0349	4.8093	248.069	#0204F8
-0.17	45	-382.025	-13		-0.98371	0.00798	0.99169	0.97283	0.01886	0.00033		2.0349	4.8093	248.072	#0204F8
-0.17	45	-285.124	-12		-0.9777	0.01106	0.98876	0.97416	0.0146	0.00018		2.8203	3.723	248.411	#0203F8
-0.17	45	-285.104	-11		-0.9777	0.01106	0.98876	0.97416	0.0146	0.00018		2.8203	3.723	248.411	#0203F8
-0.17	45	-200.753	-10		-0.90616	0.04606	0.95222	0.82486	0.12736	0.00172		11.7453	32.4768	210.339	#0B20D2
-0.17	45	-200.735	-9		-0.90612	0.04608	0.9522	0.8248	0.1274	0.00172		11.7504	32.487	210.324	#0B20D2
-0.17	45	-161.085	-8		-0.67146	0.16208	0.83354	0.34815	0.48539	0.00439		41.3304	123.774	88.7782	#297B58
-0.17	45	-161.079	-7		-0.67147	0.16207	0.83354	0.34833	0.48521	0.00439		41.3278	123.729	88.8242	#297B58
-0.17	45	-120.47	-6		-0.94579	0.02663	0.97241	0.84298	0.12943	0.00096		6.79065	33.0046	214.96	#0621D6
-0.17	45	-120.457	-5		-0.94578	0.02663	0.97241	0.84308	0.12933	0.00096		6.79065	32.9791	214.985	#0620D6
-0.17	45	-73.9241	-4		-0.82766	0.08542	0.91308	0.69898	0.2141	0.00151		21.7821	54.5955	178.24	#1536B2
-0.17	45	-73.92	-3		-0.82776	0.08537	0.91313	0.69919	0.21394	0.00151		21.7693	54.5547	178.293	#1536B2
-0.17	45	-51.8967	-2		-0.94605	0.02672	0.97276	0.69369	0.27907	0.00052		6.8136	71.1629	176.891	#0647B0
-0.17	45	-51.8869	-1		-0.94618	0.02665	0.97283	0.69391	0.27892	0.00052		6.79575	71.1246	176.947	#0647B0
-0.17	45	40.7817	1		-0.30286	0.3469	0.64975	0.46139	0.18836	0.00335		88.4595	48.0318	117.654	#583075
-0.17	45	40.7991	2		-0.30286	0.3469	0.64976	0.46143	0.18833	0.00335		88.4595	48.0241	117.665	#583075
-0.17	45	207.601	3		-0.00193	0.4932	0.49514	0.04393	0.45121	0.01166		125.766	115.059	11.2021	#7D730B
-0.17	45	207.62	4		-0.00193	0.4932	0.49514	0.04393	0.45121	0.01166		125.766	115.059	11.2021	#7D730B
-0.165	45	-422.755	-20		-0.94393	0.02701	0.97094	0.9447	0.02625	0.00205		6.88755	6.69375	240.899	#0606F0
-0.165	45	-422.737	-19		-0.94334	0.02729	0.97064	0.94416	0.02647	0.00207		6.95895	6.74985	240.761	#0606F0
-0.165	45	-418.366	-18		-0.61069	0.187	0.79769	0.61906	0.17864	0.0153		47.685	45.5532	157.86	#2F2D9D
-0.165	45	-418.349	-17		-0.61008	0.1873	0.79738	0.6185	0.17888	0.01533		47.7615	45.6144	157.718	#2F2D9D
-0.165	45	-405.112	-16		-0.35823	0.31107	0.6693	0.44649	0.22281	0.01962		79.3229	56.8165	113.855	#4F3871
-0.165	45	-405.093	-15		-0.35826	0.31106	0.66932	0.44652	0.2228	0.01962		79.3203	56.814	113.863	#4F3871
-0.165	45	-381.889	-14		-0.98445	0.00762	0.99207	0.97436	0.01771	0.00031		1.9431	4.51605	248.462	#0104F8
-0.165	45	-381.869	-13		-0.98446	0.00761	0.99207	0.97437	0.01771	0.00031		1.94055	4.51605	248.464	#0104F8
-0.165	45	-285.037	-12		-0.97898	0.01043	0.9894	0.9758	0.0136	0.00017		2.65965	3.468	248.829	#0203F8
-0.165	45	-285.017	-11		-0.97897	0.01043	0.9894	0.9758	0.0136	0.00017		2.65965	3.468	248.829	#0203F8
-0.165	45	-200.085	-10		-0.91424	0.0421	0.95634	0.83998	0.11636	0.00156		10.7355	29.6718	214.195	#0A1DD6
-0.165	45	-200.066	-9		-0.91421	0.04212	0.95632	0.83993	0.11639	0.00156		10.7406	29.6794	214.182	#0A1DD6
-0.165	45	-159.749	-8		-0.66318	0.16619	0.82937	0.33068	0.49868	0.00445		42.3785	127.163	84.3234	#2A7F54
-0.165	45	-159.743	-7		-0.66318	0.16619	0.82937	0.33086	0.49851	0.00445		42.3785	127.12	84.3693	#2A7F54
-0.165	45	-120.379	-6		-0.94637	0.02635	0.97272	0.84587	0.12685	0.00093		6.71925	32.3468	215.697	#0620D7
-0.165	45	-120.366	-5		-0.94637	0.02635	0.97272	0.84597	0.12675	0.00093		6.71925	32.3212	215.722	#0620D7
-0.165	45	-73.5828	-4		-0.82129	0.0886	0.90989	0.69732	0.21257	0.00151		22.593	54.2054	177.817	#1636B1
-0.165	45	-73.5788	-3		-0.8214	0.08854	0.90994	0.69754	0.2124	0.00151		22.5777	54.162	177.873	#1636B1
-0.165	45	-52.2579	-2		-0.94334	0.02807	0.9714	0.6978	0.2736	0.00053		7.15785	69.768	177.939	#0745B1
-0.165	45	-52.2482	-1		-0.94348	0.028	0.97148	0.69803	0.27345	0.00053		7.14	69.7297	177.998	#0745B1
-0.165	45	38.122	1		-0.30852	0.34411	0.65263	0.4649	0.18774	0.00326		87.7481	47.8737	118.549	#572F76
-0.165	45	38.1394	2		-0.30853	0.34411	0.65263	0.46493	0.18771	0.00326		87.7481	47.8661	118.557	#572F76
-0.165	45	206.556	3		-0.00311	0.49264	0.49575	0.04169	0.45406	0.0116		125.623	115.785	10.631	#7D730A
-0.165	45	206.575	4		-0.00311	0.49264	0.49575	0.04169	0.45406	0.0116		125.623	115.785	10.631	#7D730A
-0.16	45	-422.385	-20		-0.95696	0.02076	0.97772	0.95649	0.02123	0.00151		5.2938	5.41365	243.905	#0505F3
-0.16	45	-422.367	-19		-0.95657	0.02095	0.97752	0.95614	0.02138	0.00153		5.34225	5.4519	243.816	#0505F3
-0.16	45	-417.626	-18		-0.61509	0.18498	0.80006	0.62452	0.17554	0.01496		47.1699	44.7627	159.253	#2F2C9F
-0.16	45	-417.608	-17		-0.61467	0.18518	0.79985	0.62415	0.1757	0.01497		47.2209	44.8035	159.158	#2F2C9F
-0.16	45	-404.579	-16		-0.34008	0.31995	0.66003	0.42896	0.23106	0.02003		81.5872	58.9203	109.385	#513A6D
-0.16	45	-404.56	-15		-0.34011	0.31993	0.66004	0.42899	0.23105	0.02002		81.5821	58.9177	109.392	#513A6D
-0.16	45	-381.736	-14		-0.98521	0.00725	0.99246	0.97586	0.0166	0.00029		1.84875	4.233	248.844	#0104F8
-0.16	45	-381.716	-13		-0.98522	0.00725	0.99246	0.97587	0.01659	0.00029		1.84875	4.23045	248.847	#0104F8
-0.16	45	-284.957	-12		-0.98021	0.00982	0.99003	0.97737	0.01266	0.00015		2.5041	3.2283	249.229	#0203F9
-0.16	45	-284.937	-11		-0.98021	0.00982	0.99003	0.97737	0.01266	0.00015		2.5041	3.2283	249.229	#0203F9
-0.16	45	-199.46	-10		-0.92187	0.03836	0.96023	0.85422	0.10601	0.00141		9.7818	27.0326	217.826	#091BD9
-0.16	45	-199.441	-9		-0.92185	0.03837	0.96022	0.85417	0.10604	0.00141		9.78435	27.0402	217.813	#091BD9
-0.16	45	-158.375	-8		-0.65563	0.16994	0.82556	0.314	0.51156	0.0045		43.3347	130.448	80.07	#2B8250
-0.16	45	-158.369	-7		-0.65562	0.16994	0.82556	0.31418	0.51138	0.0045		43.3347	130.402	80.1159	#2B8250
-0.16	45	-120.291	-6		-0.94701	0.02604	0.97305	0.84883	0.12422	0.00091		6.6402	31.6761	216.452	#061FD8
-0.16	45	-120.277	-5		-0.94701	0.02604	0.97305	0.84894	0.12412	0.00091		6.6402	31.6506	216.48	#061FD8
-0.16	45	-73.222	-4		-0.81474	0.09187	0.90661	0.69563	0.21098	0.00152		23.4269	53.7999	177.386	#1735B1
-0.16	45	-73.218	-3		-0.81486	0.09181	0.90667	0.69587	0.2108	0.00152		23.4115	53.754	177.447	#1735B1
-0.16	45	-52.6222	-2		-0.94035	0.02955	0.96991	0.70171	0.2682	0.00054		7.53525	68.391	178.936	#0744B2
-0.16	45	-52.6125	-1		-0.94051	0.02947	0.96999	0.70195	0.26804	0.00054		7.51485	68.3502	178.997	#0744B2
-0.16	45	35.4735	1		-0.3144	0.34122	0.65561	0.46858	0.18703	0.00317		87.0111	47.6927	119.488	#572F77
-0.16	45	35.491	2		-0.3144	0.34121	0.65562	0.46861	0.18701	0.00317		87.0085	47.6876	119.496	#572F77
-0.16	45	205.538	3		-0.00427	0.49209	0.49636	0.03949	0.45687	0.01155		125.483	116.502	10.07	#7D740A
-0.16	45	205.558	4		-0.00427	0.49209	0.49636	0.03949	0.45687	0.01155		125.483	116.502	10.07	#7D740A
-0.155	45	-422.045	-20		-0.9664	0.01623	0.98263	0.96505	0.01758	0.00113		4.13865	4.4829	246.088	#0404F6
-0.155	45	-422.026	-19		-0.96614	0.01636	0.9825	0.96482	0.01768	0.00114		4.1718	4.5084	246.029	#0404F6
-0.155	45	-416.892	-18		-0.62355	0.181	0.80454	0.63365	0.1709	0.01446		46.155	43.5795	161.581	#2E2BA1
-0.155	45	-416.873	-17		-0.62326	0.18113	0.8044	0.63339	0.17101	0.01447		46.1882	43.6076	161.514	#2E2BA1
-0.155	45	-404.058	-16		-0.32151	0.32903	0.65054	0.41101	0.23952	0.02044		83.9026	61.0776	104.808	#533D68
-0.155	45	-404.039	-15		-0.32154	0.32901	0.65055	0.41104	0.23951	0.02043		83.8975	61.075	104.815	#533D68
-0.155	45	-381.584	-14		-0.98597	0.00688	0.99285	0.97733	0.01552	0.00027		1.7544	3.9576	249.219	#0103F9
-0.155	45	-381.565	-13		-0.98598	0.00688	0.99285	0.97733	0.01552	0.00027		1.7544	3.9576	249.219	#0103F9
-0.155	45	-284.882	-12		-0.9814	0.00923	0.99063	0.97887	0.01176	0.00014		2.35365	2.9988	249.612	#0202F9
-0.155	45	-284.862	-11		-0.9814	0.00923	0.99063	0.97887	0.01176	0.00014		2.35365	2.9988	249.612	#0202F9
-0.155	45	-198.877	-10		-0.92904	0.03484	0.96388	0.86754	0.09634	0.00128		8.8842	24.5667	221.223	#0818DD
-0.155	45	-198.858	-9		-0.92902	0.03485	0.96387	0.86751	0.09636	0.00128		8.88675	24.5718	221.215	#0818DD
-0.155	45	-156.967	-8		-0.64883	0.17331	0.82214	0.29812	0.52403	0.00455		44.194	133.628	76.0206	#2C854C
-0.155	45	-156.961	-7		-0.64883	0.17331	0.82214	0.29829	0.52385	0.00455		44.194	133.582	76.064	#2C854C
-0.155	45	-120.204	-6		-0.94771	0.0257	0.97341	0.85186	0.12155	0.00088		6.5535	30.9952	217.224	#061ED9
-0.155	45	-120.19	-5		-0.94771	0.0257	0.97341	0.85198	0.12143	0.00088		6.5535	30.9646	217.255	#061ED9
-0.155	45	-72.8412	-4		-0.80804	0.09522	0.90326	0.69394	0.20932	0.00152		24.2811	53.3766	176.955	#1835B0
-0.155	45	-72.8372	-3		-0.80818	0.09515	0.90333	0.6942	0.20913	0.00152		24.2632	53.3282	177.021	#1835B1
-0.155	45	-52.9887	-2		-0.93705	0.0312	0.96825	0.70536	0.26289	0.00056		7.956	67.037	179.867	#0743B3
-0.155	45	-52.9792	-1		-0.93722	0.03111	0.96833	0.70562	0.26271	0.00055		7.93305	66.9911	179.933	#0742B3
-0.155	45	32.8369	1		-0.3205	0.33821	0.65871	0.47246	0.18625	0.00308		86.2435	47.4937	120.477	#562F78
-0.155	45	32.8545	2		-0.32051	0.3382	0.65871	0.47249	0.18622	0.00308		86.241	47.4861	120.485	#562F78
-0.155	45	204.549	3		-0.0054	0.49155	0.49695	0.03733	0.45963	0.0115		125.345	117.206	9.51915	#7D7509
-0.155	45	204.569	4		-0.0054	0.49155	0.49695	0.03733	0.45963	0.0115		125.345	117.206	9.51915	#7D7509
-0.15	45	-421.728	-20		-0.97331	0.01291	0.98623	0.97135	0.01488	0.00086		3.29205	3.7944	247.694	#0303F7
-0.15	45	-421.709	-19		-0.97314	0.013	0.98614	0.97119	0.01494	0.00087		3.315	3.8097	247.653	#0303F7
-0.15	45	-416.168	-18		-0.63494	0.1756	0.81054	0.64539	0.16515	0.01386		44.778	42.1133	164.574	#2C2AA4
-0.15	45	-416.149	-17		-0.63475	0.17569	0.81044	0.64521	0.16522	0.01387		44.801	42.1311	164.529	#2C2AA4
-0.15	45	-403.549	-16		-0.30255	0.3383	0.64085	0.39269	0.24816	0.02085		86.2665	63.2808	100.136	#563F64
-0.15	45	-403.53	-15		-0.30258	0.33828	0.64086	0.39272	0.24815	0.02085		86.2614	63.2782	100.144	#563F64
-0.15	45	-381.435	-14		-0.98673	0.00651	0.99324	0.97876	0.01448	0.00026		1.66005	3.6924	249.584	#0103F9
-0.15	45	-381.416	-13		-0.98674	0.0065	0.99324	0.97876	0.01448	0.00026		1.6575	3.6924	249.584	#0103F9
-0.15	45	-284.813	-12		-0.98256	0.00866	0.99122	0.9803	0.01092	0.00012		2.2083	2.7846	249.976	#0202F9
-0.15	45	-284.793	-11		-0.98256	0.00866	0.99122	0.9803	0.01092	0.00012		2.2083	2.7846	249.976	#0202F9
-0.15	45	-198.335	-10		-0.93573	0.03156	0.96729	0.87995	0.08733	0.00115		8.0478	22.2691	224.387	#0816E0
-0.15	45	-198.315	-9		-0.93571	0.03157	0.96728	0.87992	0.08736	0.00115		8.05035	22.2768	224.38	#0816E0
-0.15	45	-155.53	-8		-0.64281	0.1763	0.81911	0.28302	0.5361	0.00459		44.9565	136.706	72.1701	#2C8848
-0.15	45	-155.523	-7		-0.6428	0.17631	0.81911	0.28319	0.53591	0.00459		44.959	136.657	72.2134	#2C8848
-0.15	45	-120.118	-6		-0.94846	0.02534	0.9738	0.85498	0.11882	0.00086		6.4617	30.2991	218.02	#061EDA
-0.15	45	-120.105	-5		-0.94847	0.02534	0.9738	0.85511	0.1187	0.00086		6.4617	30.2685	218.053	#061EDA
-0.15	45	-72.4399	-4		-0.80122	0.09863	0.89985	0.6923	0.20755	0.00152		25.1506	52.9252	176.536	#1934B0
-0.15	45	-72.436	-3		-0.80137	0.09855	0.89992	0.69257	0.20736	0.00152		25.1303	52.8768	176.605	#1934B0
-0.15	45	-53.3566	-2		-0.93336	0.03303	0.9664	0.70871	0.25769	0.00057		8.42265	65.7109	180.721	#0841B4
-0.15	45	-53.3472	-1		-0.93356	0.03294	0.96649	0.70899	0.2575	0.00057		8.3997	65.6625	180.792	#0841B4
-0.15	45	30.213	1		-0.32686	0.33507	0.66193	0.47655	0.18538	0.003		85.4429	47.2719	121.52	#552F79
-0.15	45	30.2307	2		-0.32686	0.33507	0.66193	0.47658	0.18535	0.003		85.4429	47.2642	121.528	#552F79
-0.15	45	203.588	3		-0.00652	0.49101	0.49754	0.0352	0.46234	0.01145		125.208	117.897	8.976	#7D7508
-0.15	45	203.608	4		-0.00652	0.49101	0.49754	0.0352	0.46234	0.01145		125.208	117.897	8.976	#7D7508
-0.145	45	-421.431	-20		-0.97846	0.01044	0.9889	0.97608	0.01282	0.00066		2.6622	3.2691	248.9	#0203F8
-0.145	45	-421.412	-19		-0.97834	0.0105	0.98884	0.97598	0.01286	0.00067		2.6775	3.2793	248.875	#0203F8
-0.145	45	-415.459	-18		-0.64846	0.16917	0.81763	0.659	0.15862	0.0132		43.1384	40.4481	168.045	#2B28A8
-0.145	45	-415.44	-17		-0.64832	0.16924	0.81756	0.65888	0.15868	0.01321		43.1562	40.4634	168.014	#2B28A8
-0.145	45	-403.052	-16		-0.28327	0.34773	0.631	0.37405	0.25695	0.02127		88.6711	65.5222	95.3828	#58415F
-0.145	45	-403.033	-15		-0.2833	0.34772	0.63101	0.37407	0.25694	0.02127		88.6686	65.5197	95.3879	#58415F
-0.145	45	-381.289	-14		-0.98749	0.00614	0.99363	0.98015	0.01348	0.00024		1.5657	3.4374	249.938	#0103F9
-0.145	45	-381.269	-13		-0.9875	0.00613	0.99363	0.98015	0.01348	0.00024		1.56315	3.4374	249.938	#0103F9
-0.145	45	-284.748	-12		-0.98367	0.00811	0.99178	0.98167	0.01011	0.00011		2.06805	2.57805	250.326	#0202FA
-0.145	45	-284.728	-11		-0.98367	0.00811	0.99178	0.98167	0.01011	0.00011		2.06805	2.57805	250.326	#0202FA
-0.145	45	-197.83	-10		-0.94194	0.02851	0.97045	0.89146	0.07899	0.00104		7.27005	20.1425	227.322	#0714E3
-0.145	45	-197.811	-9		-0.94192	0.02852	0.97044	0.89143	0.07901	0.00104		7.2726	20.1475	227.315	#0714E3
-0.145	45	-154.068	-8		-0.63757	0.17891	0.81647	0.26867	0.5478	0.00462		45.6221	139.689	68.5109	#2D8B44
-0.145	45	-154.061	-7		-0.63755	0.17891	0.81647	0.26885	0.54761	0.00462		45.6221	139.641	68.5567	#2D8B44
-0.145	45	-120.035	-6		-0.94927	0.02495	0.97422	0.8582	0.11602	0.00083		6.36225	29.5851	218.841	#061DDA
-0.145	45	-120.021	-5		-0.94928	0.02494	0.97422	0.85833	0.1159	0.00083		6.3597	29.5545	218.874	#061DDA
-0.145	45	-72.0178	-4		-0.79432	0.10208	0.8964	0.69075	0.20565	0.00152		26.0304	52.4408	176.141	#1A34B0
-0.145	45	-72.0139	-3		-0.79448	0.102	0.89648	0.69104	0.20544	0.00152		26.01	52.3872	176.215	#1A34B0
-0.145	45	-53.7247	-2		-0.92923	0.03509	0.96432	0.71167	0.25265	0.00059		8.94795	64.4257	181.476	#0840B5
-0.145	45	-53.7155	-1		-0.92944	0.03499	0.96443	0.71198	0.25245	0.00059		8.92245	64.3748	181.555	#0840B5
-0.145	45	27.6025	1		-0.33348	0.3318	0.66528	0.48087	0.18441	0.00291		84.609	47.0245	122.622	#542F7A
-0.145	45	27.6202	2		-0.33349	0.3318	0.66529	0.4809	0.18438	0.00291		84.609	47.0169	122.629	#542F7A
-0.145	45	202.656	3		-0.00762	0.49049	0.49811	0.03311	0.465	0.0114		125.075	118.575	8.44305	#7D7608
-0.145	45	202.676	4		-0.00762	0.49049	0.49811	0.03311	0.465	0.0114		125.075	118.575	8.44305	#7D7608
-0.14	45	-421.153	-20		-0.98235	0.00857	0.99092	0.97971	0.0112	0.00052		2.18535	2.856	249.826	#0202F9
-0.14	45	-421.133	-19		-0.98227	0.00861	0.99087	0.97964	0.01123	0.00052		2.19555	2.86365	249.808	#0202F9
-0.14	45	-414.766	-18		-0.66349	0.16201	0.82549	0.67395	0.15154	0.0125		41.3126	38.6427	171.857	#2926AB
-0.14	45	-414.747	-17		-0.66339	0.16205	0.82544	0.67386	0.15158	0.0125		41.3227	38.6529	171.834	#2926AB
-0.14	45	-402.568	-16		-0.26372	0.35729	0.62101	0.35514	0.26588	0.0217		91.1089	67.7994	90.5607	#5B435A
-0.14	45	-402.549	-15		-0.26375	0.35728	0.62103	0.35516	0.26587	0.0217		91.1064	67.7969	90.5658	#5B435A
-0.14	45	-381.145	-14		-0.98825	0.00577	0.99401	0.9815	0.01252	0.00022		1.47135	3.1926	250.282	#0103FA
-0.14	45	-381.125	-13		-0.98825	0.00576	0.99402	0.9815	0.01251	0.00022		1.4688	3.19005	250.282	#0103FA
-0.14	45	-284.688	-12		-0.98475	0.00758	0.99232	0.98297	0.00935	0.0001		1.9329	2.38425	250.657	#0102FA
-0.14	45	-284.668	-11		-0.98475	0.00758	0.99232	0.98297	0.00935	0.0001		1.9329	2.38425	250.657	#0102FA
-0.14	45	-197.361	-10		-0.94767	0.0257	0.97337	0.90208	0.07129	0.00093		6.5535	18.179	230.03	#0612E6
-0.14	45	-197.341	-9		-0.94766	0.0257	0.97336	0.90205	0.07131	0.00093		6.5535	18.184	230.023	#0612E6
-0.14	45	-152.586	-8		-0.63309	0.18113	0.81422	0.25505	0.55917	0.00464		46.1882	142.588	65.0378	#2E8E41
-0.14	45	-152.578	-7		-0.63308	0.18114	0.81422	0.25523	0.55898	0.00464		46.1907	142.54	65.0837	#2E8E41
-0.14	45	-119.954	-6		-0.95014	0.02453	0.97467	0.86151	0.11316	0.00081		6.25515	28.8558	219.685	#061CDB
-0.14	45	-119.94	-5		-0.95015	0.02452	0.97467	0.86165	0.11302	0.00081		6.2526	28.8201	219.721	#061CDB
-0.14	45	-71.5747	-4		-0.78739	0.10554	0.89294	0.68936	0.20357	0.00152		26.9127	51.9104	175.787	#1A33AF
-0.14	45	-71.5709	-3		-0.78758	0.10545	0.89303	0.68968	0.20335	0.00152		26.8897	51.8543	175.868	#1A33AF
-0.14	45	-54.0918	-2		-0.92455	0.03742	0.96197	0.71417	0.2478	0.00061		9.5421	63.189	182.113	#093FB6
-0.14	45	-54.0828	-1		-0.92478	0.03731	0.96209	0.71449	0.2476	0.00061		9.51405	63.138	182.195	#093FB6
-0.14	45	25.0062	1		-0.3404	0.32838	0.66879	0.48545	0.18334	0.00283		83.7369	46.7517	123.79	#532E7B
-0.14	45	25.024	2		-0.34041	0.32838	0.66879	0.48548	0.18331	0.00283		83.7369	46.7441	123.797	#532E7B
-0.14	45	201.753	3		-0.00869	0.48998	0.49867	0.03107	0.4676	0.01135		124.945	119.238	7.92285	#7C7707
-0.14	45	201.772	4		-0.00869	0.48998	0.49867	0.03107	0.4676	0.01135		124.945	119.238	7.92285	#7C7707
-0.135	45	-420.891	-20		-0.98535	0.00712	0.99247	0.98257	0.0099	0.00041		1.8156	2.5245	250.555	#0102FA
-0.135	45	-420.871	-19		-0.98529	0.00715	0.99244	0.98252	0.00992	0.00041		1.82325	2.5296	250.543	#0102FA
-0.135	45	-414.093	-18		-0.67962	0.15431	0.83392	0.68985	0.14407	0.01177		39.349	36.7379	175.912	#2724AF
-0.135	45	-414.073	-17		-0.67954	0.15434	0.83388	0.68979	0.14409	0.01178		39.3567	36.743	175.896	#2724AF
-0.135	45	-402.097	-16		-0.24398	0.36695	0.61093	0.33603	0.2749	0.02212		93.5722	70.0995	85.6877	#5D4655
-0.135	45	-402.077	-15		-0.244	0.36694	0.61094	0.33605	0.27489	0.02212		93.5697	70.097	85.6928	#5D4655
-0.135	45	-381.004	-14		-0.989	0.0054	0.9944	0.98281	0.01159	0.0002		1.377	2.95545	250.617	#0102FA
-0.135	45	-380.984	-13		-0.98901	0.0054	0.9944	0.98281	0.01159	0.0002		1.377	2.95545	250.617	#0102FA
-0.135	45	-284.633	-12		-0.98579	0.00706	0.99285	0.98422	0.00863	9e-05		1.8003	2.20065	250.976	#0102FA
-0.135	45	-284.613	-11		-0.98579	0.00706	0.99285	0.98422	0.00863	9e-05		1.8003	2.20065	250.976	#0102FA
-0.135	45	-196.925	-10		-0.95295	0.0231	0.97606	0.91185	0.0642	0.00084		5.8905	16.371	232.522	#0510E8
-0.135	45	-196.906	-9		-0.95294	0.02311	0.97605	0.91183	0.06422	0.00084		5.89305	16.3761	232.517	#0510E8
-0.135	45	-151.088	-8		-0.62937	0.18298	0.81235	0.24209	0.57027	0.00467		46.6599	145.419	61.733	#2E913D
-0.135	45	-151.08	-7		-0.62936	0.18299	0.81235	0.24227	0.57007	0.00466		46.6624	145.368	61.7788	#2E913D
-0.135	45	-119.874	-6		-0.95108	0.02407	0.97515	0.86493	0.11022	0.00078		6.13785	28.1061	220.557	#061CDC
-0.135	45	-119.86	-5		-0.95109	0.02407	0.97516	0.86508	0.11007	0.00078		6.13785	28.0678	220.595	#061CDC
-0.135	45	-71.1104	-4		-0.78053	0.10898	0.8895	0.68824	0.20127	0.00152		27.7899	51.3239	175.501	#1B33AF
-0.135	45	-71.1067	-3		-0.78074	0.10887	0.88961	0.68858	0.20103	0.00152		27.7618	51.2627	175.588	#1B33AF
-0.135	45	-54.4564	-2		-0.9192	0.04009	0.95929	0.71607	0.24322	0.00063		10.223	62.0211	182.598	#0A3EB6
-0.135	45	-54.4477	-1		-0.91946	0.03996	0.95942	0.71642	0.243	0.00063		10.1898	61.965	182.687	#0A3DB6
-0.135	45	22.425	1		-0.34766	0.3248	0.67245	0.49029	0.18216	0.00275		82.824	46.4508	125.024	#522E7D
-0.135	45	22.4429	2		-0.34767	0.32479	0.67246	0.49032	0.18213	0.00275		82.8214	46.4432	125.032	#522E7D
-0.135	45	200.879	3		-0.00974	0.48947	0.49922	0.02907	0.47015	0.01131		124.815	119.888	7.41285	#7C7707
-0.135	45	200.898	4		-0.00974	0.48947	0.49922	0.02907	0.47015	0.01131		124.815	119.888	7.41285	#7C7707
-0.13	45	-420.643	-20		-0.98771	0.00598	0.99369	0.98486	0.00883	0.00033		1.5249	2.25165	251.139	#0102FB
-0.13	45	-420.623	-19		-0.98767	0.006	0.99367	0.98482	0.00884	0.00033		1.53	2.2542	251.129	#0102FB
-0.13	45	-413.44	-18		-0.69652	0.14622	0.84274	0.70642	0.13632	0.01104		37.2861	34.7616	180.137	#2522B4
-0.13	45	-413.42	-17		-0.69646	0.14625	0.84271	0.70637	0.13634	0.01104		37.2938	34.7667	180.124	#2522B4
-0.13	45	-401.639	-16		-0.22411	0.37667	0.60078	0.31679	0.28399	0.02255		96.0508	72.4175	80.7815	#604850
-0.13	45	-401.619	-15		-0.22413	0.37666	0.60079	0.31681	0.28398	0.02255		96.0483	72.4149	80.7866	#604850
-0.13	45	-380.866	-14		-0.98974	0.00504	0.99478	0.98408	0.0107	0.00019		1.2852	2.7285	250.94	#0102FA
-0.13	45	-380.846	-13		-0.98975	0.00503	0.99478	0.98408	0.0107	0.00019		1.28265	2.7285	250.94	#0102FA
-0.13	45	-284.582	-12		-0.98679	0.00656	0.99336	0.98541	0.00795	8e-05		1.6728	2.02725	251.28	#0102FB
-0.13	45	-284.562	-11		-0.98679	0.00656	0.99336	0.98541	0.00795	8e-05		1.6728	2.02725	251.28	#0102FB
-0.13	45	-196.521	-10		-0.9578	0.02072	0.97853	0.92083	0.0577	0.00075		5.2836	14.7135	234.812	#050EEA
-0.13	45	-196.501	-9		-0.95779	0.02073	0.97852	0.92081	0.05771	0.00075		5.28615	14.716	234.807	#050EEA
-0.13	45	-149.579	-8		-0.62639	0.18446	0.81086	0.22972	0.58113	0.00468		47.0373	148.188	58.5786	#2F943A
-0.13	45	-149.571	-7		-0.62638	0.18447	0.81085	0.22992	0.58093	0.00468		47.0399	148.137	58.6296	#2F943A
-0.13	45	-119.796	-6		-0.95208	0.02359	0.97566	0.86848	0.10718	0.00075		6.01545	27.3309	221.462	#061BDD
-0.13	45	-119.782	-5		-0.95209	0.02358	0.97567	0.86864	0.10703	0.00075		6.0129	27.2926	221.503	#061BDD
-0.13	45	-70.6251	-4		-0.77383	0.11233	0.88616	0.68749	0.19867	0.00151		28.6441	50.6609	175.31	#1C32AF
-0.13	45	-70.6216	-3		-0.77407	0.11221	0.88628	0.68786	0.19842	0.00151		28.6136	50.5971	175.404	#1C32AF
-0.13	45	-54.8166	-2		-0.91304	0.04315	0.9562	0.71723	0.23897	0.00065		11.0032	60.9374	182.894	#0B3CB6
-0.13	45	-54.8082	-1		-0.91334	0.04301	0.95634	0.71761	0.23873	0.00065		10.9675	60.8762	182.991	#0A3CB6
-0.13	45	19.8598	1		-0.35527	0.32103	0.6763	0.49544	0.18086	0.00267		81.8627	46.1193	126.337	#512E7E
-0.13	45	19.8779	2		-0.35528	0.32103	0.67631	0.49547	0.18083	0.00267		81.8627	46.1116	126.345	#512E7E
-0.13	45	200.034	3		-0.01077	0.48898	0.49975	0.02712	0.47263	0.01126		124.69	120.521	6.9156	#7C7806
-0.13	45	200.054	4		-0.01077	0.48898	0.49975	0.02712	0.47263	0.01126		124.69	120.521	6.9156	#7C7806
-0.125	45	-420.409	-20		-0.98959	0.00508	0.99466	0.98674	0.00792	0.00026		1.2954	2.0196	251.619	#0102FB
-0.125	45	-420.39	-19		-0.98956	0.00509	0.99465	0.98672	0.00793	0.00026		1.29795	2.02215	251.614	#0102FB
-0.125	45	-412.809	-18		-0.71394	0.13788	0.85182	0.72343	0.12839	0.0103		35.1594	32.7394	184.475	#2320B8
-0.125	45	-412.789	-17		-0.7139	0.1379	0.8518	0.72339	0.12841	0.0103		35.1645	32.7445	184.464	#2320B8
-0.125	45	-401.193	-16		-0.20419	0.38642	0.59061	0.29749	0.29312	0.02297		98.5371	74.7456	75.8599	#624A4B
-0.125	45	-401.174	-15		-0.20421	0.38641	0.59062	0.29751	0.29311	0.02297		98.5345	74.743	75.865	#624A4B
-0.125	45	-380.731	-14		-0.99047	0.00468	0.99515	0.9853	0.00985	0.00017		1.1934	2.51175	251.251	#0102FB
-0.125	45	-380.711	-13		-0.99048	0.00467	0.99515	0.98531	0.00984	0.00017		1.19085	2.5092	251.254	#0102FB
-0.125	45	-284.535	-12		-0.98776	0.00609	0.99384	0.98654	0.0073	7e-05		1.55295	1.8615	251.568	#0101FB
-0.125	45	-284.515	-11		-0.98776	0.00609	0.99384	0.98654	0.0073	7e-05		1.55295	1.8615	251.568	#0101FB
-0.125	45	-196.147	-10		-0.96224	0.01854	0.98078	0.92904	0.05174	0.00067		4.7277	13.1937	236.905	#040DEC
-0.125	45	-196.127	-9		-0.96223	0.01855	0.98078	0.92903	0.05175	0.00067		4.73025	13.1962	236.903	#040DEC
-0.125	45	-148.065	-8		-0.62412	0.18559	0.80971	0.21789	0.59182	0.00469		47.3254	150.914	55.562	#2F9637
-0.125	45	-148.056	-7		-0.62411	0.1856	0.80971	0.21809	0.59162	0.00469		47.328	150.863	55.6129	#2F9637
-0.125	45	-119.721	-6		-0.95315	0.02306	0.97621	0.87216	0.10405	0.00073		5.8803	26.5328	222.401	#051ADE
-0.125	45	-119.706	-5		-0.95317	0.02305	0.97622	0.87233	0.10389	0.00072		5.87775	26.4919	222.444	#051ADE
-0.125	45	-70.1193	-4		-0.76746	0.11552	0.88298	0.68728	0.1957	0.0015		29.4576	49.9035	175.256	#1D31AF
-0.125	45	-70.1159	-3		-0.76774	0.11538	0.88312	0.6877	0.19543	0.0015		29.4219	49.8347	175.363	#1D31AF
-0.125	45	-55.1705	-2		-0.90588	0.04672	0.9526	0.71746	0.23514	0.00068		11.9136	59.9607	182.952	#0B3BB6
-0.125	45	-55.1624	-1		-0.90621	0.04655	0.95277	0.71788	0.23488	0.00068		11.8703	59.8944	183.059	#0B3BB7
-0.125	45	17.3118	1		-0.36328	0.31706	0.68035	0.50092	0.17943	0.00259		80.8503	45.7546	127.735	#502D7F
-0.125	45	17.3299	2		-0.36329	0.31706	0.68035	0.50095	0.1794	0.00259		80.8503	45.747	127.742	#502D7F
-0.125	45	199.219	3		-0.01177	0.4885	0.50028	0.02522	0.47505	0.01122		124.567	121.138	6.4311	#7C7906
-0.125	45	199.239	4		-0.01177	0.4885	0.50028	0.02522	0.47505	0.01122		124.567	121.138	6.4311	#7C7906
-0.12	45	-420.188	-20		-0.99111	0.00434	0.99545	0.98832	0.00713	0.00021		1.1067	1.81815	252.022	#0101FC
-0.12	45	-420.168	-19		-0.99109	0.00435	0.99544	0.9883	0.00714	0.00021		1.10925	1.8207	252.017	#0101FC
-0.12	45	-412.2	-18		-0.73169	0.12937	0.86106	0.7407	0.12036	0.00957		32.9894	30.6918	188.879	#201EBC
-0.12	45	-412.18	-17		-0.73166	0.12939	0.86104	0.74067	0.12037	0.00957		32.9945	30.6944	188.871	#201EBC
-0.12	45	-400.762	-16		-0.1843	0.39615	0.58046	0.27821	0.30224	0.02339		101.018	77.0712	70.9436	#654D46
-0.12	45	-400.742	-15		-0.18432	0.39614	0.58046	0.27823	0.30224	0.02339		101.016	77.0712	70.9487	#654D46
-0.12	45	-380.6	-14		-0.99119	0.00433	0.99552	0.98649	0.00903	0.00016		1.10415	2.30265	251.555	#0102FB
-0.12	45	-380.58	-13		-0.9912	0.00432	0.99552	0.98649	0.00903	0.00016		1.1016	2.30265	251.555	#0102FB
-0.12	45	-284.492	-12		-0.98869	0.00562	0.99431	0.98763	0.00669	6e-05		1.4331	1.70595	251.846	#0101FB
-0.12	45	-284.472	-11		-0.98869	0.00562	0.99431	0.98763	0.00669	6e-05		1.4331	1.70595	251.846	#0101FB
-0.12	45	-195.799	-10		-0.96629	0.01655	0.98285	0.93655	0.04629	0.0006		4.22025	11.804	238.82	#040BEE
-0.12	45	-195.78	-9		-0.96629	0.01656	0.98284	0.93654	0.0463	0.0006		4.2228	11.8065	238.818	#040BEE
-0.12	45	-146.55	-8		-0.62253	0.18638	0.80891	0.20651	0.6024	0.0047		47.5269	153.612	52.66	#2F9934
-0.12	45	-146.541	-7		-0.62252	0.18639	0.80891	0.20672	0.60219	0.0047		47.5294	153.558	52.7136	#2F9934
-0.12	45	-119.647	-6		-0.95429	0.02251	0.9768	0.87599	0.1008	0.0007		5.74005	25.704	223.377	#0519DF
-0.12	45	-119.633	-5		-0.95431	0.02249	0.97681	0.87617	0.10063	0.0007		5.73495	25.6607	223.423	#0519DF
-0.12	45	-69.5936	-4		-0.76163	0.11844	0.88007	0.68783	0.19224	0.00148		30.2022	49.0212	175.397	#1E31AF
-0.12	45	-69.5905	-3		-0.76195	0.11829	0.88023	0.68828	0.19195	0.00148		30.1639	48.9472	175.511	#1E30AF
-0.12	45	-55.5152	-2		-0.89746	0.05091	0.94837	0.71651	0.23186	0.00072		12.982	59.1243	182.71	#0C3BB6
-0.12	45	-55.5077	-1		-0.89784	0.05073	0.94856	0.71698	0.23158	0.00071		12.9361	59.0529	182.83	#0C3BB6
-0.12	45	14.7819	1		-0.37174	0.31288	0.68461	0.50675	0.17786	0.00251		79.7844	45.3543	129.221	#4F2D81
-0.12	45	14.8001	2		-0.37175	0.31287	0.68462	0.50679	0.17783	0.00251		79.7819	45.3466	129.231	#4F2D81
-0.12	45	198.435	3		-0.01275	0.48804	0.50078	0.02338	0.47741	0.01118		124.45	121.74	5.9619	#7C7905
-0.12	45	198.454	4		-0.01275	0.48804	0.50078	0.02338	0.47741	0.01118		124.45	121.74	5.9619	#7C7905
-0.115	45	-419.979	-20		-0.99237	0.00373	0.9961	0.98967	0.00643	0.00017		0.95115	1.63965	252.366	#0001FC
-0.115	45	-419.959	-19		-0.99236	0.00373	0.99609	0.98965	0.00644	0.00017		0.95115	1.6422	252.361	#0001FC
-0.115	45	-411.615	-18		-0.7496	0.12078	0.87038	0.75809	0.11229	0.00885		30.7989	28.6339	193.313	#1E1CC1
-0.115	45	-411.595	-17		-0.74957	0.12079	0.87036	0.75806	0.1123	0.00885		30.8014	28.6365	193.305	#1E1CC1
-0.115	45	-400.344	-16		-0.16453	0.40583	0.57036	0.25904	0.31133	0.02381		103.487	79.3892	66.0552	#674F42
-0.115	45	-400.324	-15		-0.16455	0.40582	0.57037	0.25905	0.31132	0.02381		103.484	79.3866	66.0577	#674F42
-0.115	45	-380.472	-14		-0.99189	0.00398	0.99587	0.98762	0.00825	0.00014		1.0149	2.10375	251.843	#0102FB
-0.115	45	-380.452	-13		-0.9919	0.00398	0.99588	0.98763	0.00825	0.00014		1.0149	2.10375	251.846	#0102FB
-0.115	45	-284.452	-12		-0.98959	0.00518	0.99476	0.98866	0.00611	6e-05		1.3209	1.55805	252.108	#0101FC
-0.115	45	-284.432	-11		-0.98959	0.00518	0.99476	0.98866	0.00611	6e-05		1.3209	1.55805	252.108	#0101FC
-0.115	45	-195.478	-10		-0.96999	0.01474	0.98473	0.94341	0.04132	0.00053		3.7587	10.5366	240.57	#030AF0
-0.115	45	-195.458	-9		-0.96998	0.01474	0.98472	0.9434	0.04132	0.00053		3.7587	10.5366	240.567	#030AF0
-0.115	45	-145.039	-8		-0.62159	0.18685	0.80844	0.19552	0.61292	0.00471		47.6467	156.295	49.8576	#2F9C31
-0.115	45	-145.03	-7		-0.62158	0.18686	0.80843	0.19573	0.6127	0.00471		47.6493	156.238	49.9111	#2F9C31
-0.115	45	-119.576	-6		-0.95551	0.02191	0.97742	0.88	0.09742	0.00067		5.58705	24.8421	224.4	#0518E0
-0.115	45	-119.561	-5		-0.95554	0.0219	0.97744	0.88019	0.09724	0.00067		5.5845	24.7962	224.448	#0518E0
-0.115	45	-69.0495	-4		-0.75661	0.12096	0.87758	0.6894	0.18817	0.00146		30.8448	47.9834	175.797	#1E2FAF
-0.115	45	-69.0468	-3		-0.75699	0.12078	0.87776	0.68991	0.18785	0.00146		30.7989	47.9017	175.927	#1E2FAF
-0.115	45	-55.8477	-2		-0.88744	0.0559	0.94334	0.71407	0.22927	0.00076		14.2545	58.4639	182.088	#0E3AB6
-0.115	45	-55.8407	-1		-0.88787	0.05569	0.94356	0.71459	0.22897	0.00075		14.201	58.3873	182.22	#0E3AB6
-0.115	45	12.2713	1		-0.38068	0.30844	0.68912	0.51299	0.17613	0.00243		78.6522	44.9132	130.812	#4E2C82
-0.115	45	12.2897	2		-0.38069	0.30844	0.68913	0.51302	0.17611	0.00243		78.6522	44.9081	130.82	#4E2C82
-0.115	45	197.68	3		-0.01369	0.48759	0.50128	0.02159	0.47969	0.01114		124.335	122.321	5.50545	#7C7A05
-0.115	45	197.7	4		-0.01369	0.48759	0.50128	0.02159	0.47969	0.01114		124.335	122.321	5.50545	#7C7A05
-0.11	45	-419.782	-20		-0.99342	0.00322	0.99664	0.99083	0.00581	0.00014		0.8211	1.48155	252.662	#0001FC
-0.11	45	-419.762	-19		-0.99341	0.00322	0.99664	0.99083	0.00581	0.00014		0.8211	1.48155	252.662	#0001FC
-0.11	45	-411.054	-18		-0.76752	0.11217	0.87969	0.77546	0.10423	0.00814		28.6033	26.5786	197.742	#1C1AC5
-0.11	45	-411.034	-17		-0.7675	0.11218	0.87968	0.77544	0.10424	0.00814		28.6059	26.5812	197.737	#1C1AC5
-0.11	45	-399.94	-16		-0.14496	0.41541	0.56038	0.24004	0.32033	0.02421		105.93	81.6842	61.2102	#69513D
-0.11	45	-399.92	-15		-0.14498	0.4154	0.56038	0.24006	0.32032	0.02421		105.927	81.6816	61.2153	#69513D
-0.11	45	-380.348	-14		-0.99257	0.00365	0.99622	0.98871	0.00751	0.00013		0.93075	1.91505	252.121	#0001FC
-0.11	45	-380.328	-13		-0.99258	0.00365	0.99622	0.98872	0.00751	0.00013		0.93075	1.91505	252.124	#0001FC
-0.11	45	-284.415	-12		-0.99045	0.00475	0.9952	0.98964	0.00556	5e-05		1.21125	1.4178	252.358	#0101FC
-0.11	45	-284.395	-11		-0.99045	0.00475	0.9952	0.98964	0.00556	5e-05		1.21125	1.4178	252.358	#0101FC
-0.11	45	-195.181	-10		-0.97335	0.01309	0.98644	0.94966	0.03678	0.00047		3.33795	9.3789	242.163	#0309F2
-0.11	45	-195.161	-9		-0.97335	0.01309	0.98644	0.94966	0.03678	0.00047		3.33795	9.3789	242.163	#0309F2
-0.11	45	-143.538	-8		-0.62125	0.18702	0.80827	0.18483	0.62343	0.00472		47.6901	158.975	47.1317	#2F9E2F
-0.11	45	-143.528	-7		-0.62124	0.18702	0.80826	0.18506	0.6232	0.00472		47.6901	158.916	47.1903	#2F9E2F
-0.11	45	-119.506	-6		-0.95682	0.02127	0.97809	0.8842	0.09389	0.00064		5.42385	23.9419	225.471	#0517E1
-0.11	45	-119.491	-5		-0.95685	0.02125	0.97811	0.8844	0.09371	0.00064		5.41875	23.896	225.522	#0517E1
-0.11	45	-68.489	-4		-0.75282	0.12288	0.87569	0.69238	0.18331	0.00143		31.3344	46.7441	176.557	#1F2EB0
-0.11	45	-68.4869	-3		-0.75325	0.12266	0.87591	0.69296	0.18296	0.00143		31.2783	46.6548	176.705	#1F2EB0
-0.11	45	-56.1638	-2		-0.87537	0.06191	0.93728	0.7097	0.22758	0.0008		15.7871	58.0329	180.974	#0F3AB4
-0.11	45	-56.1575	-1		-0.87587	0.06166	0.93753	0.71029	0.22725	0.0008		15.7233	57.9487	181.124	#0F39B5
-0.11	45	9.78148	1		-0.39017	0.30374	0.69391	0.51967	0.17424	0.00236		77.4537	44.4312	132.516	#4D2C84
-0.11	45	9.79993	2		-0.39019	0.30373	0.69392	0.5197	0.17421	0.00236		77.4511	44.4235	132.524	#4D2C84
-0.11	45	196.956	3		-0.01461	0.48715	0.50175	0.01986	0.4819	0.0111		124.223	122.885	5.0643	#7C7A05
-0.11	45	196.975	4		-0.01461	0.48715	0.50175	0.01986	0.4819	0.0111		124.223	122.885	5.0643	#7C7A05
-0.105	45	-419.595	-20		-0.99431	0.00278	0.9971	0.99186	0.00524	0.00012		0.7089	1.3362	252.924	#0001FC
-0.105	45	-419.575	-19		-0.99431	0.00279	0.99709	0.99185	0.00524	0.00012		0.71145	1.3362	252.922	#0001FC
-0.105	45	-410.517	-18		-0.78533	0.10361	0.88894	0.79269	0.09624	0.00745		26.4205	24.5412	202.136	#1A18CA
-0.105	45	-410.497	-17		-0.78531	0.10362	0.88893	0.79268	0.09625	0.00745		26.4231	24.5437	202.133	#1A18CA
-0.105	45	-399.551	-16		-0.12568	0.42485	0.55053	0.22132	0.32922	0.02461		108.337	83.9511	56.4366	#6C5338
-0.105	45	-399.531	-15		-0.12569	0.42485	0.55054	0.22133	0.32921	0.02461		108.337	83.9485	56.4391	#6C5338
-0.105	45	-380.228	-14		-0.99323	0.00332	0.99656	0.98975	0.0068	0.00012		0.8466	1.734	252.386	#0001FC
-0.105	45	-380.208	-13		-0.99324	0.00332	0.99656	0.98976	0.0068	0.00012		0.8466	1.734	252.389	#0001FC
-0.105	45	-284.382	-12		-0.99127	0.00434	0.99561	0.99057	0.00504	4e-05		1.1067	1.2852	252.595	#0101FC
-0.105	45	-284.362	-11		-0.99127	0.00434	0.99561	0.99057	0.00504	4e-05		1.1067	1.2852	252.595	#0101FC
-0.105	45	-194.906	-10		-0.97641	0.01159	0.98799	0.95536	0.03264	0.00042		2.95545	8.3232	243.617	#0208F3
-0.105	45	-194.886	-9		-0.97641	0.01159	0.98799	0.95535	0.03264	0.00042		2.95545	8.3232	243.614	#0208F3
-0.105	45	-142.051	-8		-0.62148	0.1869	0.80838	0.17438	0.63399	0.00472		47.6595	161.667	44.4669	#2FA12C
-0.105	45	-142.041	-7		-0.62147	0.1869	0.80837	0.17462	0.63376	0.00472		47.6595	161.609	44.5281	#2FA12C
-0.105	45	-119.439	-6		-0.95822	0.02059	0.9788	0.88861	0.0902	0.00061		5.25045	23.001	226.596	#0517E2
-0.105	45	-119.423	-5		-0.95825	0.02057	0.97882	0.88882	0.09	0.00061		5.24535	22.95	226.649	#0516E2
-0.105	45	-67.9155	-4		-0.75077	0.12392	0.87469	0.69727	0.17742	0.00139		31.5996	45.2421	177.804	#1F2DB1
-0.105	45	-67.914	-3		-0.75129	0.12366	0.87495	0.69791	0.17704	0.00139		31.5333	45.1452	177.967	#1F2DB1
-0.105	45	-56.4583	-2		-0.86067	0.06923	0.9299	0.70286	0.22704	0.00086		17.6536	57.8952	179.229	#1139B3
-0.105	45	-56.4528	-1		-0.86125	0.06895	0.93019	0.70352	0.22667	0.00086		17.5822	57.8008	179.398	#1139B3
-0.105	45	7.31367	1		-0.40027	0.29872	0.699	0.52684	0.17215	0.00228		76.1736	43.8982	134.344	#4C2B86
-0.105	45	7.33223	2		-0.40029	0.29872	0.699	0.52687	0.17213	0.00228		76.1736	43.8931	134.352	#4C2B86
-0.105	45	196.262	3		-0.01549	0.48672	0.50221	0.01818	0.48403	0.01106		124.114	123.428	4.6359	#7C7B04
-0.105	45	196.282	4		-0.01549	0.48672	0.50221	0.01818	0.48403	0.01106		124.114	123.428	4.6359	#7C7B04
-0.1	45	-419.419	-20		-0.99508	0.00241	0.99749	0.99277	0.00472	0.0001		0.61455	1.2036	253.156	#0001FD
-0.1	45	-419.399	-19		-0.99507	0.00242	0.99749	0.99277	0.00472	0.0001		0.6171	1.2036	253.156	#0001FD
-0.1	45	-410.005	-18		-0.8029	0.09516	0.89806	0.8097	0.08836	0.00679		24.2658	22.5318	206.474	#1816CE
-0.1	45	-409.985	-17		-0.80289	0.09516	0.89805	0.80968	0.08837	0.00679		24.2658	22.5343	206.468	#1816CE
-0.1	45	-399.176	-16		-0.10677	0.43412	0.54089	0.20294	0.33794	0.025		110.701	86.1747	51.7497	#6E5633
-0.1	45	-399.156	-15		-0.10678	0.43411	0.54089	0.20295	0.33794	0.025		110.698	86.1747	51.7522	#6E5633
-0.1	45	-380.112	-14		-0.99387	0.00301	0.99688	0.99075	0.00613	0.00011		0.76755	1.56315	252.641	#0001FC
-0.1	45	-380.092	-13		-0.99387	0.00301	0.99688	0.99075	0.00613	0.00011		0.76755	1.56315	252.641	#0001FC
-0.1	45	-284.351	-12		-0.99206	0.00395	0.99601	0.99146	0.00455	4e-05		1.00725	1.16025	252.822	#0101FC
-0.1	45	-284.331	-11		-0.99206	0.00395	0.99601	0.99146	0.00455	4e-05		1.00725	1.16025	252.822	#0101FC
-0.1	45	-194.652	-10		-0.97919	0.01022	0.98941	0.96054	0.02887	0.00037		2.6061	7.36185	244.938	#0207F4
-0.1	45	-194.632	-9		-0.97918	0.01022	0.98941	0.96053	0.02887	0.00037		2.6061	7.36185	244.935	#0207F4
-0.1	45	-140.585	-8		-0.62223	0.18652	0.80875	0.16409	0.64465	0.00473		47.5626	164.386	41.843	#2FA429
-0.1	45	-140.574	-7		-0.62223	0.18652	0.80875	0.16434	0.64441	0.00473		47.5626	164.325	41.9067	#2FA429
-0.1	45	-119.373	-6		-0.95971	0.01985	0.97957	0.89326	0.08631	0.00058		5.06175	22.009	227.781	#0516E3
-0.1	45	-119.357	-5		-0.95976	0.01983	0.97959	0.89349	0.0861	0.00058		5.05665	21.9555	227.84	#0515E3
-0.1	45	-67.3337	-4		-0.75119	0.12373	0.87493	0.7047	0.17023	0.00134		31.5511	43.4087	179.698	#1F2BB3
-0.1	45	-67.333	-3		-0.75181	0.12343	0.87524	0.70543	0.16981	0.00134		31.4747	43.3015	179.885	#1F2BB3
-0.1	45	-56.7243	-2		-0.84255	0.07826	0.9208	0.69284	0.22796	0.00094		19.9563	58.1298	176.674	#133AB0
-0.1	45	-56.7199	-1		-0.84322	0.07792	0.92114	0.69359	0.22755	0.00093		19.8696	58.0252	176.865	#133AB0
-0.1	45	4.86948	1		-0.41106	0.29337	0.70443	0.53457	0.16986	0.0022		74.8093	43.3143	136.315	#4A2B88
-0.1	45	4.88814	2		-0.41107	0.29336	0.70443	0.5346	0.16984	0.0022		74.8068	43.3092	136.323	#4A2B88
-0.1	45	195.599	3		-0.01634	0.48631	0.50266	0.01657	0.48609	0.01103		124.009	123.953	4.22535	#7C7B04
-0.1	45	195.619	4		-0.01634	0.48631	0.50266	0.01657	0.48609	0.01103		124.009	123.953	4.22535	#7C7B04
-0.095	45	-419.254	-20		-0.99573	0.00209	0.99783	0.99359	0.00423	8e-05		0.53295	1.07865	253.365	#0001FD
-0.095	45	-419.234	-19		-0.99573	0.00209	0.99783	0.99359	0.00424	8e-05		0.53295	1.0812	253.365	#0001FD
-0.095	45	-409.518	-18		-0.82015	0.08685	0.907	0.82636	0.08064	0.00614		22.1468	20.5632	210.722	#1614D2
-0.095	45	-409.498	-17		-0.82014	0.08686	0.907	0.82635	0.08064	0.00614		22.1493	20.5632	210.719	#1614D2
-0.095	45	-398.817	-16		-0.08831	0.44316	0.53147	0.18499	0.34647	0.02537		113.006	88.3499	47.1724	#71582F
-0.095	45	-398.797	-15		-0.08832	0.44316	0.53147	0.185	0.34647	0.02537		113.006	88.3499	47.175	#71582F
-0.095	45	-380	-14		-0.99448	0.00271	0.99719	0.99169	0.0055	9e-05		0.69105	1.4025	252.881	#0001FC
-0.095	45	-379.981	-13		-0.99448	0.00271	0.9972	0.99169	0.0055	9e-05		0.69105	1.4025	252.881	#0001FC
-0.095	45	-284.324	-12		-0.99282	0.00358	0.99639	0.9923	0.00409	3e-05		0.9129	1.04295	253.036	#0001FD
-0.095	45	-284.304	-11		-0.99282	0.00358	0.99639	0.9923	0.00409	3e-05		0.9129	1.04295	253.036	#0001FD
-0.095	45	-194.417	-10		-0.9817	0.00899	0.99069	0.96525	0.02544	0.00033		2.29245	6.4872	246.139	#0206F6
-0.095	45	-194.397	-9		-0.9817	0.00899	0.99069	0.96524	0.02545	0.00033		2.29245	6.48975	246.136	#0206F6
-0.095	45	-139.144	-8		-0.62345	0.18591	0.80935	0.15389	0.65546	0.00474		47.407	167.142	39.242	#2FA727
-0.095	45	-139.133	-7		-0.62345	0.18591	0.80936	0.15415	0.65521	0.00474		47.407	167.079	39.3083	#2FA727
-0.095	45	-119.308	-6		-0.96132	0.01906	0.98039	0.89818	0.0822	0.00055		4.8603	20.961	229.036	#0414E5
-0.095	45	-119.292	-5		-0.96137	0.01904	0.98041	0.89842	0.08199	0.00055		4.8552	20.9075	229.097	#0414E5
-0.095	45	-66.7508	-4		-0.75575	0.12149	0.87724	0.71631	0.16093	0.00127		30.9799	41.0371	182.659	#1E29B6
-0.095	45	-66.7504	-3		-0.75503	0.12185	0.87688	0.71548	0.1614	0.00127		31.0718	41.157	182.447	#1F29B6
-0.095	45	-56.9528	-2		-0.82	0.08949	0.90949	0.67876	0.23073	0.00103		22.8199	58.8362	173.084	#163AAD
-0.095	45	-56.9498	-1		-0.82079	0.0891	0.90988	0.67961	0.23027	0.00102		22.7205	58.7189	173.301	#163AAD
-0.095	45	2.45058	1		-0.42261	0.28763	0.71024	0.54291	0.16734	0.00213		73.3457	42.6717	138.442	#492A8A
-0.095	45	2.46935	2		-0.42262	0.28762	0.71025	0.54293	0.16732	0.00213		73.3431	42.6666	138.447	#492A8A
-0.095	45	194.968	3		-0.01716	0.48592	0.50308	0.01502	0.48806	0.011		123.91	124.455	3.8301	#7B7C03
-0.095	45	194.987	4		-0.01716	0.48592	0.50308	0.01502	0.48806	0.011		123.91	124.455	3.8301	#7B7C03
-0.09	45	-419.098	-20		-0.99631	0.00181	0.99812	0.99433	0.00379	7e-05		0.46155	0.96645	253.554	#0000FD
-0.09	45	-419.078	-19		-0.99631	0.00181	0.99812	0.99433	0.00379	7e-05		0.46155	0.96645	253.554	#0000FD
-0.09	45	-409.056	-18		-0.83697	0.07875	0.91572	0.84261	0.07311	0.00553		20.0813	18.643	214.866	#1412D6
-0.09	45	-409.036	-17		-0.83696	0.07876	0.91572	0.8426	0.07312	0.00553		20.0838	18.6456	214.863	#1412D6
-0.09	45	-398.473	-16		-0.07038	0.45195	0.52232	0.16755	0.35477	0.02573		115.247	90.4664	42.7253	#735A2A
-0.09	45	-398.453	-15		-0.07039	0.45194	0.52233	0.16756	0.35477	0.02573		115.245	90.4664	42.7278	#735A2A
-0.09	45	-379.893	-14		-0.99506	0.00243	0.99749	0.99258	0.00491	8e-05		0.61965	1.25205	253.108	#0001FD
-0.09	45	-379.873	-13		-0.99507	0.00242	0.99749	0.99259	0.00491	8e-05		0.6171	1.25205	253.11	#0001FD
-0.09	45	-284.298	-12		-0.99353	0.00322	0.99675	0.99309	0.00366	3e-05		0.8211	0.9333	253.238	#0000FD
-0.09	45	-284.278	-11		-0.99353	0.00322	0.99675	0.99309	0.00366	3e-05		0.8211	0.9333	253.238	#0000FD
-0.09	45	-194.201	-10		-0.98399	0.00786	0.99185	0.96952	0.02233	0.00028		2.0043	5.69415	247.228	#0205F7
-0.09	45	-194.181	-9		-0.98398	0.00787	0.99185	0.96952	0.02233	0.00028		2.00685	5.69415	247.228	#0205F7
-0.09	45	-137.734	-8		-0.62508	0.18509	0.81017	0.14371	0.66646	0.00475		47.1979	169.947	36.6461	#2FA924
-0.09	45	-137.722	-7		-0.62509	0.18509	0.81017	0.14398	0.6662	0.00474		47.1979	169.881	36.7149	#2FA924
-0.09	45	-119.246	-6		-0.96305	0.01822	0.98126	0.90341	0.07786	0.00052		4.6461	19.8543	230.37	#0413E6
-0.09	45	-119.229	-5		-0.9631	0.01819	0.98129	0.90366	0.07763	0.00052		4.63845	19.7956	230.433	#0413E6
-0.09	45	-66.1772	-4		-0.76426	0.11728	0.88154	0.7315	0.15004	0.00118		29.9064	38.2602	186.532	#1D26BA
-0.09	45	-66.1754	-3		-0.76341	0.1177	0.88111	0.73057	0.15055	0.00119		30.0135	38.3903	186.295	#1E26BA
-0.09	45	-57.1321	-2		-0.79181	0.10353	0.89534	0.6596	0.23574	0.00114		26.4002	60.1137	168.198	#1A3CA8
-0.09	45	-57.1307	-1		-0.79272	0.10307	0.89579	0.66055	0.23525	0.00113		26.2828	59.9888	168.44	#1A3BA8
-0.09	45	0.05886	1		-0.43503	0.28146	0.71649	0.55194	0.16455	0.00205		71.7723	41.9603	140.745	#47298C
-0.09	45	0.07773	2		-0.43505	0.28145	0.7165	0.55197	0.16453	0.00205		71.7698	41.9552	140.752	#47298C
-0.09	45	194.367	3		-0.01795	0.48554	0.50349	0.01354	0.48995	0.01097		123.813	124.937	3.4527	#7B7C03
-0.09	45	194.387	4		-0.01795	0.48554	0.50349	0.01354	0.48995	0.01097		123.813	124.937	3.4527	#7B7C03
-0.085	45	-418.952	-20		-0.99681	0.00157	0.99838	0.99501	0.00337	6e-05		0.40035	0.85935	253.728	#0000FD
-0.085	45	-418.932	-19		-0.99681	0.00157	0.99838	0.99501	0.00337	6e-05		0.40035	0.85935	253.728	#0000FD
-0.085	45	-408.619	-18		-0.85327	0.0709	0.92416	0.85835	0.06582	0.00494		18.0795	16.7841	218.879	#1210DA
-0.085	45	-408.599	-17		-0.85326	0.0709	0.92416	0.85834	0.06582	0.00494		18.0795	16.7841	218.877	#1210DA
-0.085	45	-398.145	-16		-0.05306	0.46044	0.51349	0.15069	0.3628	0.02607		117.412	92.514	38.426	#755C26
-0.085	45	-398.125	-15		-0.05306	0.46043	0.5135	0.1507	0.3628	0.02607		117.41	92.514	38.4285	#755C26
-0.085	45	-379.791	-14		-0.99562	0.00215	0.99777	0.99342	0.00435	7e-05		0.54825	1.10925	253.322	#0001FD
[truncated: 2,825 more rows]
