# Supplementary material for: Quantized spin Hall conductance in a magnetically doped two dimensional topological insulator
Source: Nat Commun. 2021 May 27;12:3193. doi: 10.1038/s41467-021-23262-1 (PMC8160016; doi:10.1038/s41467-021-23262-1)
Supplement: Supplementary file 1 — Source Data [file 41467_2021_23262_MOESM1_ESM.zip › fig-1b-bands.xlsx]

## Sheet: -4
H2-	-0.4	-0.38	-0.36	-0.34	-0.32	-0.3	-0.28	-0.26	-0.24	-0.22	-0.2	-0.18	-0.16	-0.14	-0.12	-0.1	-0.08	-0.06	-0.04	-0.02	0	0.02	0.04	0.06	0.08	0.1	0.12	0.14	0.16	0.18	0.2	0.22	0.24	0.26	0.28	0.3	0.32	0.34	0.36	0.38	0.4	kx
-0.4	-78.6288	-78.3942	-78.2416	-78.1652	-78.159	-78.2164	-78.3307	-78.4943	-78.6993	-78.9375	-79.2001	-79.478	-79.7618	-80.0419	-80.3088	-80.5535	-80.7672	-80.9422	-81.0721	-81.1521	-81.1791	-81.1521	-81.0721	-80.9422	-80.7672	-80.5535	-80.3088	-80.0419	-79.7618	-79.478	-79.2001	-78.9375	-78.6993	-78.4943	-78.3307	-78.2164	-78.159	-78.1652	-78.2416	-78.3942	-78.6288
-0.38	-78.3942	-78.1535	-77.9943	-77.9111	-77.898	-77.9486	-78.056	-78.213	-78.4119	-78.6447	-78.9027	-79.1771	-79.4585	-79.7374	-80.0043	-80.2497	-80.4648	-80.6414	-80.7728	-80.8538	-80.8812	-80.8538	-80.7728	-80.6414	-80.4648	-80.2497	-80.0043	-79.7374	-79.4585	-79.1771	-78.9027	-78.6447	-78.4119	-78.213	-78.056	-77.9486	-77.898	-77.9111	-77.9943	-78.1535	-78.3942
-0.36	-78.2416	-77.9943	-77.8279	-77.7368	-77.7151	-77.7564	-77.8541	-78.0012	-78.1902	-78.4133	-78.6622	-78.9284	-79.2028	-79.4761	-79.7387	-79.9812	-80.1945	-80.3702	-80.5014	-80.5823	-80.6097	-80.5823	-80.5014	-80.3702	-80.1945	-79.9812	-79.7387	-79.4761	-79.2028	-78.9284	-78.6622	-78.4133	-78.1902	-78.0012	-77.8541	-77.7564	-77.7151	-77.7368	-77.8279	-77.9943	-78.2416
-0.34	-78.1652	-77.9111	-77.7368	-77.6365	-77.6043	-77.6338	-77.7187	-77.8519	-78.0264	-78.2348	-78.4691	-78.7213	-78.9827	-79.2445	-79.4973	-79.732	-79.9394	-80.1109	-80.2393	-80.3188	-80.3457	-80.3188	-80.2393	-80.1109	-79.9394	-79.732	-79.4973	-79.2445	-78.9827	-78.7213	-78.4691	-78.2348	-78.0264	-77.8519	-77.7187	-77.6338	-77.6043	-77.6365	-77.7368	-77.9111	-78.1652
-0.32	-78.159	-77.898	-77.7151	-77.6043	-77.5596	-77.5747	-77.6431	-77.7581	-77.9129	-78.1004	-78.3134	-78.5444	-78.7855	-79.0284	-79.2644	-79.4848	-79.6806	-79.8434	-79.9657	-80.0417	-80.0674	-80.0417	-79.9657	-79.8434	-79.6806	-79.4848	-79.2644	-79.0284	-78.7855	-78.5444	-78.3134	-78.1004	-77.9129	-77.7581	-77.6431	-77.5747	-77.5596	-77.6043	-77.7151	-77.898	-78.159
-0.3	-78.2164	-77.9486	-77.7564	-77.6338	-77.5747	-77.5724	-77.6205	-77.7124	-77.8416	-78.0014	-78.1852	-78.3864	-78.5979	-78.8127	-79.0229	-79.2205	-79.3974	-79.5455	-79.6573	-79.727	-79.7507	-79.727	-79.6573	-79.5455	-79.3974	-79.2205	-79.0229	-78.8127	-78.5979	-78.3864	-78.1852	-78.0014	-77.8416	-77.7124	-77.6205	-77.5724	-77.5747	-77.6338	-77.7564	-77.9486	-78.2164
-0.28	-78.3307	-78.056	-77.8541	-77.7187	-77.6431	-77.6205	-77.6443	-77.7079	-77.8049	-77.9291	-78.0746	-78.2357	-78.4067	-78.5817	-78.7547	-78.9189	-79.0673	-79.1926	-79.288	-79.3478	-79.3682	-79.3478	-79.288	-79.1926	-79.0673	-78.9189	-78.7547	-78.5817	-78.4067	-78.2357	-78.0746	-77.9291	-77.8049	-77.7079	-77.6443	-77.6205	-77.6431	-77.7187	-77.8541	-78.056	-78.3307
-0.26	-78.4943	-78.213	-78.0012	-77.8519	-77.7581	-77.7124	-77.7079	-77.7377	-77.7955	-77.8754	-77.9723	-78.0814	-78.1987	-78.3202	-78.4417	-78.5588	-78.6663	-78.7584	-78.8296	-78.8746	-78.89	-78.8746	-78.8296	-78.7584	-78.6663	-78.5588	-78.4417	-78.3202	-78.1987	-78.0814	-77.9723	-77.8754	-77.7955	-77.7377	-77.7079	-77.7124	-77.7581	-77.8519	-78.0012	-78.213	-78.4943
-0.24	-78.6993	-78.4119	-78.1902	-78.0264	-77.9129	-77.8416	-77.8049	-77.7955	-77.8069	-77.8333	-77.8701	-77.9139	-77.9622	-78.0134	-78.0661	-78.1189	-78.1695	-78.2149	-78.2513	-78.275	-78.2833	-78.275	-78.2513	-78.2149	-78.1695	-78.1189	-78.0661	-78.0134	-77.9622	-77.9139	-77.8701	-77.8333	-77.8069	-77.7955	-77.8049	-77.8416	-77.9129	-78.0264	-78.1902	-78.4119	-78.6993
-0.22	-78.9375	-78.6447	-78.4133	-78.2348	-78.1004	-78.0014	-77.9291	-77.8754	-77.8333	-77.7967	-77.7615	-77.7252	-77.6871	-77.6484	-77.6114	-77.5785	-77.5521	-77.5331	-77.5211	-77.5149	-77.513	-77.5149	-77.5211	-77.5331	-77.5521	-77.5785	-77.6114	-77.6484	-77.6871	-77.7252	-77.7615	-77.7967	-77.8333	-77.8754	-77.9291	-78.0014	-78.1004	-78.2348	-78.4133	-78.6447	-78.9375
-0.2	-79.2001	-78.9027	-78.6622	-78.4691	-78.3134	-78.1852	-78.0746	-77.9723	-77.8701	-77.7615	-77.6421	-77.5101	-77.3667	-77.2159	-77.0642	-76.9197	-76.7908	-76.6845	-76.606	-76.5582	-76.5422	-76.5582	-76.606	-76.6845	-76.7908	-76.9197	-77.0642	-77.2159	-77.3667	-77.5101	-77.6421	-77.7615	-77.8701	-77.9723	-78.0746	-78.1852	-78.3134	-78.4691	-78.6622	-78.9027	-79.2001
-0.18	-79.478	-79.1771	-78.9284	-78.7213	-78.5444	-78.3864	-78.2357	-78.0814	-77.9139	-77.7252	-77.5101	-77.267	-76.9982	-76.7108	-76.416	-76.1286	-75.8653	-75.6424	-75.4736	-75.3686	-75.333	-75.3686	-75.4736	-75.6424	-75.8653	-76.1286	-76.416	-76.7108	-76.9982	-77.267	-77.5101	-77.7252	-77.9139	-78.0814	-78.2357	-78.3864	-78.5444	-78.7213	-78.9284	-79.1771	-79.478
-0.16	-79.7618	-79.4585	-79.2028	-78.9827	-78.7855	-78.5979	-78.4067	-78.1987	-77.9622	-77.6871	-77.3667	-76.9982	-76.5845	-76.1349	-75.6653	-75.1985	-74.7619	-74.3847	-74.094	-73.9108	-73.8483	-73.9108	-74.094	-74.3847	-74.7619	-75.1985	-75.6653	-76.1349	-76.5845	-76.9982	-77.3667	-77.6871	-77.9622	-78.1987	-78.4067	-78.5979	-78.7855	-78.9827	-79.2028	-79.4585	-79.7618
-0.14	-80.0419	-79.7374	-79.4761	-79.2445	-79.0284	-78.8127	-78.5817	-78.3202	-78.0134	-77.6484	-77.2159	-76.7108	-76.1349	-75.4982	-74.8209	-74.1337	-73.4773	-72.8987	-72.445	-72.1556	-72.0562	-72.1556	-72.445	-72.8987	-73.4773	-74.1337	-74.8209	-75.4982	-76.1349	-76.7108	-77.2159	-77.6484	-78.0134	-78.3202	-78.5817	-78.8127	-79.0284	-79.2445	-79.4761	-79.7374	-80.0419
-0.12	-80.3088	-80.0043	-79.7387	-79.4973	-79.2644	-79.0229	-78.7547	-78.4417	-78.0661	-77.6114	-77.0642	-76.416	-75.6653	-74.8209	-73.9045	-72.9542	-72.0257	-71.1897	-70.5228	-70.0928	-69.9444	-70.0928	-70.5228	-71.1897	-72.0257	-72.9542	-73.9045	-74.8209	-75.6653	-76.416	-77.0642	-77.6114	-78.0661	-78.4417	-78.7547	-79.0229	-79.2644	-79.4973	-79.7387	-80.0043	-80.3088
-0.1	-80.5535	-80.2497	-79.9812	-79.732	-79.4848	-79.2205	-78.9189	-78.5588	-78.1189	-77.5785	-76.9197	-76.1286	-75.1985	-74.1337	-72.9542	-71.7028	-70.4509	-69.3007	-68.3728	-67.7746	-67.5693	-67.7746	-68.3728	-69.3007	-70.4509	-71.7028	-72.9542	-74.1337	-75.1985	-76.1286	-76.9197	-77.5785	-78.1189	-78.5588	-78.9189	-79.2205	-79.4848	-79.732	-79.9812	-80.2497	-80.5535
-0.08	-80.7672	-80.4648	-80.1945	-79.9394	-79.6806	-79.3974	-79.0673	-78.6663	-78.1695	-77.5521	-76.7908	-75.8653	-74.7619	-73.4773	-72.0257	-70.4509	-68.8424	-67.3522	-66.1794	-65.4726	-65.2463	-65.4726	-66.1794	-67.3522	-68.8424	-70.4509	-72.0257	-73.4773	-74.7619	-75.8653	-76.7908	-77.5521	-78.1695	-78.6663	-79.0673	-79.3974	-79.6806	-79.9394	-80.1945	-80.4648	-80.7672
-0.06	-80.9422	-80.6414	-80.3702	-80.1109	-79.8434	-79.5455	-79.1926	-78.7584	-78.2149	-77.5331	-76.6845	-75.6424	-74.3847	-72.8987	-71.1897	-69.3007	-67.3522	-65.6097	-64.4448	-63.9585	-63.8556	-63.9585	-64.4448	-65.6097	-67.3522	-69.3007	-71.1897	-72.8987	-74.3847	-75.6424	-76.6845	-77.5331	-78.2149	-78.7584	-79.1926	-79.5455	-79.8434	-80.1109	-80.3702	-80.6414	-80.9422
-0.04	-81.0721	-80.7728	-80.5014	-80.2393	-79.9657	-79.6573	-79.288	-78.8296	-78.2513	-77.5211	-76.606	-75.4736	-74.094	-72.445	-70.5228	-68.3728	-66.1794	-64.4448	-63.727	-63.6916	-63.7441	-63.6916	-63.727	-64.4448	-66.1794	-68.3728	-70.5228	-72.445	-74.094	-75.4736	-76.606	-77.5211	-78.2513	-78.8296	-79.288	-79.6573	-79.9657	-80.2393	-80.5014	-80.7728	-81.0721
-0.02	-81.1521	-80.8538	-80.5823	-80.3188	-80.0417	-79.727	-79.3478	-78.8746	-78.275	-77.5149	-76.5582	-75.3686	-73.9108	-72.1556	-70.0928	-67.7746	-65.4726	-63.9585	-63.6916	-63.9126	-64.0371	-63.9126	-63.6916	-63.9585	-65.4726	-67.7746	-70.0928	-72.1556	-73.9108	-75.3686	-76.5582	-77.5149	-78.275	-78.8746	-79.3478	-79.727	-80.0417	-80.3188	-80.5823	-80.8538	-81.1521
0	-81.1791	-80.8812	-80.6097	-80.3457	-80.0674	-79.7507	-79.3682	-78.89	-78.2833	-77.513	-76.5422	-75.333	-73.8483	-72.0562	-69.9444	-67.5693	-65.2463	-63.8556	-63.7441	-64.0371	-64.1814	-64.0371	-63.7441	-63.8556	-65.2463	-67.5693	-69.9444	-72.0562	-73.8483	-75.333	-76.5422	-77.513	-78.2833	-78.89	-79.3682	-79.7507	-80.0674	-80.3457	-80.6097	-80.8812	-81.1791
0.02	-81.1521	-80.8538	-80.5823	-80.3188	-80.0417	-79.727	-79.3478	-78.8746	-78.275	-77.5149	-76.5582	-75.3686	-73.9108	-72.1556	-70.0928	-67.7746	-65.4726	-63.9585	-63.6916	-63.9126	-64.0371	-63.9126	-63.6916	-63.9585	-65.4726	-67.7746	-70.0928	-72.1556	-73.9108	-75.3686	-76.5582	-77.5149	-78.275	-78.8746	-79.3478	-79.727	-80.0417	-80.3188	-80.5823	-80.8538	-81.1521
0.04	-81.0721	-80.7728	-80.5014	-80.2393	-79.9657	-79.6573	-79.288	-78.8296	-78.2513	-77.5211	-76.606	-75.4736	-74.094	-72.445	-70.5228	-68.3728	-66.1794	-64.4448	-63.727	-63.6916	-63.7441	-63.6916	-63.727	-64.4448	-66.1794	-68.3728	-70.5228	-72.445	-74.094	-75.4736	-76.606	-77.5211	-78.2513	-78.8296	-79.288	-79.6573	-79.9657	-80.2393	-80.5014	-80.7728	-81.0721
0.06	-80.9422	-80.6414	-80.3702	-80.1109	-79.8434	-79.5455	-79.1926	-78.7584	-78.2149	-77.5331	-76.6845	-75.6424	-74.3847	-72.8987	-71.1897	-69.3007	-67.3522	-65.6097	-64.4448	-63.9585	-63.8556	-63.9585	-64.4448	-65.6097	-67.3522	-69.3007	-71.1897	-72.8987	-74.3847	-75.6424	-76.6845	-77.5331	-78.2149	-78.7584	-79.1926	-79.5455	-79.8434	-80.1109	-80.3702	-80.6414	-80.9422
0.08	-80.7672	-80.4648	-80.1945	-79.9394	-79.6806	-79.3974	-79.0673	-78.6663	-78.1695	-77.5521	-76.7908	-75.8653	-74.7619	-73.4773	-72.0257	-70.4509	-68.8424	-67.3522	-66.1794	-65.4726	-65.2463	-65.4726	-66.1794	-67.3522	-68.8424	-70.4509	-72.0257	-73.4773	-74.7619	-75.8653	-76.7908	-77.5521	-78.1695	-78.6663	-79.0673	-79.3974	-79.6806	-79.9394	-80.1945	-80.4648	-80.7672
0.1	-80.5535	-80.2497	-79.9812	-79.732	-79.4848	-79.2205	-78.9189	-78.5588	-78.1189	-77.5785	-76.9197	-76.1286	-75.1985	-74.1337	-72.9542	-71.7028	-70.4509	-69.3007	-68.3728	-67.7746	-67.5693	-67.7746	-68.3728	-69.3007	-70.4509	-71.7028	-72.9542	-74.1337	-75.1985	-76.1286	-76.9197	-77.5785	-78.1189	-78.5588	-78.9189	-79.2205	-79.4848	-79.732	-79.9812	-80.2497	-80.5535
0.12	-80.3088	-80.0043	-79.7387	-79.4973	-79.2644	-79.0229	-78.7547	-78.4417	-78.0661	-77.6114	-77.0642	-76.416	-75.6653	-74.8209	-73.9045	-72.9542	-72.0257	-71.1897	-70.5228	-70.0928	-69.9444	-70.0928	-70.5228	-71.1897	-72.0257	-72.9542	-73.9045	-74.8209	-75.6653	-76.416	-77.0642	-77.6114	-78.0661	-78.4417	-78.7547	-79.0229	-79.2644	-79.4973	-79.7387	-80.0043	-80.3088
0.14	-80.0419	-79.7374	-79.4761	-79.2445	-79.0284	-78.8127	-78.5817	-78.3202	-78.0134	-77.6484	-77.2159	-76.7108	-76.1349	-75.4982	-74.8209	-74.1337	-73.4773	-72.8987	-72.445	-72.1556	-72.0562	-72.1556	-72.445	-72.8987	-73.4773	-74.1337	-74.8209	-75.4982	-76.1349	-76.7108	-77.2159	-77.6484	-78.0134	-78.3202	-78.5817	-78.8127	-79.0284	-79.2445	-79.4761	-79.7374	-80.0419
0.16	-79.7618	-79.4585	-79.2028	-78.9827	-78.7855	-78.5979	-78.4067	-78.1987	-77.9622	-77.6871	-77.3667	-76.9982	-76.5845	-76.1349	-75.6653	-75.1985	-74.7619	-74.3847	-74.094	-73.9108	-73.8483	-73.9108	-74.094	-74.3847	-74.7619	-75.1985	-75.6653	-76.1349	-76.5845	-76.9982	-77.3667	-77.6871	-77.9622	-78.1987	-78.4067	-78.5979	-78.7855	-78.9827	-79.2028	-79.4585	-79.7618
0.18	-79.478	-79.1771	-78.9284	-78.7213	-78.5444	-78.3864	-78.2357	-78.0814	-77.9139	-77.7252	-77.5101	-77.267	-76.9982	-76.7108	-76.416	-76.1286	-75.8653	-75.6424	-75.4736	-75.3686	-75.333	-75.3686	-75.4736	-75.6424	-75.8653	-76.1286	-76.416	-76.7108	-76.9982	-77.267	-77.5101	-77.7252	-77.9139	-78.0814	-78.2357	-78.3864	-78.5444	-78.7213	-78.9284	-79.1771	-79.478
0.2	-79.2001	-78.9027	-78.6622	-78.4691	-78.3134	-78.1852	-78.0746	-77.9723	-77.8701	-77.7615	-77.6421	-77.5101	-77.3667	-77.2159	-77.0642	-76.9197	-76.7908	-76.6845	-76.606	-76.5582	-76.5422	-76.5582	-76.606	-76.6845	-76.7908	-76.9197	-77.0642	-77.2159	-77.3667	-77.5101	-77.6421	-77.7615	-77.8701	-77.9723	-78.0746	-78.1852	-78.3134	-78.4691	-78.6622	-78.9027	-79.2001
0.22	-78.9375	-78.6447	-78.4133	-78.2348	-78.1004	-78.0014	-77.9291	-77.8754	-77.8333	-77.7967	-77.7615	-77.7252	-77.6871	-77.6484	-77.6114	-77.5785	-77.5521	-77.5331	-77.5211	-77.5149	-77.513	-77.5149	-77.5211	-77.5331	-77.5521	-77.5785	-77.6114	-77.6484	-77.6871	-77.7252	-77.7615	-77.7967	-77.8333	-77.8754	-77.9291	-78.0014	-78.1004	-78.2348	-78.4133	-78.6447	-78.9375
0.24	-78.6993	-78.4119	-78.1902	-78.0264	-77.9129	-77.8416	-77.8049	-77.7955	-77.8069	-77.8333	-77.8701	-77.9139	-77.9622	-78.0134	-78.0661	-78.1189	-78.1695	-78.2149	-78.2513	-78.275	-78.2833	-78.275	-78.2513	-78.2149	-78.1695	-78.1189	-78.0661	-78.0134	-77.9622	-77.9139	-77.8701	-77.8333	-77.8069	-77.7955	-77.8049	-77.8416	-77.9129	-78.0264	-78.1902	-78.4119	-78.6993
0.26	-78.4943	-78.213	-78.0012	-77.8519	-77.7581	-77.7124	-77.7079	-77.7377	-77.7955	-77.8754	-77.9723	-78.0814	-78.1987	-78.3202	-78.4417	-78.5588	-78.6663	-78.7584	-78.8296	-78.8746	-78.89	-78.8746	-78.8296	-78.7584	-78.6663	-78.5588	-78.4417	-78.3202	-78.1987	-78.0814	-77.9723	-77.8754	-77.7955	-77.7377	-77.7079	-77.7124	-77.7581	-77.8519	-78.0012	-78.213	-78.4943
0.28	-78.3307	-78.056	-77.8541	-77.7187	-77.6431	-77.6205	-77.6443	-77.7079	-77.8049	-77.9291	-78.0746	-78.2357	-78.4067	-78.5817	-78.7547	-78.9189	-79.0673	-79.1926	-79.288	-79.3478	-79.3682	-79.3478	-79.288	-79.1926	-79.0673	-78.9189	-78.7547	-78.5817	-78.4067	-78.2357	-78.0746	-77.9291	-77.8049	-77.7079	-77.6443	-77.6205	-77.6431	-77.7187	-77.8541	-78.056	-78.3307
0.3	-78.2164	-77.9486	-77.7564	-77.6338	-77.5747	-77.5724	-77.6205	-77.7124	-77.8416	-78.0014	-78.1852	-78.3864	-78.5979	-78.8127	-79.0229	-79.2205	-79.3974	-79.5455	-79.6573	-79.727	-79.7507	-79.727	-79.6573	-79.5455	-79.3974	-79.2205	-79.0229	-78.8127	-78.5979	-78.3864	-78.1852	-78.0014	-77.8416	-77.7124	-77.6205	-77.5724	-77.5747	-77.6338	-77.7564	-77.9486	-78.2164
0.32	-78.159	-77.898	-77.7151	-77.6043	-77.5596	-77.5747	-77.6431	-77.7581	-77.9129	-78.1004	-78.3134	-78.5444	-78.7855	-79.0284	-79.2644	-79.4848	-79.6806	-79.8434	-79.9657	-80.0417	-80.0674	-80.0417	-79.9657	-79.8434	-79.6806	-79.4848	-79.2644	-79.0284	-78.7855	-78.5444	-78.3134	-78.1004	-77.9129	-77.7581	-77.6431	-77.5747	-77.5596	-77.6043	-77.7151	-77.898	-78.159
0.34	-78.1652	-77.9111	-77.7368	-77.6365	-77.6043	-77.6338	-77.7187	-77.8519	-78.0264	-78.2348	-78.4691	-78.7213	-78.9827	-79.2445	-79.4973	-79.732	-79.9394	-80.1109	-80.2393	-80.3188	-80.3457	-80.3188	-80.2393	-80.1109	-79.9394	-79.732	-79.4973	-79.2445	-78.9827	-78.7213	-78.4691	-78.2348	-78.0264	-77.8519	-77.7187	-77.6338	-77.6043	-77.6365	-77.7368	-77.9111	-78.1652
0.36	-78.2416	-77.9943	-77.8279	-77.7368	-77.7151	-77.7564	-77.8541	-78.0012	-78.1902	-78.4133	-78.6622	-78.9284	-79.2028	-79.4761	-79.7387	-79.9812	-80.1945	-80.3702	-80.5014	-80.5823	-80.6097	-80.5823	-80.5014	-80.3702	-80.1945	-79.9812	-79.7387	-79.4761	-79.2028	-78.9284	-78.6622	-78.4133	-78.1902	-78.0012	-77.8541	-77.7564	-77.7151	-77.7368	-77.8279	-77.9943	-78.2416
0.38	-78.3942	-78.1535	-77.9943	-77.9111	-77.898	-77.9486	-78.056	-78.213	-78.4119	-78.6447	-78.9027	-79.1771	-79.4585	-79.7374	-80.0043	-80.2497	-80.4648	-80.6414	-80.7728	-80.8538	-80.8812	-80.8538	-80.7728	-80.6414	-80.4648	-80.2497	-80.0043	-79.7374	-79.4585	-79.1771	-78.9027	-78.6447	-78.4119	-78.213	-78.056	-77.9486	-77.898	-77.9111	-77.9943	-78.1535	-78.3942
0.4	-78.6288	-78.3942	-78.2416	-78.1652	-78.159	-78.2164	-78.3307	-78.4943	-78.6993	-78.9375	-79.2001	-79.478	-79.7618	-80.0419	-80.3088	-80.5535	-80.7672	-80.9422	-81.0721	-81.1521	-81.1791	-81.1521	-81.0721	-80.9422	-80.7672	-80.5535	-80.3088	-80.0419	-79.7618	-79.478	-79.2001	-78.9375	-78.6993	-78.4943	-78.3307	-78.2164	-78.159	-78.1652	-78.2416	-78.3942	-78.6288
ky

## Sheet: -3
H2+	-0.4	-0.38	-0.36	-0.34	-0.32	-0.3	-0.28	-0.26	-0.24	-0.22	-0.2	-0.18	-0.16	-0.14	-0.12	-0.1	-0.08	-0.06	-0.04	-0.02	0	0.02	0.04	0.06	0.08	0.1	0.12	0.14	0.16	0.18	0.2	0.22	0.24	0.26	0.28	0.3	0.32	0.34	0.36	0.38	0.4	kx
-0.4	-78.6231	-78.3886	-78.2359	-78.1595	-78.1533	-78.2108	-78.325	-78.4885	-78.6936	-78.9317	-79.1942	-79.472	-79.7557	-80.0358	-80.3027	-80.5473	-80.7609	-80.9359	-81.0658	-81.1458	-81.1728	-81.1458	-81.0658	-80.9359	-80.7609	-80.5473	-80.3027	-80.0358	-79.7557	-79.472	-79.1942	-78.9317	-78.6936	-78.4885	-78.325	-78.2108	-78.1533	-78.1595	-78.2359	-78.3886	-78.6231
-0.38	-78.3886	-78.1478	-77.9887	-77.9055	-77.8924	-77.943	-78.0504	-78.2074	-78.4063	-78.639	-78.897	-79.1713	-79.4527	-79.7315	-79.9983	-80.2437	-80.4587	-80.6353	-80.7667	-80.8477	-80.875	-80.8477	-80.7667	-80.6353	-80.4587	-80.2437	-79.9983	-79.7315	-79.4527	-79.1713	-78.897	-78.639	-78.4063	-78.2074	-78.0504	-77.943	-77.8924	-77.9055	-77.9887	-78.1478	-78.3886
-0.36	-78.2359	-77.9887	-77.8223	-77.7312	-77.7095	-77.7509	-77.8486	-77.9956	-78.1846	-78.4077	-78.6566	-78.9228	-79.1971	-79.4703	-79.7329	-79.9753	-80.1886	-80.3643	-80.4954	-80.5763	-80.6037	-80.5763	-80.4954	-80.3643	-80.1886	-79.9753	-79.7329	-79.4703	-79.1971	-78.9228	-78.6566	-78.4077	-78.1846	-77.9956	-77.8486	-77.7509	-77.7095	-77.7312	-77.8223	-77.9887	-78.2359
-0.34	-78.1595	-77.9055	-77.7312	-77.631	-77.5988	-77.6284	-77.7133	-77.8465	-78.021	-78.2293	-78.4636	-78.7158	-78.9772	-79.2389	-79.4917	-79.7263	-79.9336	-80.1051	-80.2335	-80.313	-80.3398	-80.313	-80.2335	-80.1051	-79.9336	-79.7263	-79.4917	-79.2389	-78.9772	-78.7158	-78.4636	-78.2293	-78.021	-77.8465	-77.7133	-77.6284	-77.5988	-77.631	-77.7312	-77.9055	-78.1595
-0.32	-78.1533	-77.8924	-77.7095	-77.5988	-77.5541	-77.5693	-77.6377	-77.7528	-77.9076	-78.0951	-78.3081	-78.5391	-78.7802	-79.023	-79.259	-79.4793	-79.6751	-79.8379	-79.9601	-80.0361	-80.0618	-80.0361	-79.9601	-79.8379	-79.6751	-79.4793	-79.259	-79.023	-78.7802	-78.5391	-78.3081	-78.0951	-77.9076	-77.7528	-77.6377	-77.5693	-77.5541	-77.5988	-77.7095	-77.8924	-78.1533
-0.3	-78.2108	-77.943	-77.7509	-77.6284	-77.5693	-77.5671	-77.6152	-77.7072	-77.8364	-77.9962	-78.1801	-78.3812	-78.5928	-78.8075	-79.0176	-79.2153	-79.3921	-79.5401	-79.6519	-79.7216	-79.7453	-79.7216	-79.6519	-79.5401	-79.3921	-79.2153	-79.0176	-78.8075	-78.5928	-78.3812	-78.1801	-77.9962	-77.8364	-77.7072	-77.6152	-77.5671	-77.5693	-77.6284	-77.7509	-77.943	-78.2108
-0.28	-78.325	-78.0504	-77.8486	-77.7133	-77.6377	-77.6152	-77.6391	-77.7028	-77.7998	-77.924	-78.0696	-78.2307	-78.4017	-78.5768	-78.7497	-78.9139	-79.0622	-79.1875	-79.2829	-79.3427	-79.363	-79.3427	-79.2829	-79.1875	-79.0622	-78.9139	-78.7497	-78.5768	-78.4017	-78.2307	-78.0696	-77.924	-77.7998	-77.7028	-77.6391	-77.6152	-77.6377	-77.7133	-77.8486	-78.0504	-78.325
-0.26	-78.4885	-78.2074	-77.9956	-77.8465	-77.7528	-77.7072	-77.7028	-77.7327	-77.7905	-77.8705	-77.9674	-78.0766	-78.1939	-78.3154	-78.4369	-78.554	-78.6614	-78.7535	-78.8246	-78.8696	-78.885	-78.8696	-78.8246	-78.7535	-78.6614	-78.554	-78.4369	-78.3154	-78.1939	-78.0766	-77.9674	-77.8705	-77.7905	-77.7327	-77.7028	-77.7072	-77.7528	-77.8465	-77.9956	-78.2074	-78.4885
-0.24	-78.6936	-78.4063	-78.1846	-78.021	-77.9076	-77.8364	-77.7998	-77.7905	-77.802	-77.8285	-77.8654	-77.9092	-77.9575	-78.0087	-78.0614	-78.1142	-78.1648	-78.2101	-78.2465	-78.2702	-78.2785	-78.2702	-78.2465	-78.2101	-78.1648	-78.1142	-78.0614	-78.0087	-77.9575	-77.9092	-77.8654	-77.8285	-77.802	-77.7905	-77.7998	-77.8364	-77.9076	-78.021	-78.1846	-78.4063	-78.6936
-0.22	-78.9317	-78.639	-78.4077	-78.2293	-78.0951	-77.9962	-77.924	-77.8705	-77.8285	-77.7921	-77.757	-77.7207	-77.6826	-77.644	-77.6069	-77.574	-77.5476	-77.5285	-77.5165	-77.5102	-77.5083	-77.5102	-77.5165	-77.5285	-77.5476	-77.574	-77.6069	-77.644	-77.6826	-77.7207	-77.757	-77.7921	-77.8285	-77.8705	-77.924	-77.9962	-78.0951	-78.2293	-78.4077	-78.639	-78.9317
-0.2	-79.1942	-78.897	-78.6566	-78.4636	-78.3081	-78.1801	-78.0696	-77.9674	-77.8654	-77.757	-77.6376	-77.5057	-77.3623	-77.2115	-77.0598	-76.9153	-76.7863	-76.68	-76.6015	-76.5537	-76.5376	-76.5537	-76.6015	-76.68	-76.7863	-76.9153	-77.0598	-77.2115	-77.3623	-77.5057	-77.6376	-77.757	-77.8654	-77.9674	-78.0696	-78.1801	-78.3081	-78.4636	-78.6566	-78.897	-79.1942
-0.18	-79.472	-79.1713	-78.9228	-78.7158	-78.5391	-78.3812	-78.2307	-78.0766	-77.9092	-77.7207	-77.5057	-77.2627	-76.994	-76.7065	-76.4117	-76.1243	-75.861	-75.638	-75.4691	-75.3641	-75.3285	-75.3641	-75.4691	-75.638	-75.861	-76.1243	-76.4117	-76.7065	-76.994	-77.2627	-77.5057	-77.7207	-77.9092	-78.0766	-78.2307	-78.3812	-78.5391	-78.7158	-78.9228	-79.1713	-79.472
-0.16	-79.7557	-79.4527	-79.1971	-78.9772	-78.7802	-78.5928	-78.4017	-78.1939	-77.9575	-77.6826	-77.3623	-76.994	-76.5804	-76.1307	-75.6611	-75.1943	-74.7577	-74.3804	-74.0896	-73.9064	-73.8439	-73.9064	-74.0896	-74.3804	-74.7577	-75.1943	-75.6611	-76.1307	-76.5804	-76.994	-77.3623	-77.6826	-77.9575	-78.1939	-78.4017	-78.5928	-78.7802	-78.9772	-79.1971	-79.4527	-79.7557
-0.14	-80.0358	-79.7315	-79.4703	-79.2389	-79.023	-78.8075	-78.5768	-78.3154	-78.0087	-77.644	-77.2115	-76.7065	-76.1307	-75.4941	-74.8167	-74.1295	-73.4731	-72.8945	-72.4408	-72.1515	-72.0521	-72.1515	-72.4408	-72.8945	-73.4731	-74.1295	-74.8167	-75.4941	-76.1307	-76.7065	-77.2115	-77.644	-78.0087	-78.3154	-78.5768	-78.8075	-79.023	-79.2389	-79.4703	-79.7315	-80.0358
-0.12	-80.3027	-79.9983	-79.7329	-79.4917	-79.259	-79.0176	-78.7497	-78.4369	-78.0614	-77.6069	-77.0598	-76.4117	-75.6611	-74.8167	-73.9004	-72.9502	-72.0218	-71.1859	-70.5192	-70.0894	-69.9411	-70.0894	-70.5192	-71.1859	-72.0218	-72.9502	-73.9004	-74.8167	-75.6611	-76.4117	-77.0598	-77.6069	-78.0614	-78.4369	-78.7497	-79.0176	-79.259	-79.4917	-79.7329	-79.9983	-80.3027
-0.1	-80.5473	-80.2437	-79.9753	-79.7263	-79.4793	-79.2153	-78.9139	-78.554	-78.1142	-77.574	-76.9153	-76.1243	-75.1943	-74.1295	-72.9502	-71.6989	-70.4474	-69.2978	-68.3708	-67.7734	-67.5684	-67.7734	-68.3708	-69.2978	-70.4474	-71.6989	-72.9502	-74.1295	-75.1943	-76.1243	-76.9153	-77.574	-78.1142	-78.554	-78.9139	-79.2153	-79.4793	-79.7263	-79.9753	-80.2437	-80.5473
-0.08	-80.7609	-80.4587	-80.1886	-79.9336	-79.6751	-79.3921	-79.0622	-78.6614	-78.1648	-77.5476	-76.7863	-75.861	-74.7577	-73.4731	-72.0218	-70.4474	-68.8399	-67.3515	-66.1774	-65.4681	-65.2408	-65.4681	-66.1774	-67.3515	-68.8399	-70.4474	-72.0218	-73.4731	-74.7577	-75.861	-76.7863	-77.5476	-78.1648	-78.6614	-79.0622	-79.3921	-79.6751	-79.9336	-80.1886	-80.4587	-80.7609
-0.06	-80.9359	-80.6353	-80.3643	-80.1051	-79.8379	-79.5401	-79.1875	-78.7535	-78.2101	-77.5285	-76.68	-75.638	-74.3804	-72.8945	-71.1859	-69.2978	-67.3515	-65.606	-64.435	-63.9444	-63.8402	-63.9444	-64.435	-65.606	-67.3515	-69.2978	-71.1859	-72.8945	-74.3804	-75.638	-76.68	-77.5285	-78.2101	-78.7535	-79.1875	-79.5401	-79.8379	-80.1051	-80.3643	-80.6353	-80.9359
-0.04	-81.0658	-80.7667	-80.4954	-80.2335	-79.9601	-79.6519	-79.2829	-78.8246	-78.2465	-77.5165	-76.6015	-75.4691	-74.0896	-72.4408	-70.5192	-68.3708	-66.1774	-64.435	-63.7103	-63.6726	-63.7247	-63.6726	-63.7103	-64.435	-66.1774	-68.3708	-70.5192	-72.4408	-74.0896	-75.4691	-76.6015	-77.5165	-78.2465	-78.8246	-79.2829	-79.6519	-79.9601	-80.2335	-80.4954	-80.7667	-81.0658
-0.02	-81.1458	-80.8477	-80.5763	-80.313	-80.0361	-79.7216	-79.3427	-78.8696	-78.2702	-77.5102	-76.5537	-75.3641	-73.9064	-72.1515	-70.0894	-67.7734	-65.4681	-63.9444	-63.6726	-63.8927	-64.0171	-63.8927	-63.6726	-63.9444	-65.4681	-67.7734	-70.0894	-72.1515	-73.9064	-75.3641	-76.5537	-77.5102	-78.2702	-78.8696	-79.3427	-79.7216	-80.0361	-80.313	-80.5763	-80.8477	-81.1458
0	-81.1728	-80.875	-80.6037	-80.3398	-80.0618	-79.7453	-79.363	-78.885	-78.2785	-77.5083	-76.5376	-75.3285	-73.8439	-72.0521	-69.9411	-67.5684	-65.2408	-63.8402	-63.7247	-64.0171	-64.1614	-64.0171	-63.7247	-63.8402	-65.2408	-67.5684	-69.9411	-72.0521	-73.8439	-75.3285	-76.5376	-77.5083	-78.2785	-78.885	-79.363	-79.7453	-80.0618	-80.3398	-80.6037	-80.875	-81.1728
0.02	-81.1458	-80.8477	-80.5763	-80.313	-80.0361	-79.7216	-79.3427	-78.8696	-78.2702	-77.5102	-76.5537	-75.3641	-73.9064	-72.1515	-70.0894	-67.7734	-65.4681	-63.9444	-63.6726	-63.8927	-64.0171	-63.8927	-63.6726	-63.9444	-65.4681	-67.7734	-70.0894	-72.1515	-73.9064	-75.3641	-76.5537	-77.5102	-78.2702	-78.8696	-79.3427	-79.7216	-80.0361	-80.313	-80.5763	-80.8477	-81.1458
0.04	-81.0658	-80.7667	-80.4954	-80.2335	-79.9601	-79.6519	-79.2829	-78.8246	-78.2465	-77.5165	-76.6015	-75.4691	-74.0896	-72.4408	-70.5192	-68.3708	-66.1774	-64.435	-63.7103	-63.6726	-63.7247	-63.6726	-63.7103	-64.435	-66.1774	-68.3708	-70.5192	-72.4408	-74.0896	-75.4691	-76.6015	-77.5165	-78.2465	-78.8246	-79.2829	-79.6519	-79.9601	-80.2335	-80.4954	-80.7667	-81.0658
0.06	-80.9359	-80.6353	-80.3643	-80.1051	-79.8379	-79.5401	-79.1875	-78.7535	-78.2101	-77.5285	-76.68	-75.638	-74.3804	-72.8945	-71.1859	-69.2978	-67.3515	-65.606	-64.435	-63.9444	-63.8402	-63.9444	-64.435	-65.606	-67.3515	-69.2978	-71.1859	-72.8945	-74.3804	-75.638	-76.68	-77.5285	-78.2101	-78.7535	-79.1875	-79.5401	-79.8379	-80.1051	-80.3643	-80.6353	-80.9359
0.08	-80.7609	-80.4587	-80.1886	-79.9336	-79.6751	-79.3921	-79.0622	-78.6614	-78.1648	-77.5476	-76.7863	-75.861	-74.7577	-73.4731	-72.0218	-70.4474	-68.8399	-67.3515	-66.1774	-65.4681	-65.2408	-65.4681	-66.1774	-67.3515	-68.8399	-70.4474	-72.0218	-73.4731	-74.7577	-75.861	-76.7863	-77.5476	-78.1648	-78.6614	-79.0622	-79.3921	-79.6751	-79.9336	-80.1886	-80.4587	-80.7609
0.1	-80.5473	-80.2437	-79.9753	-79.7263	-79.4793	-79.2153	-78.9139	-78.554	-78.1142	-77.574	-76.9153	-76.1243	-75.1943	-74.1295	-72.9502	-71.6989	-70.4474	-69.2978	-68.3708	-67.7734	-67.5684	-67.7734	-68.3708	-69.2978	-70.4474	-71.6989	-72.9502	-74.1295	-75.1943	-76.1243	-76.9153	-77.574	-78.1142	-78.554	-78.9139	-79.2153	-79.4793	-79.7263	-79.9753	-80.2437	-80.5473
0.12	-80.3027	-79.9983	-79.7329	-79.4917	-79.259	-79.0176	-78.7497	-78.4369	-78.0614	-77.6069	-77.0598	-76.4117	-75.6611	-74.8167	-73.9004	-72.9502	-72.0218	-71.1859	-70.5192	-70.0894	-69.9411	-70.0894	-70.5192	-71.1859	-72.0218	-72.9502	-73.9004	-74.8167	-75.6611	-76.4117	-77.0598	-77.6069	-78.0614	-78.4369	-78.7497	-79.0176	-79.259	-79.4917	-79.7329	-79.9983	-80.3027
0.14	-80.0358	-79.7315	-79.4703	-79.2389	-79.023	-78.8075	-78.5768	-78.3154	-78.0087	-77.644	-77.2115	-76.7065	-76.1307	-75.4941	-74.8167	-74.1295	-73.4731	-72.8945	-72.4408	-72.1515	-72.0521	-72.1515	-72.4408	-72.8945	-73.4731	-74.1295	-74.8167	-75.4941	-76.1307	-76.7065	-77.2115	-77.644	-78.0087	-78.3154	-78.5768	-78.8075	-79.023	-79.2389	-79.4703	-79.7315	-80.0358
0.16	-79.7557	-79.4527	-79.1971	-78.9772	-78.7802	-78.5928	-78.4017	-78.1939	-77.9575	-77.6826	-77.3623	-76.994	-76.5804	-76.1307	-75.6611	-75.1943	-74.7577	-74.3804	-74.0896	-73.9064	-73.8439	-73.9064	-74.0896	-74.3804	-74.7577	-75.1943	-75.6611	-76.1307	-76.5804	-76.994	-77.3623	-77.6826	-77.9575	-78.1939	-78.4017	-78.5928	-78.7802	-78.9772	-79.1971	-79.4527	-79.7557
0.18	-79.472	-79.1713	-78.9228	-78.7158	-78.5391	-78.3812	-78.2307	-78.0766	-77.9092	-77.7207	-77.5057	-77.2627	-76.994	-76.7065	-76.4117	-76.1243	-75.861	-75.638	-75.4691	-75.3641	-75.3285	-75.3641	-75.4691	-75.638	-75.861	-76.1243	-76.4117	-76.7065	-76.994	-77.2627	-77.5057	-77.7207	-77.9092	-78.0766	-78.2307	-78.3812	-78.5391	-78.7158	-78.9228	-79.1713	-79.472
0.2	-79.1942	-78.897	-78.6566	-78.4636	-78.3081	-78.1801	-78.0696	-77.9674	-77.8654	-77.757	-77.6376	-77.5057	-77.3623	-77.2115	-77.0598	-76.9153	-76.7863	-76.68	-76.6015	-76.5537	-76.5376	-76.5537	-76.6015	-76.68	-76.7863	-76.9153	-77.0598	-77.2115	-77.3623	-77.5057	-77.6376	-77.757	-77.8654	-77.9674	-78.0696	-78.1801	-78.3081	-78.4636	-78.6566	-78.897	-79.1942
0.22	-78.9317	-78.639	-78.4077	-78.2293	-78.0951	-77.9962	-77.924	-77.8705	-77.8285	-77.7921	-77.757	-77.7207	-77.6826	-77.644	-77.6069	-77.574	-77.5476	-77.5285	-77.5165	-77.5102	-77.5083	-77.5102	-77.5165	-77.5285	-77.5476	-77.574	-77.6069	-77.644	-77.6826	-77.7207	-77.757	-77.7921	-77.8285	-77.8705	-77.924	-77.9962	-78.0951	-78.2293	-78.4077	-78.639	-78.9317
0.24	-78.6936	-78.4063	-78.1846	-78.021	-77.9076	-77.8364	-77.7998	-77.7905	-77.802	-77.8285	-77.8654	-77.9092	-77.9575	-78.0087	-78.0614	-78.1142	-78.1648	-78.2101	-78.2465	-78.2702	-78.2785	-78.2702	-78.2465	-78.2101	-78.1648	-78.1142	-78.0614	-78.0087	-77.9575	-77.9092	-77.8654	-77.8285	-77.802	-77.7905	-77.7998	-77.8364	-77.9076	-78.021	-78.1846	-78.4063	-78.6936
0.26	-78.4885	-78.2074	-77.9956	-77.8465	-77.7528	-77.7072	-77.7028	-77.7327	-77.7905	-77.8705	-77.9674	-78.0766	-78.1939	-78.3154	-78.4369	-78.554	-78.6614	-78.7535	-78.8246	-78.8696	-78.885	-78.8696	-78.8246	-78.7535	-78.6614	-78.554	-78.4369	-78.3154	-78.1939	-78.0766	-77.9674	-77.8705	-77.7905	-77.7327	-77.7028	-77.7072	-77.7528	-77.8465	-77.9956	-78.2074	-78.4885
0.28	-78.325	-78.0504	-77.8486	-77.7133	-77.6377	-77.6152	-77.6391	-77.7028	-77.7998	-77.924	-78.0696	-78.2307	-78.4017	-78.5768	-78.7497	-78.9139	-79.0622	-79.1875	-79.2829	-79.3427	-79.363	-79.3427	-79.2829	-79.1875	-79.0622	-78.9139	-78.7497	-78.5768	-78.4017	-78.2307	-78.0696	-77.924	-77.7998	-77.7028	-77.6391	-77.6152	-77.6377	-77.7133	-77.8486	-78.0504	-78.325
0.3	-78.2108	-77.943	-77.7509	-77.6284	-77.5693	-77.5671	-77.6152	-77.7072	-77.8364	-77.9962	-78.1801	-78.3812	-78.5928	-78.8075	-79.0176	-79.2153	-79.3921	-79.5401	-79.6519	-79.7216	-79.7453	-79.7216	-79.6519	-79.5401	-79.3921	-79.2153	-79.0176	-78.8075	-78.5928	-78.3812	-78.1801	-77.9962	-77.8364	-77.7072	-77.6152	-77.5671	-77.5693	-77.6284	-77.7509	-77.943	-78.2108
0.32	-78.1533	-77.8924	-77.7095	-77.5988	-77.5541	-77.5693	-77.6377	-77.7528	-77.9076	-78.0951	-78.3081	-78.5391	-78.7802	-79.023	-79.259	-79.4793	-79.6751	-79.8379	-79.9601	-80.0361	-80.0618	-80.0361	-79.9601	-79.8379	-79.6751	-79.4793	-79.259	-79.023	-78.7802	-78.5391	-78.3081	-78.0951	-77.9076	-77.7528	-77.6377	-77.5693	-77.5541	-77.5988	-77.7095	-77.8924	-78.1533
0.34	-78.1595	-77.9055	-77.7312	-77.631	-77.5988	-77.6284	-77.7133	-77.8465	-78.021	-78.2293	-78.4636	-78.7158	-78.9772	-79.2389	-79.4917	-79.7263	-79.9336	-80.1051	-80.2335	-80.313	-80.3398	-80.313	-80.2335	-80.1051	-79.9336	-79.7263	-79.4917	-79.2389	-78.9772	-78.7158	-78.4636	-78.2293	-78.021	-77.8465	-77.7133	-77.6284	-77.5988	-77.631	-77.7312	-77.9055	-78.1595
0.36	-78.2359	-77.9887	-77.8223	-77.7312	-77.7095	-77.7509	-77.8486	-77.9956	-78.1846	-78.4077	-78.6566	-78.9228	-79.1971	-79.4703	-79.7329	-79.9753	-80.1886	-80.3643	-80.4954	-80.5763	-80.6037	-80.5763	-80.4954	-80.3643	-80.1886	-79.9753	-79.7329	-79.4703	-79.1971	-78.9228	-78.6566	-78.4077	-78.1846	-77.9956	-77.8486	-77.7509	-77.7095	-77.7312	-77.8223	-77.9887	-78.2359
0.38	-78.3886	-78.1478	-77.9887	-77.9055	-77.8924	-77.943	-78.0504	-78.2074	-78.4063	-78.639	-78.897	-79.1713	-79.4527	-79.7315	-79.9983	-80.2437	-80.4587	-80.6353	-80.7667	-80.8477	-80.875	-80.8477	-80.7667	-80.6353	-80.4587	-80.2437	-79.9983	-79.7315	-79.4527	-79.1713	-78.897	-78.639	-78.4063	-78.2074	-78.0504	-77.943	-77.8924	-77.9055	-77.9887	-78.1478	-78.3886
0.4	-78.6231	-78.3886	-78.2359	-78.1595	-78.1533	-78.2108	-78.325	-78.4885	-78.6936	-78.9317	-79.1942	-79.472	-79.7557	-80.0358	-80.3027	-80.5473	-80.7609	-80.9359	-81.0658	-81.1458	-81.1728	-81.1458	-81.0658	-80.9359	-80.7609	-80.5473	-80.3027	-80.0358	-79.7557	-79.472	-79.1942	-78.9317	-78.6936	-78.4885	-78.325	-78.2108	-78.1533	-78.1595	-78.2359	-78.3886	-78.6231
ky

## Sheet: -2
E1-	-0.4	-0.38	-0.36	-0.34	-0.32	-0.3	-0.28	-0.26	-0.24	-0.22	-0.2	-0.18	-0.16	-0.14	-0.12	-0.1	-0.08	-0.06	-0.04	-0.02	0	0.02	0.04	0.06	0.08	0.1	0.12	0.14	0.16	0.18	0.2	0.22	0.24	0.26	0.28	0.3	0.32	0.34	0.36	0.38	0.4	kx
-0.4	-48.5494	-47.861	-47.2951	-46.8474	-46.5128	-46.2847	-46.1556	-46.1163	-46.1568	-46.2655	-46.43	-46.6369	-46.8723	-47.1222	-47.3726	-47.6103	-47.8231	-48.0005	-48.1337	-48.2162	-48.2442	-48.2162	-48.1337	-48.0005	-47.8231	-47.6103	-47.3726	-47.1222	-46.8723	-46.6369	-46.43	-46.2655	-46.1568	-46.1163	-46.1556	-46.2847	-46.5128	-46.8474	-47.2951	-47.861	-48.5494
-0.38	-47.861	-47.1516	-46.5674	-46.1047	-45.7585	-45.5227	-45.3899	-45.3512	-45.3963	-45.5137	-45.6905	-45.9128	-46.166	-46.435	-46.7051	-46.9619	-47.1921	-47.3841	-47.5285	-47.618	-47.6484	-47.618	-47.5285	-47.3841	-47.1921	-46.9619	-46.7051	-46.435	-46.166	-45.9128	-45.6905	-45.5137	-45.3963	-45.3512	-45.3899	-45.5227	-45.7585	-46.1047	-46.5674	-47.1516	-47.861
-0.36	-47.2951	-46.5674	-45.9677	-45.4926	-45.1375	-44.8967	-44.7629	-44.7274	-44.7802	-44.9093	-45.1016	-45.3427	-45.6172	-45.9091	-46.2024	-46.4815	-46.7321	-46.9414	-47.0989	-47.1966	-47.2297	-47.1966	-47.0989	-46.9414	-46.7321	-46.4815	-46.2024	-45.9091	-45.6172	-45.3427	-45.1016	-44.9093	-44.7802	-44.7274	-44.7629	-44.8967	-45.1375	-45.4926	-45.9677	-46.5674	-47.2951
-0.34	-46.8474	-46.1047	-45.4926	-45.0082	-44.6472	-44.4044	-44.2728	-44.2438	-44.3075	-44.4519	-44.6634	-44.9272	-45.227	-45.5457	-45.8663	-46.1716	-46.4461	-46.6755	-46.8483	-46.9555	-46.9919	-46.9555	-46.8483	-46.6755	-46.4461	-46.1716	-45.8663	-45.5457	-45.227	-44.9272	-44.6634	-44.4519	-44.3075	-44.2438	-44.2728	-44.4044	-44.6472	-45.0082	-45.4926	-46.1047	-46.8474
-0.32	-46.5128	-45.7585	-45.1375	-44.6472	-44.2839	-44.0426	-43.9167	-43.8979	-43.9763	-44.1399	-44.3749	-44.6657	-44.9952	-45.3455	-45.6978	-46.0338	-46.336	-46.5889	-46.7795	-46.8979	-46.9381	-46.8979	-46.7795	-46.5889	-46.336	-46.0338	-45.6978	-45.3455	-44.9952	-44.6657	-44.3749	-44.1399	-43.9763	-43.8979	-43.9167	-44.0426	-44.2839	-44.6472	-45.1375	-45.7585	-46.5128
-0.3	-46.2847	-45.5227	-44.8967	-44.4044	-44.0426	-43.8067	-43.6905	-43.686	-43.7833	-43.9705	-44.2335	-44.5562	-44.9206	-45.3075	-45.6968	-46.0682	-46.4028	-46.683	-46.8943	-47.0257	-47.0702	-47.0257	-46.8943	-46.683	-46.4028	-46.0682	-45.6968	-45.3075	-44.9206	-44.5562	-44.2335	-43.9705	-43.7833	-43.686	-43.6905	-43.8067	-44.0426	-44.4044	-44.8967	-45.5227	-46.2847
-0.28	-46.1556	-45.3899	-44.7629	-44.2728	-43.9167	-43.6905	-43.5883	-43.6025	-43.7234	-43.9391	-44.2353	-44.5952	-45.0001	-45.4293	-45.8613	-46.2738	-46.6457	-46.9576	-47.193	-47.3394	-47.3891	-47.3394	-47.193	-46.9576	-46.6457	-46.2738	-45.8613	-45.4293	-45.0001	-44.5952	-44.2353	-43.9391	-43.7234	-43.6025	-43.5883	-43.6905	-43.9167	-44.2728	-44.7629	-45.3899	-46.1556
-0.26	-46.1163	-45.3512	-44.7274	-44.2438	-43.8979	-43.686	-43.6025	-43.6403	-43.7899	-44.0393	-44.3741	-44.7771	-45.2285	-45.7065	-46.1874	-46.6473	-47.0623	-47.4107	-47.6739	-47.8378	-47.8934	-47.8378	-47.6739	-47.4107	-47.0623	-46.6473	-46.1874	-45.7065	-45.2285	-44.7771	-44.3741	-44.0393	-43.7899	-43.6403	-43.6025	-43.686	-43.8979	-44.2438	-44.7274	-45.3512	-46.1163
-0.24	-46.1568	-45.3963	-44.7802	-44.3075	-43.9763	-43.7833	-43.7234	-43.7899	-43.9733	-44.262	-44.6414	-45.0936	-45.5982	-46.1317	-46.6687	-47.1827	-47.6471	-48.0376	-48.3329	-48.5169	-48.5794	-48.5169	-48.3329	-48.0376	-47.6471	-47.1827	-46.6687	-46.1317	-45.5982	-45.0936	-44.6414	-44.262	-43.9733	-43.7899	-43.7234	-43.7833	-43.9763	-44.3075	-44.7802	-45.3963	-46.1568
-0.22	-46.2655	-45.5137	-44.9093	-44.4519	-44.1399	-43.9705	-43.9391	-44.0393	-44.262	-44.5957	-45.0257	-45.5337	-46.0984	-46.6947	-47.2953	-47.8707	-48.3916	-48.8302	-49.1623	-49.3695	-49.4398	-49.3695	-49.1623	-48.8302	-48.3916	-47.8707	-47.2953	-46.6947	-46.0984	-45.5337	-45.0257	-44.5957	-44.262	-44.0393	-43.9391	-43.9705	-44.1399	-44.4519	-44.9093	-45.5137	-46.2655
-0.2	-46.43	-45.6905	-45.1016	-44.6634	-44.3749	-44.2335	-44.2353	-44.3741	-44.6414	-45.0257	-45.5123	-46.0827	-46.7144	-47.3812	-48.0531	-48.698	-49.2828	-49.776	-50.1499	-50.3833	-50.4626	-50.3833	-50.1499	-49.776	-49.2828	-48.698	-48.0531	-47.3812	-46.7144	-46.0827	-45.5123	-45.0257	-44.6414	-44.3741	-44.2353	-44.2335	-44.3749	-44.6634	-45.1016	-45.6905	-46.43
-0.18	-46.6369	-45.9128	-45.3427	-44.9272	-44.6657	-44.5562	-44.5952	-44.7771	-45.0936	-45.5337	-46.0827	-46.7216	-47.4274	-48.172	-48.9232	-49.6456	-50.3019	-50.8563	-51.2771	-51.5398	-51.6291	-51.5398	-51.2771	-50.8563	-50.3019	-49.6456	-48.9232	-48.172	-47.4274	-46.7216	-46.0827	-45.5337	-45.0936	-44.7771	-44.5952	-44.5562	-44.6657	-44.9272	-45.3427	-45.9128	-46.6369
-0.16	-46.8723	-46.166	-45.6172	-45.227	-44.9952	-44.9206	-45.0001	-45.2285	-45.5982	-46.0984	-46.7144	-47.4274	-48.2132	-49.0424	-49.8804	-50.6877	-51.4226	-52.0441	-52.5158	-52.8102	-52.9102	-52.8102	-52.5158	-52.0441	-51.4226	-50.6877	-49.8804	-49.0424	-48.2132	-47.4274	-46.7144	-46.0984	-45.5982	-45.2285	-45.0001	-44.9206	-44.9952	-45.227	-45.6172	-46.166	-46.8723
-0.14	-47.1222	-46.435	-45.9091	-45.5457	-45.3455	-45.3075	-45.4293	-45.7065	-46.1317	-46.6947	-47.3812	-48.172	-49.0424	-49.9616	-50.8921	-51.7903	-52.6087	-53.3003	-53.8237	-54.1491	-54.2593	-54.1491	-53.8237	-53.3003	-52.6087	-51.7903	-50.8921	-49.9616	-49.0424	-48.172	-47.3812	-46.6947	-46.1317	-45.7065	-45.4293	-45.3075	-45.3455	-45.5457	-45.9091	-46.435	-47.1222
-0.12	-47.3726	-46.7051	-46.2024	-45.8663	-45.6978	-45.6968	-45.8613	-46.1874	-46.6687	-47.2953	-48.0531	-48.9232	-49.8804	-50.8921	-51.9179	-52.9089	-53.8105	-54.5673	-55.133	-55.479	-55.5947	-55.479	-55.133	-54.5673	-53.8105	-52.9089	-51.9179	-50.8921	-49.8804	-48.9232	-48.0531	-47.2953	-46.6687	-46.1874	-45.8613	-45.6968	-45.6978	-45.8663	-46.2024	-46.7051	-47.3726
-0.1	-47.6103	-46.9619	-46.4815	-46.1716	-46.0338	-46.0682	-46.2738	-46.6473	-47.1827	-47.8707	-48.698	-49.6456	-50.6877	-51.7903	-52.9089	-53.9876	-54.9601	-55.7568	-56.3238	-56.6461	-56.7474	-56.6461	-56.3238	-55.7568	-54.9601	-53.9876	-52.9089	-51.7903	-50.6877	-49.6456	-48.698	-47.8707	-47.1827	-46.6473	-46.2738	-46.0682	-46.0338	-46.1716	-46.4815	-46.9619	-47.6103
-0.08	-47.8231	-47.1921	-46.7321	-46.4461	-46.336	-46.4028	-46.6457	-47.0623	-47.6471	-48.3916	-49.2828	-50.3019	-51.4226	-52.6087	-53.8105	-54.9601	-55.9677	-56.7261	-57.1508	-57.2771	-57.2814	-57.2771	-57.1508	-56.7261	-55.9677	-54.9601	-53.8105	-52.6087	-51.4226	-50.3019	-49.2828	-48.3916	-47.6471	-47.0623	-46.6457	-46.4028	-46.336	-46.4461	-46.7321	-47.1921	-47.8231
-0.06	-48.0005	-47.3841	-46.9414	-46.6755	-46.5889	-46.683	-46.9576	-47.4107	-48.0376	-48.8302	-49.776	-50.8563	-52.0441	-53.3003	-54.5673	-55.7568	-56.7261	-57.2498	-57.1135	-56.5278	-56.2028	-56.5278	-57.1135	-57.2498	-56.7261	-55.7568	-54.5673	-53.3003	-52.0441	-50.8563	-49.776	-48.8302	-48.0376	-47.4107	-46.9576	-46.683	-46.5889	-46.6755	-46.9414	-47.3841	-48.0005
-0.04	-48.1337	-47.5285	-47.0989	-46.8483	-46.7795	-46.8943	-47.193	-47.6739	-48.3329	-49.1623	-50.1499	-51.2771	-52.5158	-53.8237	-55.133	-56.3238	-57.1508	-57.1135	-55.7875	-53.9724	-53.1223	-53.9724	-55.7875	-57.1135	-57.1508	-56.3238	-55.133	-53.8237	-52.5158	-51.2771	-50.1499	-49.1623	-48.3329	-47.6739	-47.193	-46.8943	-46.7795	-46.8483	-47.0989	-47.5285	-48.1337
-0.02	-48.2162	-47.618	-47.1966	-46.9555	-46.8979	-47.0257	-47.3394	-47.8378	-48.5169	-49.3695	-50.3833	-51.5398	-52.8102	-54.1491	-55.479	-56.6461	-57.2771	-56.5278	-53.9724	-50.8553	-49.2965	-50.8553	-53.9724	-56.5278	-57.2771	-56.6461	-55.479	-54.1491	-52.8102	-51.5398	-50.3833	-49.3695	-48.5169	-47.8378	-47.3394	-47.0257	-46.8979	-46.9555	-47.1966	-47.618	-48.2162
0	-48.2442	-47.6484	-47.2297	-46.9919	-46.9381	-47.0702	-47.3891	-47.8934	-48.5794	-49.4398	-50.4626	-51.6291	-52.9102	-54.2593	-55.5947	-56.7474	-57.2814	-56.2028	-53.1223	-49.2965	-47.1846	-49.2965	-53.1223	-56.2028	-57.2814	-56.7474	-55.5947	-54.2593	-52.9102	-51.6291	-50.4626	-49.4398	-48.5794	-47.8934	-47.3891	-47.0702	-46.9381	-46.9919	-47.2297	-47.6484	-48.2442
0.02	-48.2162	-47.618	-47.1966	-46.9555	-46.8979	-47.0257	-47.3394	-47.8378	-48.5169	-49.3695	-50.3833	-51.5398	-52.8102	-54.1491	-55.479	-56.6461	-57.2771	-56.5278	-53.9724	-50.8553	-49.2965	-50.8553	-53.9724	-56.5278	-57.2771	-56.6461	-55.479	-54.1491	-52.8102	-51.5398	-50.3833	-49.3695	-48.5169	-47.8378	-47.3394	-47.0257	-46.8979	-46.9555	-47.1966	-47.618	-48.2162
0.04	-48.1337	-47.5285	-47.0989	-46.8483	-46.7795	-46.8943	-47.193	-47.6739	-48.3329	-49.1623	-50.1499	-51.2771	-52.5158	-53.8237	-55.133	-56.3238	-57.1508	-57.1135	-55.7875	-53.9724	-53.1223	-53.9724	-55.7875	-57.1135	-57.1508	-56.3238	-55.133	-53.8237	-52.5158	-51.2771	-50.1499	-49.1623	-48.3329	-47.6739	-47.193	-46.8943	-46.7795	-46.8483	-47.0989	-47.5285	-48.1337
0.06	-48.0005	-47.3841	-46.9414	-46.6755	-46.5889	-46.683	-46.9576	-47.4107	-48.0376	-48.8302	-49.776	-50.8563	-52.0441	-53.3003	-54.5673	-55.7568	-56.7261	-57.2498	-57.1135	-56.5278	-56.2028	-56.5278	-57.1135	-57.2498	-56.7261	-55.7568	-54.5673	-53.3003	-52.0441	-50.8563	-49.776	-48.8302	-48.0376	-47.4107	-46.9576	-46.683	-46.5889	-46.6755	-46.9414	-47.3841	-48.0005
0.08	-47.8231	-47.1921	-46.7321	-46.4461	-46.336	-46.4028	-46.6457	-47.0623	-47.6471	-48.3916	-49.2828	-50.3019	-51.4226	-52.6087	-53.8105	-54.9601	-55.9677	-56.7261	-57.1508	-57.2771	-57.2814	-57.2771	-57.1508	-56.7261	-55.9677	-54.9601	-53.8105	-52.6087	-51.4226	-50.3019	-49.2828	-48.3916	-47.6471	-47.0623	-46.6457	-46.4028	-46.336	-46.4461	-46.7321	-47.1921	-47.8231
0.1	-47.6103	-46.9619	-46.4815	-46.1716	-46.0338	-46.0682	-46.2738	-46.6473	-47.1827	-47.8707	-48.698	-49.6456	-50.6877	-51.7903	-52.9089	-53.9876	-54.9601	-55.7568	-56.3238	-56.6461	-56.7474	-56.6461	-56.3238	-55.7568	-54.9601	-53.9876	-52.9089	-51.7903	-50.6877	-49.6456	-48.698	-47.8707	-47.1827	-46.6473	-46.2738	-46.0682	-46.0338	-46.1716	-46.4815	-46.9619	-47.6103
0.12	-47.3726	-46.7051	-46.2024	-45.8663	-45.6978	-45.6968	-45.8613	-46.1874	-46.6687	-47.2953	-48.0531	-48.9232	-49.8804	-50.8921	-51.9179	-52.9089	-53.8105	-54.5673	-55.133	-55.479	-55.5947	-55.479	-55.133	-54.5673	-53.8105	-52.9089	-51.9179	-50.8921	-49.8804	-48.9232	-48.0531	-47.2953	-46.6687	-46.1874	-45.8613	-45.6968	-45.6978	-45.8663	-46.2024	-46.7051	-47.3726
0.14	-47.1222	-46.435	-45.9091	-45.5457	-45.3455	-45.3075	-45.4293	-45.7065	-46.1317	-46.6947	-47.3812	-48.172	-49.0424	-49.9616	-50.8921	-51.7903	-52.6087	-53.3003	-53.8237	-54.1491	-54.2593	-54.1491	-53.8237	-53.3003	-52.6087	-51.7903	-50.8921	-49.9616	-49.0424	-48.172	-47.3812	-46.6947	-46.1317	-45.7065	-45.4293	-45.3075	-45.3455	-45.5457	-45.9091	-46.435	-47.1222
0.16	-46.8723	-46.166	-45.6172	-45.227	-44.9952	-44.9206	-45.0001	-45.2285	-45.5982	-46.0984	-46.7144	-47.4274	-48.2132	-49.0424	-49.8804	-50.6877	-51.4226	-52.0441	-52.5158	-52.8102	-52.9102	-52.8102	-52.5158	-52.0441	-51.4226	-50.6877	-49.8804	-49.0424	-48.2132	-47.4274	-46.7144	-46.0984	-45.5982	-45.2285	-45.0001	-44.9206	-44.9952	-45.227	-45.6172	-46.166	-46.8723
0.18	-46.6369	-45.9128	-45.3427	-44.9272	-44.6657	-44.5562	-44.5952	-44.7771	-45.0936	-45.5337	-46.0827	-46.7216	-47.4274	-48.172	-48.9232	-49.6456	-50.3019	-50.8563	-51.2771	-51.5398	-51.6291	-51.5398	-51.2771	-50.8563	-50.3019	-49.6456	-48.9232	-48.172	-47.4274	-46.7216	-46.0827	-45.5337	-45.0936	-44.7771	-44.5952	-44.5562	-44.6657	-44.9272	-45.3427	-45.9128	-46.6369
0.2	-46.43	-45.6905	-45.1016	-44.6634	-44.3749	-44.2335	-44.2353	-44.3741	-44.6414	-45.0257	-45.5123	-46.0827	-46.7144	-47.3812	-48.0531	-48.698	-49.2828	-49.776	-50.1499	-50.3833	-50.4626	-50.3833	-50.1499	-49.776	-49.2828	-48.698	-48.0531	-47.3812	-46.7144	-46.0827	-45.5123	-45.0257	-44.6414	-44.3741	-44.2353	-44.2335	-44.3749	-44.6634	-45.1016	-45.6905	-46.43
0.22	-46.2655	-45.5137	-44.9093	-44.4519	-44.1399	-43.9705	-43.9391	-44.0393	-44.262	-44.5957	-45.0257	-45.5337	-46.0984	-46.6947	-47.2953	-47.8707	-48.3916	-48.8302	-49.1623	-49.3695	-49.4398	-49.3695	-49.1623	-48.8302	-48.3916	-47.8707	-47.2953	-46.6947	-46.0984	-45.5337	-45.0257	-44.5957	-44.262	-44.0393	-43.9391	-43.9705	-44.1399	-44.4519	-44.9093	-45.5137	-46.2655
0.24	-46.1568	-45.3963	-44.7802	-44.3075	-43.9763	-43.7833	-43.7234	-43.7899	-43.9733	-44.262	-44.6414	-45.0936	-45.5982	-46.1317	-46.6687	-47.1827	-47.6471	-48.0376	-48.3329	-48.5169	-48.5794	-48.5169	-48.3329	-48.0376	-47.6471	-47.1827	-46.6687	-46.1317	-45.5982	-45.0936	-44.6414	-44.262	-43.9733	-43.7899	-43.7234	-43.7833	-43.9763	-44.3075	-44.7802	-45.3963	-46.1568
0.26	-46.1163	-45.3512	-44.7274	-44.2438	-43.8979	-43.686	-43.6025	-43.6403	-43.7899	-44.0393	-44.3741	-44.7771	-45.2285	-45.7065	-46.1874	-46.6473	-47.0623	-47.4107	-47.6739	-47.8378	-47.8934	-47.8378	-47.6739	-47.4107	-47.0623	-46.6473	-46.1874	-45.7065	-45.2285	-44.7771	-44.3741	-44.0393	-43.7899	-43.6403	-43.6025	-43.686	-43.8979	-44.2438	-44.7274	-45.3512	-46.1163
0.28	-46.1556	-45.3899	-44.7629	-44.2728	-43.9167	-43.6905	-43.5883	-43.6025	-43.7234	-43.9391	-44.2353	-44.5952	-45.0001	-45.4293	-45.8613	-46.2738	-46.6457	-46.9576	-47.193	-47.3394	-47.3891	-47.3394	-47.193	-46.9576	-46.6457	-46.2738	-45.8613	-45.4293	-45.0001	-44.5952	-44.2353	-43.9391	-43.7234	-43.6025	-43.5883	-43.6905	-43.9167	-44.2728	-44.7629	-45.3899	-46.1556
0.3	-46.2847	-45.5227	-44.8967	-44.4044	-44.0426	-43.8067	-43.6905	-43.686	-43.7833	-43.9705	-44.2335	-44.5562	-44.9206	-45.3075	-45.6968	-46.0682	-46.4028	-46.683	-46.8943	-47.0257	-47.0702	-47.0257	-46.8943	-46.683	-46.4028	-46.0682	-45.6968	-45.3075	-44.9206	-44.5562	-44.2335	-43.9705	-43.7833	-43.686	-43.6905	-43.8067	-44.0426	-44.4044	-44.8967	-45.5227	-46.2847
0.32	-46.5128	-45.7585	-45.1375	-44.6472	-44.2839	-44.0426	-43.9167	-43.8979	-43.9763	-44.1399	-44.3749	-44.6657	-44.9952	-45.3455	-45.6978	-46.0338	-46.336	-46.5889	-46.7795	-46.8979	-46.9381	-46.8979	-46.7795	-46.5889	-46.336	-46.0338	-45.6978	-45.3455	-44.9952	-44.6657	-44.3749	-44.1399	-43.9763	-43.8979	-43.9167	-44.0426	-44.2839	-44.6472	-45.1375	-45.7585	-46.5128
0.34	-46.8474	-46.1047	-45.4926	-45.0082	-44.6472	-44.4044	-44.2728	-44.2438	-44.3075	-44.4519	-44.6634	-44.9272	-45.227	-45.5457	-45.8663	-46.1716	-46.4461	-46.6755	-46.8483	-46.9555	-46.9919	-46.9555	-46.8483	-46.6755	-46.4461	-46.1716	-45.8663	-45.5457	-45.227	-44.9272	-44.6634	-44.4519	-44.3075	-44.2438	-44.2728	-44.4044	-44.6472	-45.0082	-45.4926	-46.1047	-46.8474
0.36	-47.2951	-46.5674	-45.9677	-45.4926	-45.1375	-44.8967	-44.7629	-44.7274	-44.7802	-44.9093	-45.1016	-45.3427	-45.6172	-45.9091	-46.2024	-46.4815	-46.7321	-46.9414	-47.0989	-47.1966	-47.2297	-47.1966	-47.0989	-46.9414	-46.7321	-46.4815	-46.2024	-45.9091	-45.6172	-45.3427	-45.1016	-44.9093	-44.7802	-44.7274	-44.7629	-44.8967	-45.1375	-45.4926	-45.9677	-46.5674	-47.2951
0.38	-47.861	-47.1516	-46.5674	-46.1047	-45.7585	-45.5227	-45.3899	-45.3512	-45.3963	-45.5137	-45.6905	-45.9128	-46.166	-46.435	-46.7051	-46.9619	-47.1921	-47.3841	-47.5285	-47.618	-47.6484	-47.618	-47.5285	-47.3841	-47.1921	-46.9619	-46.7051	-46.435	-46.166	-45.9128	-45.6905	-45.5137	-45.3963	-45.3512	-45.3899	-45.5227	-45.7585	-46.1047	-46.5674	-47.1516	-47.861
0.4	-48.5494	-47.861	-47.2951	-46.8474	-46.5128	-46.2847	-46.1556	-46.1163	-46.1568	-46.2655	-46.43	-46.6369	-46.8723	-47.1222	-47.3726	-47.6103	-47.8231	-48.0005	-48.1337	-48.2162	-48.2442	-48.2162	-48.1337	-48.0005	-47.8231	-47.6103	-47.3726	-47.1222	-46.8723	-46.6369	-46.43	-46.2655	-46.1568	-46.1163	-46.1556	-46.2847	-46.5128	-46.8474	-47.2951	-47.861	-48.5494
ky

## Sheet: -1
E1+	-0.4	-0.38	-0.36	-0.34	-0.32	-0.3	-0.28	-0.26	-0.24	-0.22	-0.2	-0.18	-0.16	-0.14	-0.12	-0.1	-0.08	-0.06	-0.04	-0.02	0	0.02	0.04	0.06	0.08	0.1	0.12	0.14	0.16	0.18	0.2	0.22	0.24	0.26	0.28	0.3	0.32	0.34	0.36	0.38	0.4	kx
-0.4	-48.5401	-47.8517	-47.2857	-46.838	-46.5033	-46.2752	-46.146	-46.1068	-46.1472	-46.2559	-46.4203	-46.6272	-46.8626	-47.1124	-47.3628	-47.6004	-47.8132	-47.9905	-48.1237	-48.2063	-48.2342	-48.2063	-48.1237	-47.9905	-47.8132	-47.6004	-47.3628	-47.1124	-46.8626	-46.6272	-46.4203	-46.2559	-46.1472	-46.1068	-46.146	-46.2752	-46.5033	-46.838	-47.2857	-47.8517	-48.5401
-0.38	-47.8517	-47.1422	-46.558	-46.0953	-45.749	-45.5132	-45.3804	-45.3416	-45.3867	-45.504	-45.6808	-45.903	-46.1562	-46.4252	-46.6953	-46.952	-47.1822	-47.3742	-47.5185	-47.6081	-47.6384	-47.6081	-47.5185	-47.3742	-47.1822	-46.952	-46.6953	-46.4252	-46.1562	-45.903	-45.6808	-45.504	-45.3867	-45.3416	-45.3804	-45.5132	-45.749	-46.0953	-46.558	-47.1422	-47.8517
-0.36	-47.2857	-46.558	-45.9583	-45.4831	-45.128	-44.8871	-44.7533	-44.7178	-44.7705	-44.8996	-45.0919	-45.333	-45.6074	-45.8992	-46.1925	-46.4716	-46.7222	-46.9315	-47.0889	-47.1866	-47.2197	-47.1866	-47.0889	-46.9315	-46.7222	-46.4716	-46.1925	-45.8992	-45.6074	-45.333	-45.0919	-44.8996	-44.7705	-44.7178	-44.7533	-44.8871	-45.128	-45.4831	-45.9583	-46.558	-47.2857
-0.34	-46.838	-46.0953	-45.4831	-44.9987	-44.6377	-44.3948	-44.2632	-44.2342	-44.2978	-44.4422	-44.6537	-44.9174	-45.2172	-45.5359	-45.8564	-46.1617	-46.4361	-46.6656	-46.8383	-46.9455	-46.9819	-46.9455	-46.8383	-46.6656	-46.4361	-46.1617	-45.8564	-45.5359	-45.2172	-44.9174	-44.6537	-44.4422	-44.2978	-44.2342	-44.2632	-44.3948	-44.6377	-44.9987	-45.4831	-46.0953	-46.838
-0.32	-46.5033	-45.749	-45.128	-44.6377	-44.2744	-44.033	-43.9071	-43.8883	-43.9666	-44.1302	-44.3651	-44.6559	-44.9854	-45.3356	-45.6879	-46.0238	-46.326	-46.5789	-46.7695	-46.8879	-46.928	-46.8879	-46.7695	-46.5789	-46.326	-46.0238	-45.6879	-45.3356	-44.9854	-44.6559	-44.3651	-44.1302	-43.9666	-43.8883	-43.9071	-44.033	-44.2744	-44.6377	-45.128	-45.749	-46.5033
-0.3	-46.2752	-45.5132	-44.8871	-44.3948	-44.033	-43.7971	-43.6808	-43.6763	-43.7736	-43.9607	-44.2237	-44.5463	-44.9107	-45.2976	-45.6868	-46.0582	-46.3927	-46.6729	-46.8842	-47.0156	-47.0602	-47.0156	-46.8842	-46.6729	-46.3927	-46.0582	-45.6868	-45.2976	-44.9107	-44.5463	-44.2237	-43.9607	-43.7736	-43.6763	-43.6808	-43.7971	-44.033	-44.3948	-44.8871	-45.5132	-46.2752
-0.28	-46.146	-45.3804	-44.7533	-44.2632	-43.9071	-43.6808	-43.5786	-43.5928	-43.7137	-43.9293	-44.2254	-44.5853	-44.9902	-45.4194	-45.8513	-46.2638	-46.6357	-46.9475	-47.1829	-47.3293	-47.379	-47.3293	-47.1829	-46.9475	-46.6357	-46.2638	-45.8513	-45.4194	-44.9902	-44.5853	-44.2254	-43.9293	-43.7137	-43.5928	-43.5786	-43.6808	-43.9071	-44.2632	-44.7533	-45.3804	-46.146
-0.26	-46.1068	-45.3416	-44.7178	-44.2342	-43.8883	-43.6763	-43.5928	-43.6305	-43.7801	-44.0294	-44.3642	-44.7671	-45.2185	-45.6965	-46.1774	-46.6372	-47.0522	-47.4006	-47.6638	-47.8276	-47.8833	-47.8276	-47.6638	-47.4006	-47.0522	-46.6372	-46.1774	-45.6965	-45.2185	-44.7671	-44.3642	-44.0294	-43.7801	-43.6305	-43.5928	-43.6763	-43.8883	-44.2342	-44.7178	-45.3416	-46.1068
-0.24	-46.1472	-45.3867	-44.7705	-44.2978	-43.9666	-43.7736	-43.7137	-43.7801	-43.9635	-44.2522	-44.6314	-45.0837	-45.5882	-46.1217	-46.6587	-47.1726	-47.637	-48.0274	-48.3227	-48.5067	-48.5692	-48.5067	-48.3227	-48.0274	-47.637	-47.1726	-46.6587	-46.1217	-45.5882	-45.0837	-44.6314	-44.2522	-43.9635	-43.7801	-43.7137	-43.7736	-43.9666	-44.2978	-44.7705	-45.3867	-46.1472
-0.22	-46.2559	-45.504	-44.8996	-44.4422	-44.1302	-43.9607	-43.9293	-44.0294	-44.2522	-44.5858	-45.0157	-45.5237	-46.0883	-46.6847	-47.2852	-47.8606	-48.3815	-48.8201	-49.1522	-49.3593	-49.4297	-49.3593	-49.1522	-48.8201	-48.3815	-47.8606	-47.2852	-46.6847	-46.0883	-45.5237	-45.0157	-44.5858	-44.2522	-44.0294	-43.9293	-43.9607	-44.1302	-44.4422	-44.8996	-45.504	-46.2559
-0.2	-46.4203	-45.6808	-45.0919	-44.6537	-44.3651	-44.2237	-44.2254	-44.3642	-44.6314	-45.0157	-45.5023	-46.0727	-46.7044	-47.3711	-48.043	-48.6879	-49.2727	-49.7659	-50.1398	-50.3732	-50.4525	-50.3732	-50.1398	-49.7659	-49.2727	-48.6879	-48.043	-47.3711	-46.7044	-46.0727	-45.5023	-45.0157	-44.6314	-44.3642	-44.2254	-44.2237	-44.3651	-44.6537	-45.0919	-45.6808	-46.4203
-0.18	-46.6272	-45.903	-45.333	-44.9174	-44.6559	-44.5463	-44.5853	-44.7671	-45.0837	-45.5237	-46.0727	-46.7116	-47.4173	-48.1619	-48.9131	-49.6355	-50.2918	-50.8462	-51.2671	-51.5298	-51.6192	-51.5298	-51.2671	-50.8462	-50.2918	-49.6355	-48.9131	-48.1619	-47.4173	-46.7116	-46.0727	-45.5237	-45.0837	-44.7671	-44.5853	-44.5463	-44.6559	-44.9174	-45.333	-45.903	-46.6272
-0.16	-46.8626	-46.1562	-45.6074	-45.2172	-44.9854	-44.9107	-44.9902	-45.2185	-45.5882	-46.0883	-46.7044	-47.4173	-48.2031	-49.0323	-49.8703	-50.6777	-51.4127	-52.0342	-52.5061	-52.8005	-52.9005	-52.8005	-52.5061	-52.0342	-51.4127	-50.6777	-49.8703	-49.0323	-48.2031	-47.4173	-46.7044	-46.0883	-45.5882	-45.2185	-44.9902	-44.9107	-44.9854	-45.2172	-45.6074	-46.1562	-46.8626
-0.14	-47.1124	-46.4252	-45.8992	-45.5359	-45.3356	-45.2976	-45.4194	-45.6965	-46.1217	-46.6847	-47.3711	-48.1619	-49.0323	-49.9516	-50.8822	-51.7805	-52.5991	-53.2908	-53.8145	-54.14	-54.2503	-54.14	-53.8145	-53.2908	-52.5991	-51.7805	-50.8822	-49.9516	-49.0323	-48.1619	-47.3711	-46.6847	-46.1217	-45.6965	-45.4194	-45.2976	-45.3356	-45.5359	-45.8992	-46.4252	-47.1124
-0.12	-47.3628	-46.6953	-46.1925	-45.8564	-45.6879	-45.6868	-45.8513	-46.1774	-46.6587	-47.2852	-48.043	-48.9131	-49.8703	-50.8822	-51.9081	-52.8994	-53.8013	-54.5586	-55.1248	-55.4712	-55.5871	-55.4712	-55.1248	-54.5586	-53.8013	-52.8994	-51.9081	-50.8822	-49.8703	-48.9131	-48.043	-47.2852	-46.6587	-46.1774	-45.8513	-45.6868	-45.6879	-45.8564	-46.1925	-46.6953	-47.3628
-0.1	-47.6004	-46.952	-46.4716	-46.1617	-46.0238	-46.0582	-46.2638	-46.6372	-47.1726	-47.8606	-48.6879	-49.6355	-50.6777	-51.7805	-52.8994	-53.9786	-54.9518	-55.7496	-56.3178	-56.6412	-56.7429	-56.6412	-56.3178	-55.7496	-54.9518	-53.9786	-52.8994	-51.7805	-50.6777	-49.6355	-48.6879	-47.8606	-47.1726	-46.6372	-46.2638	-46.0582	-46.0238	-46.1617	-46.4716	-46.952	-47.6004
-0.08	-47.8132	-47.1822	-46.7222	-46.4361	-46.326	-46.3927	-46.6357	-47.0522	-47.637	-48.3815	-49.2727	-50.2918	-51.4127	-52.5991	-53.8013	-54.9518	-55.9609	-56.7217	-57.1495	-57.2755	-57.2786	-57.2755	-57.1495	-56.7217	-55.9609	-54.9518	-53.8013	-52.5991	-51.4127	-50.2918	-49.2727	-48.3815	-47.637	-47.0522	-46.6357	-46.3927	-46.326	-46.4361	-46.7222	-47.1822	-47.8132
-0.06	-47.9905	-47.3742	-46.9315	-46.6656	-46.5789	-46.6729	-46.9475	-47.4006	-48.0274	-48.8201	-49.7659	-50.8462	-52.0342	-53.2908	-54.5586	-55.7496	-56.7217	-57.2491	-57.1061	-56.5157	-56.1892	-56.5157	-57.1061	-57.2491	-56.7217	-55.7496	-54.5586	-53.2908	-52.0342	-50.8462	-49.7659	-48.8201	-48.0274	-47.4006	-46.9475	-46.6729	-46.5789	-46.6656	-46.9315	-47.3742	-47.9905
-0.04	-48.1237	-47.5185	-47.0889	-46.8383	-46.7695	-46.8842	-47.1829	-47.6638	-48.3227	-49.1522	-50.1398	-51.2671	-52.5061	-53.8145	-55.1248	-56.3178	-57.1495	-57.1061	-55.7725	-53.9545	-53.1037	-53.9545	-55.7725	-57.1061	-57.1495	-56.3178	-55.1248	-53.8145	-52.5061	-51.2671	-50.1398	-49.1522	-48.3227	-47.6638	-47.1829	-46.8842	-46.7695	-46.8383	-47.0889	-47.5185	-48.1237
-0.02	-48.2063	-47.6081	-47.1866	-46.9455	-46.8879	-47.0156	-47.3293	-47.8276	-48.5067	-49.3593	-50.3732	-51.5298	-52.8005	-54.14	-55.4712	-56.6412	-57.2755	-56.5157	-53.9545	-50.8359	-49.2767	-50.8359	-53.9545	-56.5157	-57.2755	-56.6412	-55.4712	-54.14	-52.8005	-51.5298	-50.3732	-49.3593	-48.5067	-47.8276	-47.3293	-47.0156	-46.8879	-46.9455	-47.1866	-47.6081	-48.2063
0	-48.2342	-47.6384	-47.2197	-46.9819	-46.928	-47.0602	-47.379	-47.8833	-48.5692	-49.4297	-50.4525	-51.6192	-52.9005	-54.2503	-55.5871	-56.7429	-57.2786	-56.1892	-53.1037	-49.2767	-47.1646	-49.2767	-53.1037	-56.1892	-57.2786	-56.7429	-55.5871	-54.2503	-52.9005	-51.6192	-50.4525	-49.4297	-48.5692	-47.8833	-47.379	-47.0602	-46.928	-46.9819	-47.2197	-47.6384	-48.2342
0.02	-48.2063	-47.6081	-47.1866	-46.9455	-46.8879	-47.0156	-47.3293	-47.8276	-48.5067	-49.3593	-50.3732	-51.5298	-52.8005	-54.14	-55.4712	-56.6412	-57.2755	-56.5157	-53.9545	-50.8359	-49.2767	-50.8359	-53.9545	-56.5157	-57.2755	-56.6412	-55.4712	-54.14	-52.8005	-51.5298	-50.3732	-49.3593	-48.5067	-47.8276	-47.3293	-47.0156	-46.8879	-46.9455	-47.1866	-47.6081	-48.2063
0.04	-48.1237	-47.5185	-47.0889	-46.8383	-46.7695	-46.8842	-47.1829	-47.6638	-48.3227	-49.1522	-50.1398	-51.2671	-52.5061	-53.8145	-55.1248	-56.3178	-57.1495	-57.1061	-55.7725	-53.9545	-53.1037	-53.9545	-55.7725	-57.1061	-57.1495	-56.3178	-55.1248	-53.8145	-52.5061	-51.2671	-50.1398	-49.1522	-48.3227	-47.6638	-47.1829	-46.8842	-46.7695	-46.8383	-47.0889	-47.5185	-48.1237
0.06	-47.9905	-47.3742	-46.9315	-46.6656	-46.5789	-46.6729	-46.9475	-47.4006	-48.0274	-48.8201	-49.7659	-50.8462	-52.0342	-53.2908	-54.5586	-55.7496	-56.7217	-57.2491	-57.1061	-56.5157	-56.1892	-56.5157	-57.1061	-57.2491	-56.7217	-55.7496	-54.5586	-53.2908	-52.0342	-50.8462	-49.7659	-48.8201	-48.0274	-47.4006	-46.9475	-46.6729	-46.5789	-46.6656	-46.9315	-47.3742	-47.9905
0.08	-47.8132	-47.1822	-46.7222	-46.4361	-46.326	-46.3927	-46.6357	-47.0522	-47.637	-48.3815	-49.2727	-50.2918	-51.4127	-52.5991	-53.8013	-54.9518	-55.9609	-56.7217	-57.1495	-57.2755	-57.2786	-57.2755	-57.1495	-56.7217	-55.9609	-54.9518	-53.8013	-52.5991	-51.4127	-50.2918	-49.2727	-48.3815	-47.637	-47.0522	-46.6357	-46.3927	-46.326	-46.4361	-46.7222	-47.1822	-47.8132
0.1	-47.6004	-46.952	-46.4716	-46.1617	-46.0238	-46.0582	-46.2638	-46.6372	-47.1726	-47.8606	-48.6879	-49.6355	-50.6777	-51.7805	-52.8994	-53.9786	-54.9518	-55.7496	-56.3178	-56.6412	-56.7429	-56.6412	-56.3178	-55.7496	-54.9518	-53.9786	-52.8994	-51.7805	-50.6777	-49.6355	-48.6879	-47.8606	-47.1726	-46.6372	-46.2638	-46.0582	-46.0238	-46.1617	-46.4716	-46.952	-47.6004
0.12	-47.3628	-46.6953	-46.1925	-45.8564	-45.6879	-45.6868	-45.8513	-46.1774	-46.6587	-47.2852	-48.043	-48.9131	-49.8703	-50.8822	-51.9081	-52.8994	-53.8013	-54.5586	-55.1248	-55.4712	-55.5871	-55.4712	-55.1248	-54.5586	-53.8013	-52.8994	-51.9081	-50.8822	-49.8703	-48.9131	-48.043	-47.2852	-46.6587	-46.1774	-45.8513	-45.6868	-45.6879	-45.8564	-46.1925	-46.6953	-47.3628
0.14	-47.1124	-46.4252	-45.8992	-45.5359	-45.3356	-45.2976	-45.4194	-45.6965	-46.1217	-46.6847	-47.3711	-48.1619	-49.0323	-49.9516	-50.8822	-51.7805	-52.5991	-53.2908	-53.8145	-54.14	-54.2503	-54.14	-53.8145	-53.2908	-52.5991	-51.7805	-50.8822	-49.9516	-49.0323	-48.1619	-47.3711	-46.6847	-46.1217	-45.6965	-45.4194	-45.2976	-45.3356	-45.5359	-45.8992	-46.4252	-47.1124
0.16	-46.8626	-46.1562	-45.6074	-45.2172	-44.9854	-44.9107	-44.9902	-45.2185	-45.5882	-46.0883	-46.7044	-47.4173	-48.2031	-49.0323	-49.8703	-50.6777	-51.4127	-52.0342	-52.5061	-52.8005	-52.9005	-52.8005	-52.5061	-52.0342	-51.4127	-50.6777	-49.8703	-49.0323	-48.2031	-47.4173	-46.7044	-46.0883	-45.5882	-45.2185	-44.9902	-44.9107	-44.9854	-45.2172	-45.6074	-46.1562	-46.8626
0.18	-46.6272	-45.903	-45.333	-44.9174	-44.6559	-44.5463	-44.5853	-44.7671	-45.0837	-45.5237	-46.0727	-46.7116	-47.4173	-48.1619	-48.9131	-49.6355	-50.2918	-50.8462	-51.2671	-51.5298	-51.6192	-51.5298	-51.2671	-50.8462	-50.2918	-49.6355	-48.9131	-48.1619	-47.4173	-46.7116	-46.0727	-45.5237	-45.0837	-44.7671	-44.5853	-44.5463	-44.6559	-44.9174	-45.333	-45.903	-46.6272
0.2	-46.4203	-45.6808	-45.0919	-44.6537	-44.3651	-44.2237	-44.2254	-44.3642	-44.6314	-45.0157	-45.5023	-46.0727	-46.7044	-47.3711	-48.043	-48.6879	-49.2727	-49.7659	-50.1398	-50.3732	-50.4525	-50.3732	-50.1398	-49.7659	-49.2727	-48.6879	-48.043	-47.3711	-46.7044	-46.0727	-45.5023	-45.0157	-44.6314	-44.3642	-44.2254	-44.2237	-44.3651	-44.6537	-45.0919	-45.6808	-46.4203
0.22	-46.2559	-45.504	-44.8996	-44.4422	-44.1302	-43.9607	-43.9293	-44.0294	-44.2522	-44.5858	-45.0157	-45.5237	-46.0883	-46.6847	-47.2852	-47.8606	-48.3815	-48.8201	-49.1522	-49.3593	-49.4297	-49.3593	-49.1522	-48.8201	-48.3815	-47.8606	-47.2852	-46.6847	-46.0883	-45.5237	-45.0157	-44.5858	-44.2522	-44.0294	-43.9293	-43.9607	-44.1302	-44.4422	-44.8996	-45.504	-46.2559
0.24	-46.1472	-45.3867	-44.7705	-44.2978	-43.9666	-43.7736	-43.7137	-43.7801	-43.9635	-44.2522	-44.6314	-45.0837	-45.5882	-46.1217	-46.6587	-47.1726	-47.637	-48.0274	-48.3227	-48.5067	-48.5692	-48.5067	-48.3227	-48.0274	-47.637	-47.1726	-46.6587	-46.1217	-45.5882	-45.0837	-44.6314	-44.2522	-43.9635	-43.7801	-43.7137	-43.7736	-43.9666	-44.2978	-44.7705	-45.3867	-46.1472
0.26	-46.1068	-45.3416	-44.7178	-44.2342	-43.8883	-43.6763	-43.5928	-43.6305	-43.7801	-44.0294	-44.3642	-44.7671	-45.2185	-45.6965	-46.1774	-46.6372	-47.0522	-47.4006	-47.6638	-47.8276	-47.8833	-47.8276	-47.6638	-47.4006	-47.0522	-46.6372	-46.1774	-45.6965	-45.2185	-44.7671	-44.3642	-44.0294	-43.7801	-43.6305	-43.5928	-43.6763	-43.8883	-44.2342	-44.7178	-45.3416	-46.1068
0.28	-46.146	-45.3804	-44.7533	-44.2632	-43.9071	-43.6808	-43.5786	-43.5928	-43.7137	-43.9293	-44.2254	-44.5853	-44.9902	-45.4194	-45.8513	-46.2638	-46.6357	-46.9475	-47.1829	-47.3293	-47.379	-47.3293	-47.1829	-46.9475	-46.6357	-46.2638	-45.8513	-45.4194	-44.9902	-44.5853	-44.2254	-43.9293	-43.7137	-43.5928	-43.5786	-43.6808	-43.9071	-44.2632	-44.7533	-45.3804	-46.146
0.3	-46.2752	-45.5132	-44.8871	-44.3948	-44.033	-43.7971	-43.6808	-43.6763	-43.7736	-43.9607	-44.2237	-44.5463	-44.9107	-45.2976	-45.6868	-46.0582	-46.3927	-46.6729	-46.8842	-47.0156	-47.0602	-47.0156	-46.8842	-46.6729	-46.3927	-46.0582	-45.6868	-45.2976	-44.9107	-44.5463	-44.2237	-43.9607	-43.7736	-43.6763	-43.6808	-43.7971	-44.033	-44.3948	-44.8871	-45.5132	-46.2752
0.32	-46.5033	-45.749	-45.128	-44.6377	-44.2744	-44.033	-43.9071	-43.8883	-43.9666	-44.1302	-44.3651	-44.6559	-44.9854	-45.3356	-45.6879	-46.0238	-46.326	-46.5789	-46.7695	-46.8879	-46.928	-46.8879	-46.7695	-46.5789	-46.326	-46.0238	-45.6879	-45.3356	-44.9854	-44.6559	-44.3651	-44.1302	-43.9666	-43.8883	-43.9071	-44.033	-44.2744	-44.6377	-45.128	-45.749	-46.5033
0.34	-46.838	-46.0953	-45.4831	-44.9987	-44.6377	-44.3948	-44.2632	-44.2342	-44.2978	-44.4422	-44.6537	-44.9174	-45.2172	-45.5359	-45.8564	-46.1617	-46.4361	-46.6656	-46.8383	-46.9455	-46.9819	-46.9455	-46.8383	-46.6656	-46.4361	-46.1617	-45.8564	-45.5359	-45.2172	-44.9174	-44.6537	-44.4422	-44.2978	-44.2342	-44.2632	-44.3948	-44.6377	-44.9987	-45.4831	-46.0953	-46.838
0.36	-47.2857	-46.558	-45.9583	-45.4831	-45.128	-44.8871	-44.7533	-44.7178	-44.7705	-44.8996	-45.0919	-45.333	-45.6074	-45.8992	-46.1925	-46.4716	-46.7222	-46.9315	-47.0889	-47.1866	-47.2197	-47.1866	-47.0889	-46.9315	-46.7222	-46.4716	-46.1925	-45.8992	-45.6074	-45.333	-45.0919	-44.8996	-44.7705	-44.7178	-44.7533	-44.8871	-45.128	-45.4831	-45.9583	-46.558	-47.2857
0.38	-47.8517	-47.1422	-46.558	-46.0953	-45.749	-45.5132	-45.3804	-45.3416	-45.3867	-45.504	-45.6808	-45.903	-46.1562	-46.4252	-46.6953	-46.952	-47.1822	-47.3742	-47.5185	-47.6081	-47.6384	-47.6081	-47.5185	-47.3742	-47.1822	-46.952	-46.6953	-46.4252	-46.1562	-45.903	-45.6808	-45.504	-45.3867	-45.3416	-45.3804	-45.5132	-45.749	-46.0953	-46.558	-47.1422	-47.8517
0.4	-48.5401	-47.8517	-47.2857	-46.838	-46.5033	-46.2752	-46.146	-46.1068	-46.1472	-46.2559	-46.4203	-46.6272	-46.8626	-47.1124	-47.3628	-47.6004	-47.8132	-47.9905	-48.1237	-48.2063	-48.2342	-48.2063	-48.1237	-47.9905	-47.8132	-47.6004	-47.3628	-47.1124	-46.8626	-46.6272	-46.4203	-46.2559	-46.1472	-46.1068	-46.146	-46.2752	-46.5033	-46.838	-47.2857	-47.8517	-48.5401
ky

## Sheet: +1
H1-	-0.4	-0.38	-0.36	-0.34	-0.32	-0.3	-0.28	-0.26	-0.24	-0.22	-0.2	-0.18	-0.16	-0.14	-0.12	-0.1	-0.08	-0.06	-0.04	-0.02	0	0.02	0.04	0.06	0.08	0.1	0.12	0.14	0.16	0.18	0.2	0.22	0.24	0.26	0.28	0.3	0.32	0.34	0.36	0.38	0.4	kx
-0.4	261.471	253.753	246.257	239.005	232.015	225.309	218.907	212.83	207.101	201.738	196.764	192.197	188.055	184.357	181.118	178.352	176.071	174.287	173.006	172.235	171.978	172.235	173.006	174.287	176.071	178.352	181.118	184.357	188.055	192.197	196.764	201.738	207.101	212.83	218.907	225.309	232.015	239.005	246.257	253.753	261.471
-0.38	253.753	245.784	238.035	230.524	223.274	216.306	209.643	203.309	197.326	191.718	186.506	181.715	177.363	173.472	170.06	167.143	164.736	162.851	161.497	160.682	160.41	160.682	161.497	162.851	164.736	167.143	170.06	173.472	177.363	181.715	186.506	191.718	197.326	203.309	209.643	216.306	223.274	230.524	238.035	245.784	253.753
-0.36	246.257	238.035	230.024	222.248	214.729	207.489	200.555	193.95	187.699	181.83	176.366	171.333	166.755	162.655	159.055	155.973	153.428	151.432	149.998	149.135	148.846	149.135	149.998	151.432	153.428	155.973	159.055	162.655	166.755	171.333	176.366	181.83	187.699	193.95	200.555	207.489	214.729	222.248	230.024	238.035	246.257
-0.34	239.005	230.524	222.248	214.2	206.403	198.883	191.665	184.776	178.244	172.097	166.364	161.073	156.25	151.924	148.119	144.857	142.158	140.041	138.519	137.601	137.294	137.601	138.519	140.041	142.158	144.857	148.119	151.924	156.25	161.073	166.364	172.097	178.244	184.776	191.665	198.883	206.403	214.2	222.248	230.524	239.005
-0.32	232.015	223.274	214.729	206.403	198.322	190.512	183	175.814	168.986	162.546	156.525	150.957	145.871	141.298	137.269	133.808	130.942	128.69	127.069	126.091	125.764	126.091	127.069	128.69	130.942	133.808	137.269	141.298	145.871	150.957	156.525	162.546	168.986	175.814	183	190.512	198.322	206.403	214.729	223.274	232.015
-0.3	225.309	216.306	207.489	198.883	190.512	182.404	174.587	167.093	159.954	153.204	146.878	141.011	135.64	130.8	126.525	122.847	119.794	117.392	115.661	114.616	114.267	114.616	115.661	117.392	119.794	122.847	126.525	130.8	135.64	141.011	146.878	153.204	159.954	167.093	174.587	182.404	190.512	198.883	207.489	216.306	225.309
-0.28	218.907	209.643	200.555	191.665	183	174.587	166.458	158.644	151.18	144.104	137.453	131.268	125.589	120.457	115.912	111.992	108.732	106.162	104.308	103.187	102.813	103.187	104.308	106.162	108.732	111.992	115.912	120.457	125.589	131.268	137.453	144.104	151.18	158.644	166.458	174.587	183	191.665	200.555	209.643	218.907
-0.26	212.83	203.309	193.95	184.776	175.814	167.093	158.644	150.5	142.699	135.28	128.285	121.76	115.748	110.299	105.458	101.27	97.7786	95.02	93.0258	91.8195	91.4158	91.8195	93.0258	95.02	97.7786	101.27	105.458	110.299	115.748	121.76	128.285	135.28	142.699	150.5	158.644	167.093	175.814	184.776	193.95	203.309	212.83
-0.24	207.101	197.326	187.699	178.244	168.986	159.954	151.18	142.699	134.549	126.773	119.416	112.527	106.158	100.363	95.1955	90.7103	86.9584	83.9863	81.833	80.5286	80.0917	80.5286	81.833	83.9863	86.9584	90.7103	95.1955	100.363	106.158	112.527	119.416	126.773	134.549	142.699	151.18	159.954	168.986	178.244	187.699	197.326	207.101
-0.22	201.738	191.718	181.83	172.097	162.546	153.204	144.104	135.28	126.773	118.627	110.891	103.617	96.8635	90.6916	85.165	80.3478	76.3027	73.0874	70.7516	69.3338	68.8585	69.3338	70.7516	73.0874	76.3027	80.3478	85.165	90.6916	96.8635	103.617	110.891	118.627	126.773	135.28	144.104	153.204	162.546	172.097	181.83	191.718	201.738
-0.2	196.764	186.506	176.366	166.364	156.525	146.878	137.453	128.285	119.416	110.891	102.76	95.0807	87.9168	81.337	75.4149	70.227	65.8497	62.3555	59.8082	58.2582	57.7378	58.2582	59.8082	62.3555	65.8497	70.227	75.4149	81.337	87.9168	95.0807	102.76	110.891	119.416	128.285	137.453	146.878	156.525	166.364	176.366	186.506	196.764
-0.18	192.197	181.715	171.333	161.073	150.957	141.011	131.268	121.76	112.527	103.617	95.0807	86.9791	79.3801	72.3605	66.0044	60.4023	55.6473	51.8309	49.036	47.3297	46.7559	47.3297	49.036	51.8309	55.6473	60.4023	66.0044	72.3605	79.3801	86.9791	95.0807	103.617	112.527	121.76	131.268	141.011	150.957	161.073	171.333	181.715	192.197
-0.16	188.055	177.363	166.755	156.25	145.871	135.64	125.589	115.748	106.158	96.8635	87.9168	79.3801	71.3253	63.8358	57.0061	50.9419	45.7565	41.5652	38.4773	36.5836	35.9452	36.5836	38.4773	41.5652	45.7565	50.9419	57.0061	63.8358	71.3253	79.3801	87.9168	96.8635	106.158	115.748	125.589	135.64	145.871	156.25	166.755	177.363	188.055
-0.14	184.357	173.472	162.655	151.924	141.298	130.8	120.457	110.299	100.363	90.6916	81.337	72.3605	63.8358	55.8508	48.5096	41.9328	36.2565	31.6263	28.1869	26.0645	25.3465	26.0645	28.1869	31.6263	36.2565	41.9328	48.5096	55.8508	63.8358	72.3605	81.337	90.6916	100.363	110.299	120.457	130.8	141.298	151.924	162.655	173.472	184.357
-0.12	181.118	170.06	159.055	148.119	137.269	126.525	115.912	105.458	95.1955	85.165	75.4149	66.0044	57.0061	48.5096	40.6248	33.4858	27.252	22.1055	18.2388	15.8309	15.0122	15.8309	18.2388	22.1055	27.252	33.4858	40.6248	48.5096	57.0061	66.0044	75.4149	85.165	95.1955	105.458	115.912	126.525	137.269	148.119	159.055	170.06	181.118
-0.1	178.352	167.143	155.973	144.857	133.808	122.847	111.992	101.27	90.7103	80.3478	70.227	60.4023	50.9419	41.9328	33.4858	25.7427	18.8835	13.1296	8.73632	5.96274	5.01206	5.96274	8.73632	13.1296	18.8835	25.7427	33.4858	41.9328	50.9419	60.4023	70.227	80.3478	90.7103	101.27	111.992	122.847	133.808	144.857	155.973	167.143	178.352
-0.08	176.071	164.736	153.428	142.158	130.942	119.794	108.732	97.7786	86.9584	76.3027	65.8497	55.6473	45.7565	36.2565	27.252	18.8835	11.3412	4.88069	-0.16797	-3.42533	-4.55725	-3.42533	-0.16797	4.88069	11.3412	18.8835	27.252	36.2565	45.7565	55.6473	65.8497	76.3027	86.9584	97.7786	108.732	119.794	130.942	142.158	153.428	164.736	176.071
-0.06	174.287	162.851	151.432	140.041	128.69	117.392	106.162	95.02	83.9863	73.0874	62.3555	51.8309	41.5652	31.6263	22.1055	13.1296	4.88069	-2.3727	-8.23289	-12.1522	-13.5493	-12.1522	-8.23289	-2.3727	4.88069	13.1296	22.1055	31.6263	41.5652	51.8309	62.3555	73.0874	83.9863	95.02	106.162	117.392	128.69	140.041	151.432	162.851	174.287
-0.04	173.006	161.497	149.998	138.519	127.069	115.661	104.308	93.0258	81.833	70.7516	59.8082	49.036	38.4773	28.1869	18.2388	8.73632	-0.16797	-8.23289	-15.0463	-19.8836	-21.6997	-19.8836	-15.0463	-8.23289	-0.16797	8.73632	18.2388	28.1869	38.4773	49.036	59.8082	70.7516	81.833	93.0258	104.308	115.661	127.069	138.519	149.998	161.497	173.006
-0.02	172.235	160.682	149.135	137.601	126.091	114.616	103.187	91.8195	80.5286	69.3338	58.2582	47.3297	36.5836	26.0645	15.8309	5.96274	-3.42533	-12.1522	-19.8836	-25.861	-28.3477	-25.861	-19.8836	-12.1522	-3.42533	5.96274	15.8309	26.0645	36.5836	47.3297	58.2582	69.3338	80.5286	91.8195	103.187	114.616	126.091	137.601	149.135	160.682	172.235
0	171.978	160.41	148.846	137.294	125.764	114.267	102.813	91.4158	80.0917	68.8585	57.7378	46.7559	35.9452	25.3465	15.0122	5.01206	-4.55725	-13.5493	-21.6997	-28.3477	-31.3798	-28.3477	-21.6997	-13.5493	-4.55725	5.01206	15.0122	25.3465	35.9452	46.7559	57.7378	68.8585	80.0917	91.4158	102.813	114.267	125.764	137.294	148.846	160.41	171.978
0.02	172.235	160.682	149.135	137.601	126.091	114.616	103.187	91.8195	80.5286	69.3338	58.2582	47.3297	36.5836	26.0645	15.8309	5.96274	-3.42533	-12.1522	-19.8836	-25.861	-28.3477	-25.861	-19.8836	-12.1522	-3.42533	5.96274	15.8309	26.0645	36.5836	47.3297	58.2582	69.3338	80.5286	91.8195	103.187	114.616	126.091	137.601	149.135	160.682	172.235
0.04	173.006	161.497	149.998	138.519	127.069	115.661	104.308	93.0258	81.833	70.7516	59.8082	49.036	38.4773	28.1869	18.2388	8.73632	-0.16797	-8.23289	-15.0463	-19.8836	-21.6997	-19.8836	-15.0463	-8.23289	-0.16797	8.73632	18.2388	28.1869	38.4773	49.036	59.8082	70.7516	81.833	93.0258	104.308	115.661	127.069	138.519	149.998	161.497	173.006
0.06	174.287	162.851	151.432	140.041	128.69	117.392	106.162	95.02	83.9863	73.0874	62.3555	51.8309	41.5652	31.6263	22.1055	13.1296	4.88069	-2.3727	-8.23289	-12.1522	-13.5493	-12.1522	-8.23289	-2.3727	4.88069	13.1296	22.1055	31.6263	41.5652	51.8309	62.3555	73.0874	83.9863	95.02	106.162	117.392	128.69	140.041	151.432	162.851	174.287
0.08	176.071	164.736	153.428	142.158	130.942	119.794	108.732	97.7786	86.9584	76.3027	65.8497	55.6473	45.7565	36.2565	27.252	18.8835	11.3412	4.88069	-0.16797	-3.42533	-4.55725	-3.42533	-0.16797	4.88069	11.3412	18.8835	27.252	36.2565	45.7565	55.6473	65.8497	76.3027	86.9584	97.7786	108.732	119.794	130.942	142.158	153.428	164.736	176.071
0.1	178.352	167.143	155.973	144.857	133.808	122.847	111.992	101.27	90.7103	80.3478	70.227	60.4023	50.9419	41.9328	33.4858	25.7427	18.8835	13.1296	8.73632	5.96274	5.01206	5.96274	8.73632	13.1296	18.8835	25.7427	33.4858	41.9328	50.9419	60.4023	70.227	80.3478	90.7103	101.27	111.992	122.847	133.808	144.857	155.973	167.143	178.352
0.12	181.118	170.06	159.055	148.119	137.269	126.525	115.912	105.458	95.1955	85.165	75.4149	66.0044	57.0061	48.5096	40.6248	33.4858	27.252	22.1055	18.2388	15.8309	15.0122	15.8309	18.2388	22.1055	27.252	33.4858	40.6248	48.5096	57.0061	66.0044	75.4149	85.165	95.1955	105.458	115.912	126.525	137.269	148.119	159.055	170.06	181.118
0.14	184.357	173.472	162.655	151.924	141.298	130.8	120.457	110.299	100.363	90.6916	81.337	72.3605	63.8358	55.8508	48.5096	41.9328	36.2565	31.6263	28.1869	26.0645	25.3465	26.0645	28.1869	31.6263	36.2565	41.9328	48.5096	55.8508	63.8358	72.3605	81.337	90.6916	100.363	110.299	120.457	130.8	141.298	151.924	162.655	173.472	184.357
0.16	188.055	177.363	166.755	156.25	145.871	135.64	125.589	115.748	106.158	96.8635	87.9168	79.3801	71.3253	63.8358	57.0061	50.9419	45.7565	41.5652	38.4773	36.5836	35.9452	36.5836	38.4773	41.5652	45.7565	50.9419	57.0061	63.8358	71.3253	79.3801	87.9168	96.8635	106.158	115.748	125.589	135.64	145.871	156.25	166.755	177.363	188.055
0.18	192.197	181.715	171.333	161.073	150.957	141.011	131.268	121.76	112.527	103.617	95.0807	86.9791	79.3801	72.3605	66.0044	60.4023	55.6473	51.8309	49.036	47.3297	46.7559	47.3297	49.036	51.8309	55.6473	60.4023	66.0044	72.3605	79.3801	86.9791	95.0807	103.617	112.527	121.76	131.268	141.011	150.957	161.073	171.333	181.715	192.197
0.2	196.764	186.506	176.366	166.364	156.525	146.878	137.453	128.285	119.416	110.891	102.76	95.0807	87.9168	81.337	75.4149	70.227	65.8497	62.3555	59.8082	58.2582	57.7378	58.2582	59.8082	62.3555	65.8497	70.227	75.4149	81.337	87.9168	95.0807	102.76	110.891	119.416	128.285	137.453	146.878	156.525	166.364	176.366	186.506	196.764
0.22	201.738	191.718	181.83	172.097	162.546	153.204	144.104	135.28	126.773	118.627	110.891	103.617	96.8635	90.6916	85.165	80.3478	76.3027	73.0874	70.7516	69.3338	68.8585	69.3338	70.7516	73.0874	76.3027	80.3478	85.165	90.6916	96.8635	103.617	110.891	118.627	126.773	135.28	144.104	153.204	162.546	172.097	181.83	191.718	201.738
0.24	207.101	197.326	187.699	178.244	168.986	159.954	151.18	142.699	134.549	126.773	119.416	112.527	106.158	100.363	95.1955	90.7103	86.9584	83.9863	81.833	80.5286	80.0917	80.5286	81.833	83.9863	86.9584	90.7103	95.1955	100.363	106.158	112.527	119.416	126.773	134.549	142.699	151.18	159.954	168.986	178.244	187.699	197.326	207.101
0.26	212.83	203.309	193.95	184.776	175.814	167.093	158.644	150.5	142.699	135.28	128.285	121.76	115.748	110.299	105.458	101.27	97.7786	95.02	93.0258	91.8195	91.4158	91.8195	93.0258	95.02	97.7786	101.27	105.458	110.299	115.748	121.76	128.285	135.28	142.699	150.5	158.644	167.093	175.814	184.776	193.95	203.309	212.83
0.28	218.907	209.643	200.555	191.665	183	174.587	166.458	158.644	151.18	144.104	137.453	131.268	125.589	120.457	115.912	111.992	108.732	106.162	104.308	103.187	102.813	103.187	104.308	106.162	108.732	111.992	115.912	120.457	125.589	131.268	137.453	144.104	151.18	158.644	166.458	174.587	183	191.665	200.555	209.643	218.907
0.3	225.309	216.306	207.489	198.883	190.512	182.404	174.587	167.093	159.954	153.204	146.878	141.011	135.64	130.8	126.525	122.847	119.794	117.392	115.661	114.616	114.267	114.616	115.661	117.392	119.794	122.847	126.525	130.8	135.64	141.011	146.878	153.204	159.954	167.093	174.587	182.404	190.512	198.883	207.489	216.306	225.309
0.32	232.015	223.274	214.729	206.403	198.322	190.512	183	175.814	168.986	162.546	156.525	150.957	145.871	141.298	137.269	133.808	130.942	128.69	127.069	126.091	125.764	126.091	127.069	128.69	130.942	133.808	137.269	141.298	145.871	150.957	156.525	162.546	168.986	175.814	183	190.512	198.322	206.403	214.729	223.274	232.015
0.34	239.005	230.524	222.248	214.2	206.403	198.883	191.665	184.776	178.244	172.097	166.364	161.073	156.25	151.924	148.119	144.857	142.158	140.041	138.519	137.601	137.294	137.601	138.519	140.041	142.158	144.857	148.119	151.924	156.25	161.073	166.364	172.097	178.244	184.776	191.665	198.883	206.403	214.2	222.248	230.524	239.005
0.36	246.257	238.035	230.024	222.248	214.729	207.489	200.555	193.95	187.699	181.83	176.366	171.333	166.755	162.655	159.055	155.973	153.428	151.432	149.998	149.135	148.846	149.135	149.998	151.432	153.428	155.973	159.055	162.655	166.755	171.333	176.366	181.83	187.699	193.95	200.555	207.489	214.729	222.248	230.024	238.035	246.257
0.38	253.753	245.784	238.035	230.524	223.274	216.306	209.643	203.309	197.326	191.718	186.506	181.715	177.363	173.472	170.06	167.143	164.736	162.851	161.497	160.682	160.41	160.682	161.497	162.851	164.736	167.143	170.06	173.472	177.363	181.715	186.506	191.718	197.326	203.309	209.643	216.306	223.274	230.524	238.035	245.784	253.753
0.4	261.471	253.753	246.257	239.005	232.015	225.309	218.907	212.83	207.101	201.738	196.764	192.197	188.055	184.357	181.118	178.352	176.071	174.287	173.006	172.235	171.978	172.235	173.006	174.287	176.071	178.352	181.118	184.357	188.055	192.197	196.764	201.738	207.101	212.83	218.907	225.309	232.015	239.005	246.257	253.753	261.471
ky

## Sheet: +2
H1+	-0.4	-0.38	-0.36	-0.34	-0.32	-0.3	-0.28	-0.26	-0.24	-0.22	-0.2	-0.18	-0.16	-0.14	-0.12	-0.1	-0.08	-0.06	-0.04	-0.02	0	0.02	0.04	0.06	0.08	0.1	0.12	0.14	0.16	0.18	0.2	0.22	0.24	0.26	0.28	0.3	0.32	0.34	0.36	0.38	0.4	kx
-0.4	261.486	253.768	246.273	239.02	232.03	225.324	218.922	212.846	207.116	201.754	196.779	192.212	188.071	184.372	181.133	178.367	176.086	174.302	173.021	172.25	171.993	172.25	173.021	174.302	176.086	178.367	181.133	184.372	188.071	192.212	196.779	201.754	207.116	212.846	218.922	225.324	232.03	239.02	246.273	253.768	261.486
-0.38	253.768	245.8	238.05	230.539	223.289	216.321	209.659	203.324	197.341	191.733	186.522	181.73	177.378	173.487	170.075	167.158	164.751	162.866	161.512	160.697	160.425	160.697	161.512	162.866	164.751	167.158	170.075	173.487	177.378	181.73	186.522	191.733	197.341	203.324	209.659	216.321	223.289	230.539	238.05	245.8	253.768
-0.36	246.273	238.05	230.04	222.263	214.744	207.505	200.57	193.965	187.715	181.845	176.381	171.348	166.771	162.671	159.07	155.989	153.443	151.447	150.014	149.15	148.861	149.15	150.014	151.447	153.443	155.989	159.07	162.671	166.771	171.348	176.381	181.845	187.715	193.965	200.57	207.505	214.744	222.263	230.04	238.05	246.273
-0.34	239.02	230.539	222.263	214.215	206.419	198.898	191.68	184.791	178.259	172.113	166.379	161.088	156.266	151.94	148.134	144.872	142.174	140.057	138.534	137.616	137.31	137.616	138.534	140.057	142.174	144.872	148.134	151.94	156.266	161.088	166.379	172.113	178.259	184.791	191.68	198.898	206.419	214.215	222.263	230.539	239.02
-0.32	232.03	223.289	214.744	206.419	198.338	190.527	183.015	175.83	169.001	162.561	156.541	150.972	145.886	141.314	137.284	133.824	130.958	128.705	127.084	126.107	125.78	126.107	127.084	128.705	130.958	133.824	137.284	141.314	145.886	150.972	156.541	162.561	169.001	175.83	183.015	190.527	198.338	206.419	214.744	223.289	232.03
-0.3	225.324	216.321	207.505	198.898	190.527	182.419	174.603	167.109	159.97	153.22	146.893	141.027	135.656	130.816	126.541	122.862	119.81	117.407	115.676	114.632	114.282	114.632	115.676	117.407	119.81	122.862	126.541	130.816	135.656	141.027	146.893	153.22	159.97	167.109	174.603	182.419	190.527	198.898	207.505	216.321	225.324
-0.28	218.922	209.659	200.57	191.68	183.015	174.603	166.473	158.659	151.196	144.119	137.468	131.283	125.604	120.473	115.928	112.008	108.748	106.178	104.324	103.203	102.828	103.203	104.324	106.178	108.748	112.008	115.928	120.473	125.604	131.283	137.468	144.119	151.196	158.659	166.473	174.603	183.015	191.68	200.57	209.659	218.922
-0.26	212.846	203.324	193.965	184.791	175.83	167.109	158.659	150.516	142.715	135.296	128.301	121.775	115.764	110.315	105.474	101.286	97.7946	95.036	93.0418	91.8355	91.4318	91.8355	93.0418	95.036	97.7946	101.286	105.474	110.315	115.764	121.775	128.301	135.296	142.715	150.516	158.659	167.109	175.83	184.791	193.965	203.324	212.846
-0.24	207.116	197.341	187.715	178.259	169.001	159.97	151.196	142.715	134.565	126.789	119.432	112.543	106.174	100.379	95.2116	90.7264	86.9746	84.0025	81.8493	80.5448	80.1079	80.5448	81.8493	84.0025	86.9746	90.7264	95.2116	100.379	106.174	112.543	119.432	126.789	134.565	142.715	151.196	159.97	169.001	178.259	187.715	197.341	207.116
-0.22	201.754	191.733	181.845	172.113	162.561	153.22	144.119	135.296	126.789	118.643	110.907	103.633	96.8796	90.7078	85.1813	80.3642	76.3191	73.1038	70.768	69.3503	68.8749	69.3503	70.768	73.1038	76.3191	80.3642	85.1813	90.7078	96.8796	103.633	110.907	118.643	126.789	135.296	144.119	153.22	162.561	172.113	181.845	191.733	201.754
-0.2	196.779	186.522	176.381	166.379	156.541	146.893	137.468	128.301	119.432	110.907	102.776	95.097	87.9331	81.3534	75.4314	70.2436	65.8663	62.3721	59.8249	58.2749	57.7545	58.2749	59.8249	62.3721	65.8663	70.2436	75.4314	81.3534	87.9331	95.097	102.776	110.907	119.432	128.301	137.468	146.893	156.541	166.379	176.381	186.522	196.779
-0.18	192.212	181.73	171.348	161.088	150.972	141.027	131.283	121.775	112.543	103.633	95.097	86.9954	79.3965	72.377	66.0211	60.419	55.6642	51.8478	49.053	47.3468	46.7729	47.3468	49.053	51.8478	55.6642	60.419	66.0211	72.377	79.3965	86.9954	95.097	103.633	112.543	121.775	131.283	141.027	150.972	161.088	171.348	181.73	192.212
-0.16	188.071	177.378	166.771	156.266	145.886	135.656	125.604	115.764	106.174	96.8796	87.9331	79.3965	71.3419	63.8525	57.023	50.959	45.7736	41.5825	38.4946	36.601	35.9626	36.601	38.4946	41.5825	45.7736	50.959	57.023	63.8525	71.3419	79.3965	87.9331	96.8796	106.174	115.764	125.604	135.656	145.886	156.266	166.771	177.378	188.071
-0.14	184.372	173.487	162.671	151.94	141.314	130.816	120.473	110.315	100.379	90.7078	81.3534	72.377	63.8525	55.8678	48.5267	41.9501	36.2739	31.6439	28.2046	26.0822	25.3642	26.0822	28.2046	31.6439	36.2739	41.9501	48.5267	55.8678	63.8525	72.377	81.3534	90.7078	100.379	110.315	120.473	130.816	141.314	151.94	162.671	173.487	184.372
-0.12	181.133	170.075	159.07	148.134	137.284	126.541	115.928	105.474	95.2116	85.1813	75.4314	66.0211	57.023	48.5267	40.6422	33.5033	27.2698	22.1234	18.2569	15.8491	15.0304	15.8491	18.2569	22.1234	27.2698	33.5033	40.6422	48.5267	57.023	66.0211	75.4314	85.1813	95.2116	105.474	115.928	126.541	137.284	148.134	159.07	170.075	181.133
-0.1	178.367	167.158	155.989	144.872	133.824	122.862	112.008	101.286	90.7264	80.3642	70.2436	60.419	50.959	41.9501	33.5033	25.7606	18.9016	13.1479	8.75479	5.98131	5.03067	5.98131	8.75479	13.1479	18.9016	25.7606	33.5033	41.9501	50.959	60.419	70.2436	80.3642	90.7264	101.286	112.008	122.862	133.824	144.872	155.989	167.158	178.367
-0.08	176.086	164.751	153.443	142.174	130.958	119.81	108.748	97.7946	86.9746	76.3191	65.8663	55.6642	45.7736	36.2739	27.2698	18.9016	11.3596	4.89934	-0.1491	-3.40632	-4.5382	-3.40632	-0.1491	4.89934	11.3596	18.9016	27.2698	36.2739	45.7736	55.6642	65.8663	76.3191	86.9746	97.7946	108.748	119.81	130.958	142.174	153.443	164.751	176.086
-0.06	174.302	162.866	151.447	140.057	128.705	117.407	106.178	95.036	84.0025	73.1038	62.3721	51.8478	41.5825	31.6439	22.1234	13.1479	4.89934	-2.35372	-8.21365	-12.1327	-13.5298	-12.1327	-8.21365	-2.35372	4.89934	13.1479	22.1234	31.6439	41.5825	51.8478	62.3721	73.1038	84.0025	95.036	106.178	117.407	128.705	140.057	151.447	162.866	174.302
-0.04	173.021	161.512	150.014	138.534	127.084	115.676	104.324	93.0418	81.8493	70.768	59.8249	49.053	38.4946	28.2046	18.2569	8.75479	-0.1491	-8.21365	-15.0268	-19.8638	-21.6799	-19.8638	-15.0268	-8.21365	-0.1491	8.75479	18.2569	28.2046	38.4946	49.053	59.8249	70.768	81.8493	93.0418	104.324	115.676	127.084	138.534	150.014	161.512	173.021
-0.02	172.25	160.697	149.15	137.616	126.107	114.632	103.203	91.8355	80.5448	69.3503	58.2749	47.3468	36.601	26.0822	15.8491	5.98131	-3.40632	-12.1327	-19.8638	-25.841	-28.3277	-25.841	-19.8638	-12.1327	-3.40632	5.98131	15.8491	26.0822	36.601	47.3468	58.2749	69.3503	80.5448	91.8355	103.203	114.632	126.107	137.616	149.15	160.697	172.25
0	171.993	160.425	148.861	137.31	125.78	114.282	102.828	91.4318	80.1079	68.8749	57.7545	46.7729	35.9626	25.3642	15.0304	5.03067	-4.5382	-13.5298	-21.6799	-28.3277	-31.3598	-28.3277	-21.6799	-13.5298	-4.5382	5.03067	15.0304	25.3642	35.9626	46.7729	57.7545	68.8749	80.1079	91.4318	102.828	114.282	125.78	137.31	148.861	160.425	171.993
0.02	172.25	160.697	149.15	137.616	126.107	114.632	103.203	91.8355	80.5448	69.3503	58.2749	47.3468	36.601	26.0822	15.8491	5.98131	-3.40632	-12.1327	-19.8638	-25.841	-28.3277	-25.841	-19.8638	-12.1327	-3.40632	5.98131	15.8491	26.0822	36.601	47.3468	58.2749	69.3503	80.5448	91.8355	103.203	114.632	126.107	137.616	149.15	160.697	172.25
0.04	173.021	161.512	150.014	138.534	127.084	115.676	104.324	93.0418	81.8493	70.768	59.8249	49.053	38.4946	28.2046	18.2569	8.75479	-0.1491	-8.21365	-15.0268	-19.8638	-21.6799	-19.8638	-15.0268	-8.21365	-0.1491	8.75479	18.2569	28.2046	38.4946	49.053	59.8249	70.768	81.8493	93.0418	104.324	115.676	127.084	138.534	150.014	161.512	173.021
0.06	174.302	162.866	151.447	140.057	128.705	117.407	106.178	95.036	84.0025	73.1038	62.3721	51.8478	41.5825	31.6439	22.1234	13.1479	4.89934	-2.35372	-8.21365	-12.1327	-13.5298	-12.1327	-8.21365	-2.35372	4.89934	13.1479	22.1234	31.6439	41.5825	51.8478	62.3721	73.1038	84.0025	95.036	106.178	117.407	128.705	140.057	151.447	162.866	174.302
0.08	176.086	164.751	153.443	142.174	130.958	119.81	108.748	97.7946	86.9746	76.3191	65.8663	55.6642	45.7736	36.2739	27.2698	18.9016	11.3596	4.89934	-0.1491	-3.40632	-4.5382	-3.40632	-0.1491	4.89934	11.3596	18.9016	27.2698	36.2739	45.7736	55.6642	65.8663	76.3191	86.9746	97.7946	108.748	119.81	130.958	142.174	153.443	164.751	176.086
0.1	178.367	167.158	155.989	144.872	133.824	122.862	112.008	101.286	90.7264	80.3642	70.2436	60.419	50.959	41.9501	33.5033	25.7606	18.9016	13.1479	8.75479	5.98131	5.03067	5.98131	8.75479	13.1479	18.9016	25.7606	33.5033	41.9501	50.959	60.419	70.2436	80.3642	90.7264	101.286	112.008	122.862	133.824	144.872	155.989	167.158	178.367
0.12	181.133	170.075	159.07	148.134	137.284	126.541	115.928	105.474	95.2116	85.1813	75.4314	66.0211	57.023	48.5267	40.6422	33.5033	27.2698	22.1234	18.2569	15.8491	15.0304	15.8491	18.2569	22.1234	27.2698	33.5033	40.6422	48.5267	57.023	66.0211	75.4314	85.1813	95.2116	105.474	115.928	126.541	137.284	148.134	159.07	170.075	181.133
0.14	184.372	173.487	162.671	151.94	141.314	130.816	120.473	110.315	100.379	90.7078	81.3534	72.377	63.8525	55.8678	48.5267	41.9501	36.2739	31.6439	28.2046	26.0822	25.3642	26.0822	28.2046	31.6439	36.2739	41.9501	48.5267	55.8678	63.8525	72.377	81.3534	90.7078	100.379	110.315	120.473	130.816	141.314	151.94	162.671	173.487	184.372
0.16	188.071	177.378	166.771	156.266	145.886	135.656	125.604	115.764	106.174	96.8796	87.9331	79.3965	71.3419	63.8525	57.023	50.959	45.7736	41.5825	38.4946	36.601	35.9626	36.601	38.4946	41.5825	45.7736	50.959	57.023	63.8525	71.3419	79.3965	87.9331	96.8796	106.174	115.764	125.604	135.656	145.886	156.266	166.771	177.378	188.071
0.18	192.212	181.73	171.348	161.088	150.972	141.027	131.283	121.775	112.543	103.633	95.097	86.9954	79.3965	72.377	66.0211	60.419	55.6642	51.8478	49.053	47.3468	46.7729	47.3468	49.053	51.8478	55.6642	60.419	66.0211	72.377	79.3965	86.9954	95.097	103.633	112.543	121.775	131.283	141.027	150.972	161.088	171.348	181.73	192.212
0.2	196.779	186.522	176.381	166.379	156.541	146.893	137.468	128.301	119.432	110.907	102.776	95.097	87.9331	81.3534	75.4314	70.2436	65.8663	62.3721	59.8249	58.2749	57.7545	58.2749	59.8249	62.3721	65.8663	70.2436	75.4314	81.3534	87.9331	95.097	102.776	110.907	119.432	128.301	137.468	146.893	156.541	166.379	176.381	186.522	196.779
0.22	201.754	191.733	181.845	172.113	162.561	153.22	144.119	135.296	126.789	118.643	110.907	103.633	96.8796	90.7078	85.1813	80.3642	76.3191	73.1038	70.768	69.3503	68.8749	69.3503	70.768	73.1038	76.3191	80.3642	85.1813	90.7078	96.8796	103.633	110.907	118.643	126.789	135.296	144.119	153.22	162.561	172.113	181.845	191.733	201.754
0.24	207.116	197.341	187.715	178.259	169.001	159.97	151.196	142.715	134.565	126.789	119.432	112.543	106.174	100.379	95.2116	90.7264	86.9746	84.0025	81.8493	80.5448	80.1079	80.5448	81.8493	84.0025	86.9746	90.7264	95.2116	100.379	106.174	112.543	119.432	126.789	134.565	142.715	151.196	159.97	169.001	178.259	187.715	197.341	207.116
0.26	212.846	203.324	193.965	184.791	175.83	167.109	158.659	150.516	142.715	135.296	128.301	121.775	115.764	110.315	105.474	101.286	97.7946	95.036	93.0418	91.8355	91.4318	91.8355	93.0418	95.036	97.7946	101.286	105.474	110.315	115.764	121.775	128.301	135.296	142.715	150.516	158.659	167.109	175.83	184.791	193.965	203.324	212.846
0.28	218.922	209.659	200.57	191.68	183.015	174.603	166.473	158.659	151.196	144.119	137.468	131.283	125.604	120.473	115.928	112.008	108.748	106.178	104.324	103.203	102.828	103.203	104.324	106.178	108.748	112.008	115.928	120.473	125.604	131.283	137.468	144.119	151.196	158.659	166.473	174.603	183.015	191.68	200.57	209.659	218.922
0.3	225.324	216.321	207.505	198.898	190.527	182.419	174.603	167.109	159.97	153.22	146.893	141.027	135.656	130.816	126.541	122.862	119.81	117.407	115.676	114.632	114.282	114.632	115.676	117.407	119.81	122.862	126.541	130.816	135.656	141.027	146.893	153.22	159.97	167.109	174.603	182.419	190.527	198.898	207.505	216.321	225.324
0.32	232.03	223.289	214.744	206.419	198.338	190.527	183.015	175.83	169.001	162.561	156.541	150.972	145.886	141.314	137.284	133.824	130.958	128.705	127.084	126.107	125.78	126.107	127.084	128.705	130.958	133.824	137.284	141.314	145.886	150.972	156.541	162.561	169.001	175.83	183.015	190.527	198.338	206.419	214.744	223.289	232.03
0.34	239.02	230.539	222.263	214.215	206.419	198.898	191.68	184.791	178.259	172.113	166.379	161.088	156.266	151.94	148.134	144.872	142.174	140.057	138.534	137.616	137.31	137.616	138.534	140.057	142.174	144.872	148.134	151.94	156.266	161.088	166.379	172.113	178.259	184.791	191.68	198.898	206.419	214.215	222.263	230.539	239.02
0.36	246.273	238.05	230.04	222.263	214.744	207.505	200.57	193.965	187.715	181.845	176.381	171.348	166.771	162.671	159.07	155.989	153.443	151.447	150.014	149.15	148.861	149.15	150.014	151.447	153.443	155.989	159.07	162.671	166.771	171.348	176.381	181.845	187.715	193.965	200.57	207.505	214.744	222.263	230.04	238.05	246.273
0.38	253.768	245.8	238.05	230.539	223.289	216.321	209.659	203.324	197.341	191.733	186.522	181.73	177.378	173.487	170.075	167.158	164.751	162.866	161.512	160.697	160.425	160.697	161.512	162.866	164.751	167.158	170.075	173.487	177.378	181.73	186.522	191.733	197.341	203.324	209.659	216.321	223.289	230.539	238.05	245.8	253.768
0.4	261.486	253.768	246.273	239.02	232.03	225.324	218.922	212.846	207.116	201.754	196.779	192.212	188.071	184.372	181.133	178.367	176.086	174.302	173.021	172.25	171.993	172.25	173.021	174.302	176.086	178.367	181.133	184.372	188.071	192.212	196.779	201.754	207.116	212.846	218.922	225.324	232.03	239.02	246.273	253.768	261.486
ky
