# Supplementary material for: Quantized spin Hall conductance in a magnetically doped two dimensional topological insulator
Source: Nat Commun. 2021 May 27;12:3193. doi: 10.1038/s41467-021-23262-1 (PMC8160016; doi:10.1038/s41467-021-23262-1)
Supplement: Supplementary file 1 — Source Data [file 41467_2021_23262_MOESM1_ESM.zip › fig-1b-extrema.xlsx]

## Sheet: fig-1b-extrema
bindex	char	minmax	kx	ky	E	mass1	mass2
-12	H5-	max	0	0	-284.122	2.24645	2.24645
-11	H5+	max	0	0	-284.102	2.24645	2.24645
-10	H4-	max	0	0	-192.544	0.20952	0.20952
-9	H4+	max	0	0	-192.524	0.20952	0.20952
-8	L1-	max	0	0	-123.552	0.0205	0.0205
-7	L1+	max	0	0	-123.532	0.02049	0.02049
-6	H3-	max	0	0	-118.286	0.13013	0.13013
-5	H3+	max	0	0	-118.266	0.13002	0.13002
-4	H2-	min	0	0	-64.1814	-0.10565	-0.10565
-4	H2-	max	-0.00375	-0.04684	-63.699	-1.54823	0.05119
-4	H2-	max	-0.00375	0.04684	-63.699	-1.54823	0.05119
-4	H2-	max	0.00375	0.04684	-63.699	-1.54823	0.05119
-4	H2-	max	0.00375	-0.04684	-63.699	-1.54823	0.05119
-4	H2-	max	-0.31343	-0.31343	-77.5547	0.6759	0.40909
-4	H2-	max	-0.31343	0.31343	-77.5547	0.6759	0.40909
-4	H2-	max	0.31343	-0.31343	-77.5547	0.6759	0.40909
-4	H2-	max	0.31343	0.31343	-77.5547	0.6759	0.40909
-3	H2+	min	0	0	-64.1614	-0.10567	-0.10567
-3	H2+	max	-0.00251	-0.0473	-63.6805	-1.66568	0.0508
-3	H2+	max	-0.00251	0.0473	-63.6805	-1.66568	0.0508
-3	H2+	max	0.00251	0.0473	-63.6805	-1.66568	0.0508
-3	H2+	max	0.00251	-0.0473	-63.6805	-1.66568	0.0508
-3	H2+	max	-0.31346	-0.31346	-77.5493	0.67573	0.40922
-3	H2+	max	-0.31346	0.31346	-77.5493	0.67573	0.40922
-3	H2+	max	0.31346	-0.31346	-77.5493	0.67573	0.40922
-3	H2+	max	0.31346	0.31346	-77.5493	0.67573	0.40922
-2	E1-	max	0	0	-47.1846	0.00722	0.00722
-2	E1-	min	-0.05701	-0.05701	-57.2788	-0.02351	-1.29807
-2	E1-	min	-0.05701	0.05701	-57.2788	-0.02351	-1.29807
-2	E1-	min	0.05701	-0.05701	-57.2788	-0.02351	-1.29807
-2	E1-	min	0.05701	0.05701	-57.2788	-0.02351	-1.29807
-2	E1-	min	0	-0.08338	-57.3044	-0.0189	-3.53269
-2	E1-	min	0	0.08338	-57.3044	-0.0189	-3.53269
-2	E1-	min	-0.08338	0	-57.3044	-0.0189	-3.53269
-2	E1-	min	0.08338	0	-57.3044	-0.0189	-3.53269
-2	E1-	max	-0.27349	-0.27349	-43.574	0.31217	0.22548
-2	E1-	max	-0.27349	0.27349	-43.574	0.31217	0.22548
-2	E1-	max	0.27349	-0.27349	-43.574	0.31217	0.22548
-2	E1-	max	0.27349	0.27349	-43.574	0.31217	0.22548
-1	E1+	max	0	0	-47.1646	0.00722	0.00722
-1	E1+	min	-0.05707	-0.05707	-57.2773	-0.02323	-1.04799
-1	E1+	min	-0.05707	0.05707	-57.2773	-0.02323	-1.04799
-1	E1+	min	0.05707	-0.05707	-57.2773	-0.02323	-1.04799
-1	E1+	min	0.05707	0.05707	-57.2773	-0.02323	-1.04799
-1	E1+	min	0	-0.08341	-57.3022	-0.01876	-4.86002
-1	E1+	min	0	0.08341	-57.3022	-0.01876	-4.86002
-1	E1+	min	-0.08341	0	-57.3022	-0.01876	-4.86002
-1	E1+	min	0.08341	0	-57.3022	-0.01876	-4.86002
-1	E1+	max	-0.27349	-0.27349	-43.5643	0.31218	0.22549
-1	E1+	max	-0.27349	0.27349	-43.5643	0.31218	0.22549
-1	E1+	max	0.27349	-0.27349	-43.5643	0.31218	0.22549
-1	E1+	max	0.27349	0.27349	-43.5643	0.31218	0.22549
1	H1-	min	0	0	-31.3798	-0.00503	-0.00503
2	H1+	min	0	0	-31.3598	-0.00503	-0.00503
3	E2-	min	0	0	189.06	-0.0577	-0.0577
4	E2+	min	0	0	189.08	-0.0577	-0.0577
