# Supplementary material for: Quantized spin Hall conductance in a magnetically doped two dimensional topological insulator
Source: Nat Commun. 2021 May 27;12:3193. doi: 10.1038/s41467-021-23262-1 (PMC8160016; doi:10.1038/s41467-021-23262-1)
Supplement: Supplementary file 1 — Source Data [file 41467_2021_23262_MOESM1_ESM.zip › fig-1c.xlsx]

## Sheet: E in meV
	-166	-165	-164	-163	-162	-161	-160	-159	-158	-157	-156	-155	-154	-153	-152	-151	-150	-149	-148	-147	-146	-145	-144	-143	-142	-141	-140	-139	-138	-137	-136	-135	-134	-133	-132	-131	-130	-129	-128	-127	-126	-125	-124	-123	-122	-121	-120	-119	-118
kx	E	E	E	E	E	E	E	E	E	E	E	E	E	E	E	E	E	E	E	E	E	E	E	E	E	E	E	E	E	E	E	E	E	E	E	E	E	E	E	E	E	E	E	E	E	E	E	E	E
-0.6																																															-62.6403	-62.6305	-62.6235
-0.58																																															-60.5668	-60.557	-60.5522
-0.56																																															-58.6183	-58.6097	-58.6086
-0.54																																															-56.7999	-56.79	-56.7892
-0.52																																															-55.1263	-55.1164	-55.1142
-0.5																																															-53.5842	-53.583	-53.5744
-0.48																																															-52.1954	-52.1886	-52.1886
-0.46																																															-50.9528	-50.9458	-50.9455
-0.44																																	-51.1421	-51.1329	-50.8878	-50.8786	-50.6459	-50.6367	-50.4166	-50.4074	-50.2002	-50.191	-49.9983	-49.989	-49.8771	-49.8697	-49.8672	-49.8597	-49.8592
-0.42																					-52.1045	-52.0954	-51.7651	-51.756	-51.4383	-51.4291	-51.1241	-51.1149	-50.8225	-50.8133	-50.5334	-50.5242	-50.2569	-50.2477	-49.993	-49.9838	-49.7418	-49.7325	-49.5034	-49.4941	-49.2782	-49.269	-49.0682	-49.0589	-48.9531	-48.9451	-48.9432	-48.9351	-48.9335
-0.4															-52.527	-52.5179	-52.1394	-52.1302	-51.7644	-51.7553	-51.4023	-51.3931	-51.0529	-51.0437	-50.7162	-50.707	-50.3923	-50.3831	-50.0812	-50.072	-49.7828	-49.7736	-49.4972	-49.4879	-49.2244	-49.2151	-48.9646	-48.9553	-48.7179	-48.7086	-48.485	-48.4757	-48.2688	-48.2595	-48.1955	-48.1867	-48.1855	-48.1767	-48.1737
-0.38									-53.239	-53.2299	-52.8035	-52.7943	-52.3807	-52.3715	-51.9707	-51.9616	-51.5736	-51.5644	-51.1893	-51.1801	-50.818	-50.8087	-50.4594	-50.4502	-50.1138	-50.1045	-49.781	-49.7718	-49.4612	-49.4519	-49.1543	-49.145	-48.8604	-48.8511	-48.5796	-48.5703	-48.3121	-48.3027	-48.0581	-48.0488	-47.819	-47.8097	-47.609	-47.6071	-47.599	-47.5975	-47.5948	-47.585	-47.5847
-0.36							-53.2765	-53.2674	-52.8195	-52.8103	-52.3753	-52.3661	-51.9439	-51.9347	-51.5254	-51.5162	-51.1198	-51.1106	-50.7272	-50.718	-50.3475	-50.3382	-49.9808	-49.9715	-49.6271	-49.6178	-49.2864	-49.2771	-48.9588	-48.9496	-48.6444	-48.6351	-48.3432	-48.3339	-48.0555	-48.0461	-47.7814	-47.772	-47.5217	-47.5123	-47.2796	-47.2702	-47.1979	-47.1883	-47.1879	-47.1783	-47.1706	-47.1606	-47.1499
-0.34			-53.9349	-53.9257	-53.4447	-53.4355	-52.9672	-52.958	-52.5026	-52.4934	-52.0508	-52.0416	-51.6119	-51.6026	-51.1859	-51.1766	-50.7729	-50.7636	-50.3728	-50.3636	-49.9859	-49.9766	-49.612	-49.6027	-49.2513	-49.242	-48.9038	-48.8945	-48.5696	-48.5602	-48.2487	-48.2394	-47.9414	-47.9321	-47.648	-47.6386	-47.369	-47.3596	-47.1067	-47.0973	-46.9666	-46.9566	-46.9552	-46.9452	-46.9388	-46.9288	-46.9112	-46.9012	-46.8904
-0.32			-53.7338	-53.7245	-53.2371	-53.2278	-52.7531	-52.7438	-52.2819	-52.2727	-51.8236	-51.8143	-51.3783	-51.369	-50.9459	-50.9366	-50.5265	-50.5172	-50.1202	-50.1109	-49.7271	-49.7178	-49.3473	-49.3379	-48.9807	-48.9713	-48.6275	-48.6181	-48.2879	-48.2785	-47.9619	-47.9525	-47.65	-47.6406	-47.3528	-47.3434	-47.0726	-47.0631	-46.9175	-46.9075	-46.9061	-46.896	-46.8847	-46.8747	-46.862	-46.852	-46.8213	-46.8149	-46.8113
-0.3	-54.1333	-54.124	-53.6184	-53.6091	-53.1163	-53.107	-52.6269	-52.6176	-52.1503	-52.141	-51.6867	-51.6773	-51.236	-51.2266	-50.7983	-50.7889	-50.3737	-50.3644	-49.9624	-49.953	-49.5643	-49.5549	-49.1796	-49.1702	-48.8085	-48.799	-48.4509	-48.4415	-48.1073	-48.0979	-47.778	-47.7686	-47.4639	-47.4544	-47.1681	-47.1586	-47.0537	-47.0437	-47.0396	-47.0295	-47.0186	-47.0086	-46.985	-46.9749	-46.9529	-46.9429	-46.8979	-46.89	-46.8878
-0.28	-54.1	-54.0907	-53.5808	-53.5715	-53.0743	-53.065	-52.5806	-52.5712	-52.0997	-52.0903	-51.6317	-51.6224	-51.1768	-51.1674	-50.735	-50.7256	-50.3064	-50.297	-49.8912	-49.8818	-49.4895	-49.48	-49.1013	-49.0919	-48.727	-48.7175	-48.3668	-48.3573	-48.0213	-48.0119	-47.6919	-47.6824	-47.3886	-47.379	-47.3738	-47.3637	-47.3602	-47.3501	-47.3311	-47.3211	-47.3006	-47.2905	-47.2511	-47.241	-47.2059	-47.1958	-47.1353	-47.1252	-47.103
-0.26			-53.6122	-53.6028	-53.1023	-53.0929	-52.6053	-52.5959	-52.1211	-52.1117	-51.65	-51.6405	-51.1919	-51.1825	-50.7472	-50.7377	-50.3158	-50.3063	-49.898	-49.8885	-49.4939	-49.4845	-49.104	-49.0945	-48.7285	-48.7189	-48.3684	-48.3589	-48.0271	-48.0175	-47.8815	-47.8714	-47.8652	-47.855	-47.8353	-47.8252	-47.8009	-47.7908	-47.7458	-47.7356	-47.7203	-47.7104	-47.6609	-47.651	-47.6162	-47.6061	-47.5249	-47.5148	-47.4619
-0.24			-53.7029	-53.6935	-53.1907	-53.1812	-52.6913	-52.6818	-52.2049	-52.1954	-51.7316	-51.7221	-51.2716	-51.2621	-50.8251	-50.8156	-50.3923	-50.3828	-49.9735	-49.9639	-49.569	-49.5595	-49.1798	-49.1703	-48.8082	-48.7986	-48.5688	-48.5587	-48.551	-48.5409	-48.5174	-48.5072	-48.4888	-48.4788	-48.4435	-48.4336	-48.4165	-48.4063	-48.338	-48.3279	-48.2739	-48.2638	-48.1726	-48.1625	-48.1294	-48.1195	-48.0357	-48.0258	-47.9695
-0.22					-53.3293	-53.3198	-52.8285	-52.819	-52.3409	-52.3313	-51.8666	-51.857	-51.4059	-51.3963	-50.9591	-50.9495	-50.5267	-50.5171	-50.1094	-50.0998	-49.7096	-49.7	-49.4299	-49.4197	-49.4102	-49.4	-49.3718	-49.3616	-49.3497	-49.3398	-49.3015	-49.2915	-49.2581	-49.248	-49.1715	-49.1614	-49.0988	-49.0887	-48.9844	-48.9743	-48.9585	-48.9486	-48.8423	-48.8323	-48.7574	-48.7473	-48.6052	-48.5951	-48.581
-0.2							-53.0065	-52.9969	-52.5187	-52.5091	-52.0448	-52.0352	-51.5852	-51.5756	-51.1409	-51.1313	-50.7145	-50.7049	-50.4527	-50.4426	-50.4295	-50.4194	-50.3866	-50.3764	-50.3477	-50.3377	-50.2925	-50.2826	-50.2573	-50.2472	-50.1585	-50.1484	-50.0758	-50.0657	-49.9474	-49.9373	-49.9117	-49.9018	-49.787	-49.777	-49.6911	-49.6811	-49.5209	-49.5108	-49.498	-49.4882	-49.3256	-49.3156	-49.2236
-0.18									-52.7293	-52.7196	-52.2588	-52.2491	-51.8076	-51.7979	-51.6186	-51.6086	-51.5916	-51.5816	-51.543	-51.533	-51.4867	-51.4767	-51.3975	-51.3875	-51.3785	-51.3687	-51.2761	-51.2661	-51.187	-51.177	-51.0428	-51.0328	-50.9715	-50.9616	-50.8498	-50.8399	-50.7512	-50.7412	-50.56	-50.55	-50.5172	-50.5074	-50.3395	-50.3295	-50.223	-50.2131	-50.0457	-50.0358	-49.9821
-0.16																-52.8018	-52.7448	-52.7351	-52.6455	-52.6358	-52.5676	-52.5579	-52.4719	-52.4621	-52.4061	-52.3963	-52.2425	-52.2327	-52.1312	-52.1214	-51.9921	-51.9823	-51.9123	-51.9024	-51.6977	-51.6878	-51.6183	-51.6085	-51.4434	-51.4336	-51.3134	-51.3035	-51.1064	-51.0966	-51.049	-51.0391	-50.7869	-50.7769	-50.7316
-0.15																																															-51.188	-51.1782	-51.0995
-0.145																																															-51.3416	-51.3317	-51.3045
-0.14																																															-51.5684	-51.5586	-51.4435
-0.135																																															-51.7554	-51.7456	-51.6341
-0.13																																															-51.8879	-51.8781	-51.8533
-0.125																																															-52.087	-52.0773	-51.996
-0.12																																															-52.2895	-52.2798	-52.1443
-0.115																																															-52.4409	-52.4312	-52.335
-0.11																																															-52.5616	-52.5519	-52.5335
-0.105																																															-52.7519	-52.7423	-52.6537
-0.1																																															-52.933	-52.9234	-52.7832
-0.095																																															-53.0734	-53.0637	-52.9437
-0.09																																															-53.1787	-53.169	-53.1185
-0.085																																															-53.3022	-53.2927	-53.2599
-0.08																																															-53.4632	-53.4538	-53.3541
-0.075																																															-53.6058	-53.5963	-53.4584
-0.07																																															-53.7206	-53.7111	-53.5778
-0.065																																															-53.8097	-53.8001	-53.7053
-0.06																																															-53.8826	-53.8729	-53.8318
-0.055																																															-53.9544	-53.9451	-53.9441
-0.05																																															-54.0611	-54.0519	-54.007
-0.045																																															-54.0976	-54.08	-54.0658
-0.04																																															-53.7917	-53.7826	-53.6754
-0.035																																															-53.5997	-53.5831	-53.4072
-0.03																																															-53.4387	-53.4309	-53.3441
-0.025																																															-53.4126	-53.4037	-53.0425
-0.02																																																	-53.0653
-0.015																																																	-53.0805
-0.01																																																	-53.0946
-0.005																																																	-53.1049
0																																																	-53.1084
0.005																																																	-53.1049
0.01																																																	-53.0946
0.015																																																	-53.0805
0.02																																																	-53.0653
0.025																																															-53.4126	-53.4037	-53.0425
0.03																																															-53.4387	-53.4309	-53.3441
0.035																																															-53.5997	-53.5831	-53.4072
0.04																																															-53.7917	-53.7826	-53.6754
0.045																																															-54.0976	-54.08	-54.0658
0.05																																															-54.0611	-54.0519	-54.007
0.055																																															-53.9544	-53.9451	-53.9441
0.06																																															-53.8826	-53.8729	-53.8318
0.065																																															-53.8097	-53.8001	-53.7053
0.07																																															-53.7206	-53.7111	-53.5778
0.075																																															-53.6058	-53.5963	-53.4584
0.08																																															-53.4632	-53.4538	-53.3541
0.085																																															-53.3022	-53.2927	-53.2599
0.09																																															-53.1787	-53.169	-53.1185
0.095																																															-53.0734	-53.0637	-52.9437
0.1																																															-52.933	-52.9234	-52.7832
0.105																																															-52.7519	-52.7423	-52.6537
0.11																																															-52.5616	-52.5519	-52.5335
0.115																																															-52.4409	-52.4312	-52.335
0.12																																															-52.2895	-52.2798	-52.1443
0.125																																															-52.087	-52.0773	-51.996
0.13																																															-51.8879	-51.8781	-51.8533
0.135																																															-51.7554	-51.7456	-51.6341
0.14																																															-51.5684	-51.5586	-51.4435
0.145																																															-51.3416	-51.3317	-51.3045
0.15																																															-51.188	-51.1782	-51.0995
0.16																-52.8018	-52.7448	-52.7351	-52.6455	-52.6358	-52.5676	-52.5579	-52.4719	-52.4621	-52.4061	-52.3963	-52.2425	-52.2327	-52.1312	-52.1214	-51.9921	-51.9823	-51.9123	-51.9024	-51.6977	-51.6878	-51.6183	-51.6085	-51.4434	-51.4336	-51.3134	-51.3035	-51.1064	-51.0966	-51.049	-51.0391	-50.7869	-50.7769	-50.7316
0.18									-52.7293	-52.7196	-52.2588	-52.2491	-51.8076	-51.7979	-51.6186	-51.6086	-51.5916	-51.5816	-51.543	-51.533	-51.4867	-51.4767	-51.3975	-51.3875	-51.3785	-51.3687	-51.2761	-51.2661	-51.187	-51.177	-51.0428	-51.0328	-50.9715	-50.9616	-50.8498	-50.8399	-50.7512	-50.7412	-50.56	-50.55	-50.5172	-50.5074	-50.3395	-50.3295	-50.223	-50.2131	-50.0457	-50.0358	-49.9821
0.2							-53.0065	-52.9969	-52.5187	-52.5091	-52.0448	-52.0352	-51.5852	-51.5756	-51.1409	-51.1313	-50.7145	-50.7049	-50.4527	-50.4426	-50.4295	-50.4194	-50.3866	-50.3764	-50.3477	-50.3377	-50.2925	-50.2826	-50.2573	-50.2472	-50.1585	-50.1484	-50.0758	-50.0657	-49.9474	-49.9373	-49.9117	-49.9018	-49.787	-49.777	-49.6911	-49.6811	-49.5209	-49.5108	-49.498	-49.4882	-49.3256	-49.3156	-49.2236
0.22					-53.3293	-53.3198	-52.8285	-52.819	-52.3409	-52.3313	-51.8666	-51.857	-51.4059	-51.3963	-50.9591	-50.9495	-50.5267	-50.5171	-50.1094	-50.0998	-49.7096	-49.7	-49.4299	-49.4197	-49.4102	-49.4	-49.3718	-49.3616	-49.3497	-49.3398	-49.3015	-49.2915	-49.2581	-49.248	-49.1715	-49.1614	-49.0988	-49.0887	-48.9844	-48.9743	-48.9585	-48.9486	-48.8423	-48.8323	-48.7574	-48.7473	-48.6052	-48.5951	-48.581
0.24			-53.7029	-53.6935	-53.1907	-53.1812	-52.6913	-52.6818	-52.2049	-52.1954	-51.7316	-51.7221	-51.2716	-51.2621	-50.8251	-50.8156	-50.3923	-50.3828	-49.9735	-49.9639	-49.569	-49.5595	-49.1798	-49.1703	-48.8082	-48.7986	-48.5688	-48.5587	-48.551	-48.5409	-48.5174	-48.5072	-48.4888	-48.4788	-48.4435	-48.4336	-48.4165	-48.4063	-48.338	-48.3279	-48.2739	-48.2638	-48.1726	-48.1625	-48.1294	-48.1195	-48.0357	-48.0258	-47.9695
0.26			-53.6122	-53.6028	-53.1023	-53.0929	-52.6053	-52.5959	-52.1211	-52.1117	-51.65	-51.6405	-51.1919	-51.1825	-50.7472	-50.7377	-50.3158	-50.3063	-49.898	-49.8885	-49.4939	-49.4845	-49.104	-49.0945	-48.7285	-48.7189	-48.3684	-48.3589	-48.0271	-48.0175	-47.8815	-47.8714	-47.8652	-47.855	-47.8353	-47.8252	-47.8009	-47.7908	-47.7458	-47.7356	-47.7203	-47.7104	-47.6609	-47.651	-47.6162	-47.6061	-47.5249	-47.5148	-47.4619
0.28	-54.1	-54.0907	-53.5808	-53.5715	-53.0743	-53.065	-52.5806	-52.5712	-52.0997	-52.0903	-51.6317	-51.6224	-51.1768	-51.1674	-50.735	-50.7256	-50.3064	-50.297	-49.8912	-49.8818	-49.4895	-49.48	-49.1013	-49.0919	-48.727	-48.7175	-48.3668	-48.3573	-48.0213	-48.0119	-47.6919	-47.6824	-47.3886	-47.379	-47.3738	-47.3637	-47.3602	-47.3501	-47.3311	-47.3211	-47.3006	-47.2905	-47.2511	-47.241	-47.2059	-47.1958	-47.1353	-47.1252	-47.103
0.3	-54.1333	-54.124	-53.6184	-53.6091	-53.1163	-53.107	-52.6269	-52.6176	-52.1503	-52.141	-51.6867	-51.6773	-51.236	-51.2266	-50.7983	-50.7889	-50.3737	-50.3644	-49.9624	-49.953	-49.5643	-49.5549	-49.1796	-49.1702	-48.8085	-48.799	-48.4509	-48.4415	-48.1073	-48.0979	-47.778	-47.7686	-47.4639	-47.4544	-47.1681	-47.1586	-47.0537	-47.0437	-47.0396	-47.0295	-47.0186	-47.0086	-46.985	-46.9749	-46.9529	-46.9429	-46.8979	-46.89	-46.8878
0.32			-53.7338	-53.7245	-53.2371	-53.2278	-52.7531	-52.7438	-52.2819	-52.2727	-51.8236	-51.8143	-51.3783	-51.369	-50.9459	-50.9366	-50.5265	-50.5172	-50.1202	-50.1109	-49.7271	-49.7178	-49.3473	-49.3379	-48.9807	-48.9713	-48.6275	-48.6181	-48.2879	-48.2785	-47.9619	-47.9525	-47.65	-47.6406	-47.3528	-47.3434	-47.0726	-47.0631	-46.9175	-46.9075	-46.9061	-46.896	-46.8847	-46.8747	-46.862	-46.852	-46.8213	-46.8149	-46.8113
0.34			-53.9349	-53.9257	-53.4447	-53.4355	-52.9672	-52.958	-52.5026	-52.4934	-52.0508	-52.0416	-51.6119	-51.6026	-51.1859	-51.1766	-50.7729	-50.7636	-50.3728	-50.3636	-49.9859	-49.9766	-49.612	-49.6027	-49.2513	-49.242	-48.9038	-48.8945	-48.5696	-48.5602	-48.2487	-48.2394	-47.9414	-47.9321	-47.648	-47.6386	-47.369	-47.3596	-47.1067	-47.0973	-46.9666	-46.9566	-46.9552	-46.9452	-46.9388	-46.9288	-46.9112	-46.9012	-46.8904
0.36							-53.2765	-53.2674	-52.8195	-52.8103	-52.3753	-52.3661	-51.9439	-51.9347	-51.5254	-51.5162	-51.1198	-51.1106	-50.7272	-50.718	-50.3475	-50.3382	-49.9808	-49.9715	-49.6271	-49.6178	-49.2864	-49.2771	-48.9588	-48.9496	-48.6444	-48.6351	-48.3432	-48.3339	-48.0555	-48.0461	-47.7814	-47.772	-47.5217	-47.5123	-47.2796	-47.2702	-47.1979	-47.1883	-47.1879	-47.1783	-47.1706	-47.1606	-47.1499
0.38									-53.239	-53.2299	-52.8035	-52.7943	-52.3807	-52.3715	-51.9707	-51.9616	-51.5736	-51.5644	-51.1893	-51.1801	-50.818	-50.8087	-50.4594	-50.4502	-50.1138	-50.1045	-49.781	-49.7718	-49.4612	-49.4519	-49.1543	-49.145	-48.8604	-48.8511	-48.5796	-48.5703	-48.3121	-48.3027	-48.0581	-48.0488	-47.819	-47.8097	-47.609	-47.6071	-47.599	-47.5975	-47.5948	-47.585	-47.5847
0.4															-52.527	-52.5179	-52.1394	-52.1302	-51.7644	-51.7553	-51.4023	-51.3931	-51.0529	-51.0437	-50.7162	-50.707	-50.3923	-50.3831	-50.0812	-50.072	-49.7828	-49.7736	-49.4972	-49.4879	-49.2244	-49.2151	-48.9646	-48.9553	-48.7179	-48.7086	-48.485	-48.4757	-48.2688	-48.2595	-48.1955	-48.1867	-48.1855	-48.1767	-48.1737
0.42																					-52.1045	-52.0954	-51.7651	-51.756	-51.4383	-51.4291	-51.1241	-51.1149	-50.8225	-50.8133	-50.5334	-50.5242	-50.2569	-50.2477	-49.993	-49.9838	-49.7418	-49.7325	-49.5034	-49.4941	-49.2782	-49.269	-49.0682	-49.0589	-48.9531	-48.9451	-48.9432	-48.9351	-48.9335
0.44																																	-51.1421	-51.1329	-50.8878	-50.8786	-50.6459	-50.6367	-50.4166	-50.4074	-50.2002	-50.191	-49.9983	-49.989	-49.8771	-49.8697	-49.8672	-49.8597	-49.8592
0.46																																															-50.9528	-50.9458	-50.9455
0.48																																															-52.1954	-52.1886	-52.1886
0.5																																															-53.5842	-53.583	-53.5744
0.52																																															-55.1263	-55.1164	-55.1142
0.54																																															-56.7999	-56.79	-56.7892
0.56																																															-58.6183	-58.6097	-58.6086
0.58																																															-60.5668	-60.557	-60.5522
0.6																																															-62.6403	-62.6305	-62.6235
[truncated: 249 more columns]

## Sheet: <y> in units of w
	-166	-165	-164	-163	-162	-161	-160	-159	-158	-157	-156	-155	-154	-153	-152	-151	-150	-149	-148	-147	-146	-145	-144	-143	-142	-141	-140	-139	-138	-137	-136	-135	-134	-133	-132	-131	-130	-129	-128	-127	-126	-125	-124	-123	-122	-121	-120	-119	-118
kx	y	y	y	y	y	y	y	y	y	y	y	y	y	y	y	y	y	y	y	y	y	y	y	y	y	y	y	y	y	y	y	y	y	y	y	y	y	y	y	y	y	y	y	y	y	y	y	y	y
-0.6																																															-0.00038	0.00036	-0.00013
-0.58																																															-0.00088	0.00086	-0.00066
-0.56																																															0.00032	-0.0033	-6e-05
-0.54																																															0.00248	-0.00256	0.00184
-0.52																																															-8e-05	6e-05	0.00017
-0.5																																															0.03413	-0.03135	-0.03709
-0.48																																															0.00088	-0.00042	0.00064
-0.46																																															-0.00036	-0.00055	0.00077
-0.44																																	0.00408	-0.00408	0.00427	-0.00427	0.00456	-0.00455	0.00503	-0.00502	0.00592	-0.00591	0.00848	-0.00845	0.00089	0.00116	-0.00091	-0.00119	0.00148
-0.42																					0.00376	-0.00375	0.00379	-0.00379	0.00383	-0.00383	0.00388	-0.00388	0.00395	-0.00395	0.00404	-0.00404	0.00417	-0.00417	0.00435	-0.00435	0.00464	-0.00463	0.00511	-0.0051	0.00603	-0.00602	0.00881	-0.00878	0.00051	0.00074	-0.00053	-0.00076	0.00103
-0.4															0.00385	-0.00384	0.00386	-0.00386	0.00388	-0.00388	0.0039	-0.0039	0.00392	-0.00392	0.00396	-0.00395	0.004	-0.004	0.00406	-0.00406	0.00415	-0.00414	0.00427	-0.00427	0.00446	-0.00446	0.00477	-0.00476	0.00529	-0.00528	0.00639	-0.00638	0.01068	-0.01064	-0.00063	-0.00041	0.00061	0.00039	-0.00016
-0.38									0.004	-0.004	0.00401	-0.00401	0.00402	-0.00402	0.00403	-0.00402	0.00403	-0.00403	0.00403	-0.00403	0.00404	-0.00404	0.00406	-0.00405	0.00408	-0.00407	0.00412	-0.00411	0.00417	-0.00417	0.00426	-0.00425	0.0044	-0.00439	0.00461	-0.0046	0.00497	-0.00496	0.00563	-0.00563	0.00728	-0.00727	0.03113	-0.01376	-0.03746	0.02	-0.00182	0.0021	-0.00521
-0.36							0.00422	-0.00421	0.00422	-0.00422	0.00422	-0.00421	0.00421	-0.0042	0.0042	-0.00419	0.00419	-0.00418	0.00418	-0.00417	0.00417	-0.00417	0.00418	-0.00417	0.00419	-0.00419	0.00422	-0.00422	0.00428	-0.00428	0.00438	-0.00438	0.00454	-0.00454	0.00481	-0.00481	0.0053	-0.0053	0.00636	-0.00635	0.01058	-0.01054	-0.00061	-0.00042	0.00059	0.00041	-5e-05	4e-05	0.00028
-0.34			0.00446	-0.00446	0.00446	-0.00446	0.00445	-0.00445	0.00443	-0.00443	0.00441	-0.00441	0.00438	-0.00438	0.00436	-0.00435	0.00433	-0.00432	0.0043	-0.0043	0.00429	-0.00428	0.00428	-0.00428	0.00429	-0.00429	0.00433	-0.00432	0.0044	-0.00439	0.00453	-0.00452	0.00475	-0.00474	0.00516	-0.00515	0.00601	-0.006	0.00873	-0.0087	0.00048	-0.0005	0.00073	-0.00075	0.00106	-0.00107	0.00224	-0.00227	0.00175
-0.32			0.00473	-0.00472	0.0047	-0.0047	0.00467	-0.00466	0.00463	-0.00462	0.00458	-0.00457	0.00453	-0.00453	0.00448	-0.00448	0.00444	-0.00443	0.0044	-0.00439	0.00437	-0.00437	0.00436	-0.00436	0.00438	-0.00437	0.00443	-0.00442	0.00454	-0.00453	0.00474	-0.00473	0.00512	-0.00512	0.00593	-0.00593	0.00852	-0.0085	0.00068	-0.0007	0.00089	-0.00091	0.00147	-0.00149	0.00191	-0.00192	0.01196	-0.01003	-0.01251
-0.3	0.00502	-0.00502	0.00498	-0.00497	0.00492	-0.00491	0.00485	-0.00485	0.00478	-0.00477	0.00471	-0.0047	0.00463	-0.00463	0.00457	-0.00456	0.0045	-0.0045	0.00446	-0.00445	0.00443	-0.00442	0.00443	-0.00442	0.00447	-0.00446	0.00457	-0.00456	0.00478	-0.00477	0.00519	-0.00518	0.00611	-0.0061	0.0097	-0.00967	-9e-05	7e-05	0.00015	-0.00017	0.00045	-0.00046	0.00109	-0.00111	0.00152	-0.00153	0.01049	-0.00881	-0.01085
-0.28	0.00526	-0.00526	0.00518	-0.00517	0.00508	-0.00507	0.00498	-0.00497	0.00487	-0.00486	0.00477	-0.00476	0.00468	-0.00467	0.00459	-0.00458	0.00452	-0.00452	0.00448	-0.00447	0.00447	-0.00446	0.00451	-0.0045	0.00462	-0.00461	0.00486	-0.00486	0.00539	-0.00538	0.00673	-0.00672	0.02194	-0.02171	-0.0059	0.00579	-0.00411	0.00401	-0.00142	0.0014	-0.0008	0.00078	0.0002	-0.00021	0.00066	-0.00067	0.00252	-0.00254	0.00016
-0.26			0.00529	-0.00528	0.00515	-0.00514	0.00502	-0.00501	0.00488	-0.00487	0.00476	-0.00475	0.00465	-0.00464	0.00457	-0.00456	0.00451	-0.0045	0.0045	-0.00449	0.00455	-0.00454	0.00471	-0.0047	0.00506	-0.00505	0.00589	-0.00588	0.00908	-0.00905	0.00055	-0.00056	0.00076	-0.00077	0.00121	-0.00122	0.00165	-0.00166	0.00408	-0.00413	-5e-05	0.00011	-0.0002	0.00021	-0.00087	0.00084	0.0008	-0.00081	0.00105
-0.24			0.0053	-0.00529	0.00512	-0.00511	0.00495	-0.00494	0.0048	-0.00479	0.00468	-0.00467	0.00458	-0.00457	0.00453	-0.00452	0.00454	-0.00453	0.00464	-0.00463	0.0049	-0.00489	0.00554	-0.00553	0.0076	-0.00759	0.00218	-0.00219	0.00251	-0.00253	0.00388	-0.00392	0.00314	-0.00312	0.00195	-0.00186	-0.00285	0.00279	0.00029	-0.0003	0.00081	-0.00083	0.00275	-0.00277	0.00018	-0.00016	0.00033	-0.00033	5e-05
-0.22					0.00498	-0.00497	0.00481	-0.0048	0.00467	-0.00466	0.00458	-0.00457	0.00455	-0.00454	0.00461	-0.0046	0.00484	-0.00483	0.00542	-0.00541	0.00727	-0.00725	0.00314	-0.00316	0.00359	-0.00362	0.00658	-0.00667	0.00088	-0.00078	-0.00045	0.00046	-0.00081	0.00078	0.00102	-0.00103	0.00153	-0.00154	0.00542	-0.00548	-0.00259	0.00265	0.00055	-0.00056	0.00087	-0.00088	0.00508	-0.00513	-0.00304
-0.2							0.00465	-0.00464	0.00459	-0.00458	0.00463	-0.00462	0.00485	-0.00484	0.00545	-0.00544	0.00756	-0.00755	0.00294	-0.00296	0.00326	-0.00327	0.00449	-0.00452	0.00401	-0.004	0.00215	-0.0021	-0.00174	0.00169	0.00124	-0.00125	0.00183	-0.00184	0.00496	-0.00499	-0.00143	0.00146	0.00085	-0.00086	0.00125	-0.00126	0.0062	-0.00625	-0.00381	0.00385	0.00127	-0.00128	0.00111
-0.18									0.00494	-0.00492	0.00566	-0.00565	0.00877	-0.00875	0.00252	-0.00254	0.00278	-0.00279	0.00333	-0.00334	0.00381	-0.00382	0.01057	-0.01064	-0.00547	0.00554	0.00096	-0.00098	0.00181	-0.00182	0.00363	-0.00364	0.0012	-0.00119	0.00104	-0.00104	0.00137	-0.00138	0.00453	-0.00454	-0.00143	0.00144	0.00147	-0.00148	0.00138	-0.00138	0.00185	-0.00184	2e-05
-0.16																-0.0028	0.00337	-0.00338	0.00454	-0.00455	0.00383	-0.00384	0.00188	-0.00188	0.00095	-0.00097	0.00316	-0.00317	0.00272	-0.00272	0.00182	-0.00182	0.00108	-0.00109	0.00361	-0.00362	0.00033	-0.00033	0.00153	-0.00154	0.00163	-0.00163	0.00241	-0.00241	-0.00014	0.00013	0.00338	-0.00339	-0.00104
-0.15																																															0.00145	-0.00145	0.0005
-0.145																																															0.00441	-0.00442	-0.00236
-0.14																																															0.00178	-0.00178	0.00045
-0.135																																															0.00113	-0.00113	0.00067
-0.13																																															0.00374	-0.00375	-0.00214
-0.125																																															0.00223	-0.00224	-0.0006
-0.12																																															0.00115	-0.00115	0.0003
-0.115																																															0.00105	-0.00106	-4e-05
-0.11																																															0.00446	-0.00447	-0.00368
-0.105																																															0.00153	-0.00154	-0.00095
-0.1																																															0.00068	-0.00069	-0.00045
-0.095																																															0.00052	-0.00052	-0.00072
-0.09																																															0.00142	-0.00143	-0.002
-0.085																																															0.00189	-0.00189	-0.00286
-0.08																																															0	-1e-05	-0.00142
-0.075																																															-0.00046	0.00045	-0.00144
-0.07																																															-0.00049	0.00048	-0.00184
-0.065																																															-0.0003	0.00029	-0.00235
-0.06																																															7e-05	-8e-05	-0.003
-0.055																																															0.00035	-0.0003	-0.00353
-0.05																																															-0.00257	0.00255	-0.00085
-0.045																																															-0.01453	0.0161	-0.00157
-0.04																																															-0.00227	0.00192	-0.00037
-0.035																																															-0.01721	0.01764	-0.0008
-0.03																																															0.00036	-5e-05	0.00067
-0.025																																															0.00147	-0.0015	-0.00032
-0.02																																																	-0.00012
-0.015																																																	0.00205
-0.01																																																	0.00305
-0.005																																																	0.00275
0																																																	0
0.005																																																	-0.00275
0.01																																																	-0.00305
0.015																																																	-0.00205
0.02																																																	0.00012
0.025																																															-0.00147	0.0015	0.00032
0.03																																															-0.00036	5e-05	-0.00067
0.035																																															0.01721	-0.01764	0.0008
0.04																																															0.00227	-0.00192	0.00037
0.045																																															0.01453	-0.0161	0.00157
0.05																																															0.00257	-0.00255	0.00085
0.055																																															-0.00035	0.0003	0.00353
0.06																																															-7e-05	8e-05	0.003
0.065																																															0.0003	-0.00029	0.00235
0.07																																															0.00049	-0.00048	0.00184
0.075																																															0.00046	-0.00045	0.00144
0.08																																															0	1e-05	0.00142
0.085																																															-0.00189	0.00189	0.00286
0.09																																															-0.00142	0.00143	0.002
0.095																																															-0.00052	0.00052	0.00072
0.1																																															-0.00068	0.00069	0.00045
0.105																																															-0.00153	0.00154	0.00095
0.11																																															-0.00446	0.00447	0.00368
0.115																																															-0.00105	0.00106	4e-05
0.12																																															-0.00115	0.00115	-0.0003
0.125																																															-0.00223	0.00224	0.0006
0.13																																															-0.00374	0.00375	0.00214
0.135																																															-0.00113	0.00113	-0.00067
0.14																																															-0.00178	0.00178	-0.00045
0.145																																															-0.00441	0.00442	0.00236
0.15																																															-0.00145	0.00145	-0.0005
0.16																0.0028	-0.00337	0.00338	-0.00454	0.00455	-0.00383	0.00384	-0.00188	0.00188	-0.00095	0.00097	-0.00316	0.00317	-0.00272	0.00272	-0.00182	0.00182	-0.00108	0.00109	-0.00361	0.00362	-0.00033	0.00033	-0.00153	0.00154	-0.00163	0.00163	-0.00241	0.00241	0.00014	-0.00013	-0.00338	0.00339	0.00104
0.18									-0.00494	0.00492	-0.00566	0.00565	-0.00877	0.00875	-0.00252	0.00254	-0.00278	0.00279	-0.00333	0.00334	-0.00381	0.00382	-0.01057	0.01064	0.00547	-0.00554	-0.00096	0.00098	-0.00181	0.00182	-0.00363	0.00364	-0.0012	0.00119	-0.00104	0.00104	-0.00137	0.00138	-0.00453	0.00454	0.00143	-0.00144	-0.00147	0.00148	-0.00138	0.00138	-0.00185	0.00184	-2e-05
0.2							-0.00465	0.00464	-0.00459	0.00458	-0.00463	0.00462	-0.00485	0.00484	-0.00545	0.00544	-0.00756	0.00755	-0.00294	0.00296	-0.00326	0.00327	-0.00449	0.00452	-0.00401	0.004	-0.00215	0.0021	0.00174	-0.00169	-0.00124	0.00125	-0.00183	0.00184	-0.00496	0.00499	0.00143	-0.00146	-0.00085	0.00086	-0.00125	0.00126	-0.0062	0.00625	0.00381	-0.00385	-0.00127	0.00128	-0.00111
0.22					-0.00498	0.00497	-0.00481	0.0048	-0.00467	0.00466	-0.00458	0.00457	-0.00455	0.00454	-0.00461	0.0046	-0.00484	0.00483	-0.00542	0.00541	-0.00727	0.00725	-0.00314	0.00316	-0.00359	0.00362	-0.00658	0.00667	-0.00088	0.00078	0.00045	-0.00046	0.00081	-0.00078	-0.00102	0.00103	-0.00153	0.00154	-0.00542	0.00548	0.00259	-0.00265	-0.00055	0.00056	-0.00087	0.00088	-0.00508	0.00513	0.00304
0.24			-0.0053	0.00529	-0.00512	0.00511	-0.00495	0.00494	-0.0048	0.00479	-0.00468	0.00467	-0.00458	0.00457	-0.00453	0.00452	-0.00454	0.00453	-0.00464	0.00463	-0.0049	0.00489	-0.00554	0.00553	-0.0076	0.00759	-0.00218	0.00219	-0.00251	0.00253	-0.00388	0.00392	-0.00314	0.00312	-0.00195	0.00186	0.00285	-0.00279	-0.00029	0.0003	-0.00081	0.00083	-0.00275	0.00277	-0.00018	0.00016	-0.00033	0.00033	-5e-05
0.26			-0.00529	0.00528	-0.00515	0.00514	-0.00502	0.00501	-0.00488	0.00487	-0.00476	0.00475	-0.00465	0.00464	-0.00457	0.00456	-0.00451	0.0045	-0.0045	0.00449	-0.00455	0.00454	-0.00471	0.0047	-0.00506	0.00505	-0.00589	0.00588	-0.00908	0.00905	-0.00055	0.00056	-0.00076	0.00077	-0.00121	0.00122	-0.00165	0.00166	-0.00408	0.00413	5e-05	-0.00011	0.0002	-0.00021	0.00087	-0.00084	-0.0008	0.00081	-0.00105
0.28	-0.00526	0.00526	-0.00518	0.00517	-0.00508	0.00507	-0.00498	0.00497	-0.00487	0.00486	-0.00477	0.00476	-0.00468	0.00467	-0.00459	0.00458	-0.00452	0.00452	-0.00448	0.00447	-0.00447	0.00446	-0.00451	0.0045	-0.00462	0.00461	-0.00486	0.00486	-0.00539	0.00538	-0.00673	0.00672	-0.02194	0.02171	0.0059	-0.00579	0.00411	-0.00401	0.00142	-0.0014	0.0008	-0.00078	-0.0002	0.00021	-0.00066	0.00067	-0.00252	0.00254	-0.00016
0.3	-0.00502	0.00502	-0.00498	0.00497	-0.00492	0.00491	-0.00485	0.00485	-0.00478	0.00477	-0.00471	0.0047	-0.00463	0.00463	-0.00457	0.00456	-0.0045	0.0045	-0.00446	0.00445	-0.00443	0.00442	-0.00443	0.00442	-0.00447	0.00446	-0.00457	0.00456	-0.00478	0.00477	-0.00519	0.00518	-0.00611	0.0061	-0.0097	0.00967	9e-05	-7e-05	-0.00015	0.00017	-0.00045	0.00046	-0.00109	0.00111	-0.00152	0.00153	-0.01049	0.00881	0.01085
0.32			-0.00473	0.00472	-0.0047	0.0047	-0.00467	0.00466	-0.00463	0.00462	-0.00458	0.00457	-0.00453	0.00453	-0.00448	0.00448	-0.00444	0.00443	-0.0044	0.00439	-0.00437	0.00437	-0.00436	0.00436	-0.00438	0.00437	-0.00443	0.00442	-0.00454	0.00453	-0.00474	0.00473	-0.00512	0.00512	-0.00593	0.00593	-0.00852	0.0085	-0.00068	0.0007	-0.00089	0.00091	-0.00147	0.00149	-0.00191	0.00192	-0.01196	0.01003	0.01251
0.34			-0.00446	0.00446	-0.00446	0.00446	-0.00445	0.00445	-0.00443	0.00443	-0.00441	0.00441	-0.00438	0.00438	-0.00436	0.00435	-0.00433	0.00432	-0.0043	0.0043	-0.00429	0.00428	-0.00428	0.00428	-0.00429	0.00429	-0.00433	0.00432	-0.0044	0.00439	-0.00453	0.00452	-0.00475	0.00474	-0.00516	0.00515	-0.00601	0.006	-0.00873	0.0087	-0.00048	0.0005	-0.00073	0.00075	-0.00106	0.00107	-0.00224	0.00227	-0.00175
0.36							-0.00422	0.00421	-0.00422	0.00422	-0.00422	0.00421	-0.00421	0.0042	-0.0042	0.00419	-0.00419	0.00418	-0.00418	0.00417	-0.00417	0.00417	-0.00418	0.00417	-0.00419	0.00419	-0.00422	0.00422	-0.00428	0.00428	-0.00438	0.00438	-0.00454	0.00454	-0.00481	0.00481	-0.0053	0.0053	-0.00636	0.00635	-0.01058	0.01054	0.00061	0.00042	-0.00059	-0.00041	5e-05	-4e-05	-0.00028
0.38									-0.004	0.004	-0.00401	0.00401	-0.00402	0.00402	-0.00403	0.00402	-0.00403	0.00403	-0.00403	0.00403	-0.00404	0.00404	-0.00406	0.00405	-0.00408	0.00407	-0.00412	0.00411	-0.00417	0.00417	-0.00426	0.00425	-0.0044	0.00439	-0.00461	0.0046	-0.00497	0.00496	-0.00563	0.00563	-0.00728	0.00727	-0.03113	0.01376	0.03746	-0.02	0.00182	-0.0021	0.00521
0.4															-0.00385	0.00384	-0.00386	0.00386	-0.00388	0.00388	-0.0039	0.0039	-0.00392	0.00392	-0.00396	0.00395	-0.004	0.004	-0.00406	0.00406	-0.00415	0.00414	-0.00427	0.00427	-0.00446	0.00446	-0.00477	0.00476	-0.00529	0.00528	-0.00639	0.00638	-0.01068	0.01064	0.00063	0.00041	-0.00061	-0.00039	0.00016
0.42																					-0.00376	0.00375	-0.00379	0.00379	-0.00383	0.00383	-0.00388	0.00388	-0.00395	0.00395	-0.00404	0.00404	-0.00417	0.00417	-0.00435	0.00435	-0.00464	0.00463	-0.00511	0.0051	-0.00603	0.00602	-0.00881	0.00878	-0.00051	-0.00074	0.00053	0.00076	-0.00103
0.44																																	-0.00408	0.00408	-0.00427	0.00427	-0.00456	0.00455	-0.00503	0.00502	-0.00592	0.00591	-0.00848	0.00845	-0.00089	-0.00116	0.00091	0.00119	-0.00148
0.46																																															0.00036	0.00055	-0.00077
0.48																																															-0.00088	0.00042	-0.00064
0.5																																															-0.03413	0.03135	0.03709
0.52																																															8e-05	-6e-05	-0.00017
0.54																																															-0.00248	0.00256	-0.00184
0.56																																															-0.00032	0.0033	6e-05
0.58																																															0.00088	-0.00086	0.00066
0.6																																															0.00038	-0.00036	0.00013
[truncated: 249 more columns]
