# Supplementary material for: Quantized spin Hall conductance in a magnetically doped two dimensional topological insulator
Source: Nat Commun. 2021 May 27;12:3193. doi: 10.1038/s41467-021-23262-1 (PMC8160016; doi:10.1038/s41467-021-23262-1)
Supplement: Supplementary file 1 — Source Data [file 41467_2021_23262_MOESM1_ESM.zip › fig-1d.xlsx]

## Sheet: fig-1d-dos
E	IDOS	DOS	n	dn/dE
meV	10^7/cm	10^7/cm/meV	10^7/cm	10^7/cm/meV
-60	-157.025	2.27346	-24.9913	0.361833
-59.8	-156.57	2.31844	-24.9189	0.368991
-59.6	-156.098	2.37267	-24.8437	0.377623
-59.4	-155.621	2.39223	-24.7679	0.380735
-59.2	-155.141	2.4159	-24.6914	0.384502
-59	-154.655	2.4436	-24.6141	0.388911
-58.8	-154.163	2.4589	-24.5358	0.391347
-58.6	-153.671	2.46668	-24.4575	0.392585
-58.4	-153.177	2.48097	-24.3788	0.394859
-58.2	-152.679	2.49447	-24.2996	0.397007
-58	-152.179	2.50603	-24.22	0.398847
-57.8	-151.677	2.51708	-24.1401	0.400607
-57.6	-151.172	2.52881	-24.0598	0.402472
-57.4	-150.665	2.54272	-23.9791	0.404686
-57.2	-150.155	2.5659	-23.8979	0.408376
-57	-149.639	2.60526	-23.8157	0.414641
-56.8	-149.113	2.52562	-23.732	0.401965
-56.6	-148.628	2.4012	-23.6549	0.382163
-56.4	-148.152	2.40975	-23.5792	0.383524
-56.2	-147.664	2.4711	-23.5015	0.393288
-56	-147.164	2.53619	-23.4219	0.403647
-55.8	-146.65	2.60425	-23.3401	0.41448
-55.6	-146.122	2.67574	-23.2561	0.425858
-55.4	-145.58	2.75151	-23.1697	0.437917
-55.2	-145.022	2.75765	-23.0809	0.438893
-55	-144.477	2.52171	-22.9942	0.401342
-54.8	-144.013	2.15622	-22.9204	0.343173
-54.6	-143.614	1.84995	-22.8569	0.294428
-54.4	-143.273	1.61449	-22.8026	0.256954
-54.2	-142.968	1.99459	-22.7541	0.317449
-54	-142.475	2.80785	-22.6756	0.446883
-53.8	-141.845	3.92774	-22.5754	0.625119
-53.6	-140.904	4.82277	-22.4256	0.767568
-53.4	-139.916	4.81129	-22.2683	0.765741
-53.2	-138.979	5.33014	-22.1193	0.848318
-53	-137.784	5.43537	-21.929	0.865065
-52.8	-136.805	5.74621	-21.7732	0.914537
-52.6	-135.486	6.25102	-21.5632	0.994882
-52.4	-134.305	6.42507	-21.3753	1.02258
-52.2	-132.916	7.68387	-21.1542	1.22293
-52	-131.231	8.5284	-20.8861	1.35734
-51.8	-129.504	9.27958	-20.6112	1.47689
-51.6	-127.52	9.60798	-20.2954	1.52916
-51.4	-125.661	9.68122	-19.9996	1.54081
-51.2	-123.647	10.0415	-19.679	1.59815
-51	-121.644	10.0102	-19.3603	1.59317
-50.8	-119.643	10.4801	-19.0418	1.66796
-50.6	-117.452	10.9476	-18.6931	1.74236
-50.4	-115.264	11.7528	-18.3448	1.87052
-50.2	-112.751	12.0871	-17.9449	1.92372
-50	-110.429	12.3732	-17.5753	1.96926
-49.8	-107.802	12.851	-17.1572	2.0453
-49.6	-105.289	12.9213	-16.7572	2.05649
-49.4	-102.633	13.3121	-16.3346	2.11869
-49.2	-99.9638	13.7732	-15.9097	2.19207
-49	-97.1242	13.8936	-15.4578	2.21124
-48.8	-94.4064	14.3062	-15.0252	2.27691
-48.6	-91.4017	15.1069	-14.547	2.40433
-48.4	-88.3636	15.4204	-14.0635	2.45424
-48.2	-85.2335	16.075	-13.5653	2.55842
-48	-81.9336	16.613	-13.0401	2.64405
-47.8	-78.5883	17.4199	-12.5077	2.77246
-47.6	-74.9657	18.5652	-11.9312	2.95474
-47.4	-71.1622	19.8373	-11.3258	3.1572
-47.2	-67.0308	22.0427	-10.6683	3.5082
-47	-62.3451	26.0308	-9.92254	4.14294
-46.8	-56.6185	27.5518	-9.01111	4.385
-46.6	-51.3244	24.3821	-8.16854	3.88054
-46.4	-46.8656	21.3665	-7.45889	3.40058
-46.2	-42.7778	19.8734	-6.80831	3.16294
-46	-38.9163	19.0349	-6.19371	3.02949
-45.8	-35.1639	18.153	-5.59651	2.88915
-45.6	-31.655	17.1679	-5.03806	2.73235
-45.4	-28.2968	16.6687	-4.50357	2.6529
-45.2	-24.9876	16.5111	-3.97689	2.62783
-45	-21.6923	16.0102	-3.45244	2.54809
-44.8	-18.5835	15.3578	-2.95766	2.44427
-44.6	-15.5492	15.3066	-2.47473	2.43612
-44.4	-12.4609	14.8694	-1.98321	2.36654
-44.2	-9.60141	14.3556	-1.52811	2.28476
-44	-6.71866	14.2283	-1.06931	2.2645
-43.8	-3.9101	13.7561	-0.622311	2.18936
-43.6	-1.2162	9.7916	-0.193565	1.55838
-43.4	0.00654163	3.15841	0.00104113	0.502677
-43.2	0.0471619	0.109065	0.00750605	0.0173583
-43	0.0501677	0.015029	0.00798444	0.00239194
-42.8	0.0531735	0.015029	0.00846283	0.00239194
-42.6	0.0561793	0.0150141	0.00894122	0.00238957
-42.4	0.0591791	0.0145439	0.00941865	0.00231473
-42.2	0.0619968	0.0139063	0.00986711	0.00221326
-42	0.0647417	0.0137186	0.010304	0.00218338
-41.8	0.0674843	0.013713	0.0107405	0.0021825
-41.6	0.0702269	0.013713	0.011177	0.0021825
-41.4	0.0729695	0.013713	0.0116135	0.0021825
-41.2	0.0757121	0.0137059	0.01205	0.00218136
-41	0.0784518	0.0134741	0.012486	0.00214448
-40.8	0.0811018	0.0129644	0.0129077	0.00206335
-40.6	0.0836376	0.0126701	0.0133113	0.0020165
-40.4	0.0861698	0.0126608	0.0137144	0.00201504
-40.2	0.0887019	0.0126608	0.0141174	0.00201504
-40	0.0912341	0.0126608	0.0145204	0.00201504
-39.8	0.0937663	0.0126608	0.0149234	0.00201504
-39.6	0.0962985	0.0126538	0.0153264	0.00201392
-39.4	0.0988278	0.0124282	0.0157289	0.00197801
-39.2	0.10127	0.0120203	0.0161176	0.00191309
-39	0.103636	0.0118249	0.0164942	0.00188199
-38.8	0.106	0.0118189	0.0168704	0.00188103
-38.6	0.108363	0.0118189	0.0172466	0.00188103
-38.4	0.110727	0.0118189	0.0176228	0.00188103
-38.2	0.113091	0.0118189	0.017999	0.00188103
-38	0.115455	0.011818	0.0183752	0.0018809
-37.8	0.117818	0.0117831	0.0187514	0.00187533
-37.6	0.120168	0.0114554	0.0191253	0.00182319
-37.4	0.1224	0.0111522	0.0194806	0.00177493
-37.2	0.124629	0.0111425	0.0198353	0.00177339
-37	0.126857	0.0111425	0.02019	0.00177339
-36.8	0.129086	0.0111425	0.0205447	0.00177339
-36.6	0.131314	0.0111425	0.0208993	0.00177339
-36.4	0.133543	0.0111425	0.021254	0.00177339
-36.2	0.135771	0.0111417	0.0216087	0.00177325
-36	0.138	0.0111069	0.0219633	0.00176772
-35.8	0.140214	0.010842	0.0223158	0.00172556
-35.6	0.142336	0.0106034	0.0226535	0.00168758
-35.4	0.144456	0.0105958	0.0229908	0.00168637
-35.2	0.146575	0.0105958	0.0233281	0.00168637
-35	0.148694	0.0105958	0.0236654	0.00168637
-34.8	0.150813	0.0105958	0.0240026	0.00168637
-34.6	0.152932	0.0105958	0.0243399	0.00168637
-34.4	0.155051	0.0105958	0.0246772	0.00168637
-34.2	0.157171	0.0105912	0.0250145	0.00168564
-34	0.159288	0.0104453	0.0253514	0.00166242
-33.8	0.161349	0.0102293	0.0256794	0.00162804
-33.6	0.16338	0.0101523	0.0260027	0.00161579
-33.4	0.16541	0.01015	0.0263257	0.00161542
-33.2	0.16744	0.01015	0.0266488	0.00161542
-33	0.16947	0.01015	0.0269719	0.00161542
-32.8	0.1715	0.01015	0.027295	0.00161542
-32.6	0.17353	0.01015	0.0276181	0.00161542
-32.4	0.175559	0.01015	0.0279412	0.00161542
-32.2	0.177589	0.0101453	0.0282642	0.00161468
-32	0.179618	0.00999976	0.028587	0.00159151
-31.8	0.181589	0.00982193	0.0289008	0.00156321
-31.6	0.183546	0.00978395	0.0292123	0.00155716
-31.4	0.185503	0.00989903	0.0295237	0.00157548
-31.2	0.187506	0.0148569	0.0298425	0.00236455
-31	0.191446	0.0592487	0.0304695	0.00942972
-30.8	0.211205	0.0720365	0.0336144	0.011465
-30.6	0.22026	0.0441888	0.0350555	0.00703286
-30.4	0.228881	0.0428361	0.0364275	0.00681758
-30.2	0.237395	0.043547	0.0377825	0.00693072
-30	0.2463	0.0829019	0.0391998	0.0131942
-29.8	0.270556	0.095036	0.0430603	0.0151255
-29.6	0.284314	0.0677743	0.04525	0.0107866
-29.4	0.297665	0.0633894	0.0473749	0.0100887
-29.2	0.30967	0.0546445	0.0492855	0.00869694
-29	0.319523	0.0490908	0.0508537	0.00781304
-28.8	0.329306	0.0501189	0.0524107	0.00797668
-28.6	0.339571	0.0871804	0.0540443	0.0138752
-28.4	0.364178	0.111045	0.0579608	0.0176734
-28.2	0.383989	0.0911939	0.0611137	0.014514
-28	0.400656	0.0798202	0.0637664	0.0127038
-27.8	0.415917	0.0713269	0.0661952	0.011352
-27.6	0.429187	0.0661738	0.0683072	0.0105319
-27.4	0.442386	0.065518	0.070408	0.0104275
-27.2	0.455394	0.0630387	0.0724782	0.0100329
-27	0.467602	0.0600381	0.0744212	0.00955536
-26.8	0.479409	0.0867701	0.0763003	0.0138099
-26.6	0.50231	0.120512	0.0799451	0.0191801
-26.4	0.527614	0.113919	0.0839724	0.0181308
-26.2	0.547878	0.0966914	0.0871974	0.0153889
-26	0.566291	0.0859406	0.0901279	0.0136779
-25.8	0.582254	0.0792359	0.0926686	0.0126108
-25.6	0.597985	0.078461	0.0951723	0.0124875
-25.4	0.613638	0.0752461	0.0976636	0.0119758
-25.2	0.628083	0.0716826	0.0999626	0.0114086
-25	0.642311	0.0707784	0.102227	0.0112647
-24.8	0.656395	0.0720072	0.104468	0.0114603
-24.6	0.671114	0.124905	0.106811	0.0198792
-24.4	0.706357	0.146141	0.11242	0.023259
-24.2	0.72957	0.111885	0.116115	0.017807
-24	0.75111	0.101373	0.119543	0.016134
-23.8	0.77012	0.0948276	0.122568	0.0150923
-23.6	0.789041	0.0940996	0.12558	0.0149764
-23.4	0.807759	0.0891813	0.128559	0.0141937
-23.2	0.824714	0.0834787	0.131257	0.013286
-23	0.841151	0.08214	0.133873	0.013073
-22.8	0.85757	0.0818389	0.136487	0.0130251
-22.6	0.873887	0.081323	0.139083	0.012943
-22.4	0.890099	0.123021	0.141664	0.0195793
-22.2	0.923095	0.152053	0.146915	0.0242
-22	0.95092	0.13372	0.151344	0.0212822
-21.8	0.976583	0.119035	0.155428	0.018945
-21.6	0.998534	0.108651	0.158922	0.0172923
-21.4	1.02004	0.105455	0.162345	0.0167838
-21.2	1.04072	0.10002	0.165635	0.0159187
-21	1.06005	0.0963705	0.168712	0.0153378
-20.8	1.07926	0.0959427	0.17177	0.0152698
-20.6	1.09843	0.0950927	0.17482	0.0151345
-20.4	1.1173	0.0920752	0.177824	0.0146542
-20.2	1.13526	0.0901162	0.180682	0.0143424
-20	1.15335	0.12537	0.183561	0.0199532
-19.8	1.18541	0.162564	0.188663	0.0258729
-19.6	1.21837	0.153432	0.19391	0.0244194
-19.4	1.24678	0.132127	0.198431	0.0210286
-19.2	1.27122	0.121762	0.202322	0.0193791
-19	1.29548	0.118223	0.206183	0.0188158
-18.8	1.31851	0.112139	0.209848	0.0178475
-18.6	1.34034	0.108976	0.213322	0.0173441
-18.4	1.3621	0.10822	0.216786	0.0172238
-18.2	1.38363	0.104504	0.220211	0.0166323
-18	1.40391	0.101112	0.223439	0.0160925
-17.8	1.42407	0.100824	0.226648	0.0160466
-17.6	1.44424	0.102395	0.229857	0.0162967
-17.4	1.46503	0.155045	0.233167	0.0246763
-17.2	1.50625	0.185119	0.239728	0.0294626
-17	1.53908	0.153669	0.244952	0.0244572
-16.8	1.56772	0.139047	0.249511	0.02213
-16.6	1.5947	0.133273	0.253804	0.0212111
-16.4	1.62103	0.12754	0.257995	0.0202985
-16.2	1.64571	0.12215	0.261923	0.0194407
-16	1.66989	0.120729	0.265771	0.0192146
-15.8	1.694	0.117965	0.269609	0.0187747
-15.6	1.71708	0.114246	0.273281	0.0181828
-15.4	1.7397	0.112876	0.276882	0.0179648
-15.2	1.76223	0.112299	0.280467	0.0178729
-15	1.78462	0.111518	0.284031	0.0177486
-14.8	1.80683	0.155053	0.287566	0.0246774
-14.6	1.84664	0.191103	0.293902	0.030415
-14.4	1.88327	0.17238	0.299732	0.027435
-14.2	1.91559	0.156044	0.304876	0.0248352
-14	1.94569	0.146876	0.309667	0.023376
-13.8	1.97435	0.138855	0.314227	0.0220994
-13.6	2.00123	0.133733	0.318506	0.0212843
-13.4	2.02784	0.131929	0.32274	0.0209972
-13.2	2.05401	0.128372	0.326905	0.020431
-13	2.07919	0.125705	0.330913	0.0200067
-12.8	2.10429	0.124704	0.334908	0.0198473
-12.6	2.12907	0.123086	0.338852	0.0195897
-12.4	2.15352	0.120763	0.342744	0.0192201
-12.2	2.17737	0.12071	0.34654	0.0192116
-12	2.20181	0.18205	0.350428	0.0289742
-11.8	2.25019	0.217541	0.35813	0.0346228
-11.6	2.28882	0.178223	0.364278	0.0283651
-11.4	2.32148	0.161518	0.369476	0.0257064
-11.2	2.35343	0.153638	0.37456	0.0244522
-11	2.38294	0.147228	0.379256	0.0234321
-10.8	2.41232	0.146299	0.383933	0.0232841
-10.6	2.44146	0.142119	0.38857	0.022619
-10.4	2.46917	0.137432	0.392981	0.021873
-10.2	2.49643	0.135894	0.397319	0.0216282
-10	2.52353	0.134042	0.401632	0.0213335
-9.8	2.55005	0.13139	0.405853	0.0209113
-9.6	2.57608	0.130133	0.409996	0.0207113
-9.4	2.6021	0.132007	0.414137	0.0210096
-9.2	2.62889	0.194906	0.4184	0.0310203
-9	2.68006	0.229577	0.426545	0.0365383
-8.8	2.72072	0.189659	0.433015	0.0301853
-8.6	2.75593	0.173222	0.438619	0.0275692
-8.4	2.79001	0.165287	0.444043	0.0263062
-8.2	2.82204	0.159844	0.449142	0.0254399
-8	2.85394	0.156027	0.454219	0.0248325
-7.8	2.88445	0.150433	0.459075	0.0239422
-7.6	2.91412	0.148243	0.463796	0.0235936
-7.4	2.94375	0.14786	0.468512	0.0235327
-7.2	2.97326	0.145385	0.473209	0.0231388
-7	3.0019	0.142485	0.477768	0.0226772
-6.8	3.03025	0.140853	0.48228	0.0224174
-6.6	3.05825	0.141315	0.486735	0.0224909
-6.4	3.08678	0.190763	0.491276	0.0303609
-6.2	3.13455	0.231738	0.498879	0.0368823
-6	3.17948	0.208222	0.506029	0.0331396
-5.8	3.21784	0.189386	0.512135	0.0301418
-5.6	3.25523	0.179949	0.518086	0.0286398
-5.4	3.28982	0.171608	0.523591	0.0273123
-5.2	3.32387	0.167505	0.529011	0.0266593
-5	3.35682	0.16274	0.534255	0.0259009
-4.8	3.38897	0.160369	0.539371	0.0255235
-4.6	3.42097	0.158979	0.544464	0.0253024
-4.4	3.45256	0.155592	0.549492	0.0247633
-4.2	3.48321	0.152429	0.554369	0.0242598
-4	3.51353	0.151494	0.559196	0.0241109
-3.8	3.5438	0.150507	0.564014	0.0239539
-3.6	3.57374	0.150872	0.568778	0.024012
-3.4	3.60415	0.218236	0.573619	0.0347333
-3.2	3.66103	0.255454	0.582671	0.0406567
-3	3.70633	0.214684	0.589881	0.034168
-2.8	3.7469	0.19578	0.596338	0.0311594
-2.6	3.78465	0.185687	0.602345	0.0295531
-2.4	3.82118	0.181283	0.608159	0.0288522
-2.2	3.85716	0.176839	0.613886	0.0281448
-2	3.89191	0.173491	0.619417	0.027612
-1.8	3.92655	0.171266	0.624931	0.0272579
-1.6	3.96042	0.166684	0.630321	0.0265286
-1.4	3.99323	0.163797	0.635542	0.0260691
-1.2	4.02594	0.163091	0.640748	0.0259567
-1	4.05846	0.16154	0.645925	0.0257098
-0.8	4.09056	0.159516	0.651032	0.0253878
-0.6	4.12227	0.160188	0.65608	0.0254948
-0.4	4.15463	0.233938	0.66123	0.0372324
-0.2	4.21585	0.267321	0.670973	0.0425455
0	4.26156	0.228562	0.678248	0.0363768
