# Supplementary material for: Quantized spin Hall conductance in a magnetically doped two dimensional topological insulator
Source: Nat Commun. 2021 May 27;12:3193. doi: 10.1038/s41467-021-23262-1 (PMC8160016; doi:10.1038/s41467-021-23262-1)
Supplement: Supplementary file 1 — Source Data [file 41467_2021_23262_MOESM1_ESM.zip › Fig2c.csv]

Vg	G
V	e^2/h
-0.05	8.03638
-0.051	7.9466
-0.052	7.8053
-0.053	6.80708
-0.054	7.09054
-0.055	7.2554
-0.056	6.67144
-0.057	6.43254
-0.058	6.21329
-0.059	5.91538
-0.06	4.88866
-0.061	5.13352
-0.062	5.40206
-0.063	4.8151
-0.064	4.97377
-0.065	4.69898
-0.066	4.4855
-0.067	4.68908
-0.068	4.44284
-0.069	4.64484
-0.07	4.58939
-0.071	3.86989
-0.072	3.72706
-0.073	3.17626
-0.074	2.84853
-0.075	2.69259
-0.076	2.60377
-0.077	2.22461
-0.078	2.0604
-0.079	2.08799
-0.08	2.20454
-0.081	1.85237
-0.082	1.84134
-0.083	1.64656
-0.084	1.5504
-0.085	1.12836
-0.086	1.30015
-0.087	1.18794
-0.088	1.07725
-0.089	0.979039
-0.09	0.873357
-0.091	0.97609
-0.092	0.822136
-0.093	0.897213
-0.094	0.925426
-0.095	0.897542
-0.096	0.739464
-0.097	0.658692
-0.098	0.9632
-0.099	0.874175
-0.1	0.871129
-0.101	1.05821
-0.102	0.689228
-0.103	0.499713
-0.104	0.511713
-0.105	0.536667
-0.106	0.451475
-0.107	0.317809
-0.108	0.398405
-0.109	0.487
-0.11	0.568238
-0.111	0.688973
-0.112	0.893855
-0.113	0.577825
-0.114	0.482128
-0.115	0.401619
-0.116	0.500773
-0.117	0.518325
-0.118	0.408888
-0.119	0.291565
-0.12	0.572968
-0.121	0.503046
-0.122	0.382604
-0.123	0.263767
-0.124	0.391605
-0.125	0.555694
-0.126	0.558609
-0.127	0.380952
-0.128	0.260154
-0.129	0.23708
-0.13	0.257184
-0.131	0.310724
-0.132	0.352873
-0.133	0.470972
-0.134	0.437626
-0.135	0.345692
-0.136	0.397529
-0.137	0.39424
-0.138	0.560116
-0.139	0.533829
-0.14	0.506031
-0.141	0.588263
-0.142	0.521111
-0.143	0.517794
-0.144	0.710574
-0.145	0.699983
-0.146	0.616476
-0.147	0.627427
-0.148	0.496298
-0.149	0.668071
-0.15	0.511327
-0.151	0.349606
-0.152	0.358776
-0.153	0.517548
-0.154	0.514714
-0.155	0.664417
-0.156	0.733167
-0.157	0.666612
-0.158	0.724876
-0.159	0.829364
-0.16	0.916718
-0.161	0.960572
-0.162	1.05686
-0.163	1.23774
-0.164	1.28491
-0.165	1.16963
-0.166	1.13547
-0.167	1.27185
-0.168	1.6698
-0.169	1.46179
-0.17	1.31523
-0.171	1.25708
-0.172	0.997243
-0.173	0.562603
-0.174	0.622658
-0.175	0.735575
-0.176	0.634688
-0.177	0.479276
-0.178	0.405842
-0.179	0.455169
-0.18	0.5925
-0.181	0.493861
-0.182	0.648473
-0.183	0.936919
-0.184	1.14161
-0.185	0.863538
-0.186	0.679636
-0.187	0.767316
-0.188	0.803777
-0.189	0.666452
-0.19	0.754346
-0.191	0.594182
-0.192	0.577981
-0.193	0.513878
-0.194	0.452948
-0.195	0.658946
-0.196	0.577693
-0.197	0.532117
-0.198	0.696136
-0.199	0.820263
-0.2	0.726207
-0.201	0.554617
-0.202	0.694668
-0.203	0.599663
-0.204	0.76591
-0.205	0.68081
-0.206	0.713513
-0.207	1.0022
-0.208	0.916767
-0.209	0.867325
-0.21	0.612246
-0.211	0.431606
-0.212	0.311068
-0.213	0.286773
-0.214	0.343286
-0.215	0.478973
-0.216	0.308707
-0.217	0.329781
-0.218	0.566945
-0.219	0.607068
-0.22	0.505987
-0.221	0.743319
-0.222	0.675188
-0.223	0.626458
-0.224	0.667606
-0.225	0.497927
-0.226	0.595811
-0.227	1.21006
-0.228	1.65236
-0.229	1.42504
-0.23	1.60034
-0.231	1.62387
-0.232	1.28007
-0.233	1.07931
-0.234	1.18987
-0.235	1.15238
-0.236	1.2895
-0.237	1.11799
-0.238	1.22302
-0.239	1.18861
-0.24	1.13014
-0.241	1.23349
-0.242	1.43114
-0.243	1.32345
-0.244	1.37601
-0.245	1.53802
-0.246	1.44539
-0.247	1.50678
-0.248	1.49962
-0.249	1.69235
-0.25	1.77769
-0.251	1.80651
-0.252	1.73705
-0.253	1.72883
-0.254	2.02447
-0.255	2.55518
-0.256	1.9351
-0.257	1.75442
-0.258	1.96835
-0.259	2.32118
-0.26	2.0202
-0.261	1.43051
-0.262	1.33316
-0.263	1.51965
-0.264	1.60983
-0.265	1.56156
-0.266	1.48054
-0.267	1.42151
-0.268	1.36139
-0.269	1.29603
-0.27	1.26555
-0.271	1.32264
-0.272	1.39329
-0.273	1.4565
-0.274	1.51598
-0.275	1.54154
-0.276	1.53905
-0.277	1.5705
-0.278	1.64245
-0.279	1.79417
-0.28	1.98595
-0.281	2.06024
-0.282	2.03451
-0.283	2.0175
-0.284	2.02105
-0.285	2.02775
-0.286	2.04288
-0.287	1.99361
-0.288	1.9298
-0.289	1.9316
-0.29	1.94925
-0.291	1.95003
-0.292	1.94469
-0.293	1.94934
-0.294	1.98746
-0.295	1.99474
-0.296	1.96329
-0.297	1.93184
-0.298	1.89348
-0.299	1.85578
-0.3	1.83139
-0.301	1.829
-0.302	1.83894
-0.303	1.84093
-0.304	1.82054
-0.305	1.78163
-0.306	1.76056
-0.307	1.75414
-0.308	1.74489
-0.309	1.73395
-0.31	1.74755
-0.311	1.7697
-0.312	1.77717
-0.313	1.78049
-0.314	1.78864
-0.315	1.80233
-0.316	1.8288
-0.317	1.85847
-0.318	1.86963
-0.319	1.85822
-0.32	1.8488
-0.321	1.86859
-0.322	1.90794
-0.323	1.92775
-0.324	1.92629
-0.325	1.93017
-0.326	1.92678
-0.327	1.91744
-0.328	1.91906
-0.329	1.91694
-0.33	1.91043
-0.331	1.91623
-0.332	1.93961
-0.333	1.96773
-0.334	2.00381
-0.335	2.03227
-0.336	2.03597
-0.337	2.02941
-0.338	2.03012
-0.339	2.04025
-0.34	2.0567
-0.341	2.08711
-0.342	2.11426
-0.343	2.13502
-0.344	2.15155
-0.345	2.15748
-0.346	2.1509
-0.347	2.14373
-0.348	2.15522
-0.349	2.18038
-0.35	2.19622
-0.351	2.19412
-0.352	2.20042
-0.353	2.22248
-0.354	2.24468
-0.355	2.2597
-0.356	2.2699
-0.357	2.27184
-0.358	2.27176
-0.359	2.27907
-0.36	2.28402
-0.361	2.29184
-0.362	2.29701
-0.363	2.27714
-0.364	2.25591
-0.365	2.26259
-0.366	2.26773
-0.367	2.25772
-0.368	2.24342
-0.369	2.23517
-0.37	2.24292
-0.371	2.26016
-0.372	2.26651
-0.373	2.24251
-0.374	2.23019
-0.375	2.21095
-0.376	2.1898
-0.377	2.12367
-0.378	2.05702
-0.379	2.02118
-0.38	2.00778
-0.381	2.01391
-0.382	2.05147
-0.383	2.05272
-0.384	1.98446
-0.385	1.97301
-0.386	1.95267
-0.387	1.96851
-0.388	2.01413
-0.389	2.09032
-0.39	2.15464
-0.391	2.20137
-0.392	2.21015
-0.393	2.20188
-0.394	2.15597
-0.395	2.19952
-0.396	2.27072
-0.397	2.29687
-0.398	2.28074
-0.399	2.28193
-0.4	2.30985
