# Supplementary material for: Quantized spin Hall conductance in a magnetically doped two dimensional topological insulator
Source: Nat Commun. 2021 May 27;12:3193. doi: 10.1038/s41467-021-23262-1 (PMC8160016; doi:10.1038/s41467-021-23262-1)
Supplement: Supplementary file 1 — Source Data [file 41467_2021_23262_MOESM1_ESM.zip › Fig2c_Inset.csv]

Vg	Rxx	Vg	Rxx
V	ohm	V	ohm
0	821.221	-0.4	11009.6
-0.001	860.831	-0.399	11237.1
-0.002	914.459	-0.398	11352.6
-0.003	921.937	-0.397	11406.1
-0.004	923.827	-0.396	11478.5
-0.005	933.384	-0.395	11821.4
-0.006	959.077	-0.394	12341
-0.007	1026.31	-0.393	12473.6
-0.008	1094.09	-0.392	12486.3
-0.009	1071.55	-0.391	12492.7
-0.01	1055.79	-0.39	12839
-0.011	1156.52	-0.389	12525.1
-0.012	1199.5	-0.388	13232.9
-0.013	1186.96	-0.387	14322.7
-0.014	1194.07	-0.386	14506.7
-0.015	1185.39	-0.385	14060.5
-0.016	1184.55	-0.384	14010.7
-0.017	1240.19	-0.383	13334.1
-0.018	1198.35	-0.382	12709.1
-0.019	1231.67	-0.381	12888.2
-0.02	1338.71	-0.38	13523.2
-0.021	1395.89	-0.379	13472.1
-0.022	1446.18	-0.378	14711
-0.023	1377.78	-0.377	15258.7
-0.024	1461.69	-0.376	14863.3
-0.025	1494.87	-0.375	15224.6
-0.026	1663.73	-0.374	15697.1
-0.027	1645.37	-0.373	14378.6
-0.028	1680.71	-0.372	13098.8
-0.029	1724.24	-0.371	12809.3
-0.03	1803.31	-0.37	13199.7
-0.031	1882.79	-0.369	13417.3
-0.032	1902.63	-0.368	12638.4
-0.033	1927.95	-0.367	12098.6
-0.034	1766.12	-0.366	12110.6
-0.035	1866.82	-0.365	12071.7
-0.036	2006.73	-0.364	11575.3
-0.037	2157.13	-0.363	11967.8
-0.038	2126.93	-0.362	12712.9
-0.039	2289.33	-0.361	12220.7
-0.04	2317.75	-0.36	11639.7
-0.041	2257.43	-0.359	11431.5
-0.042	2455.02	-0.358	12278
-0.043	2435.61	-0.357	12884.4
-0.044	2436.44	-0.356	12996.5
-0.045	2564.62	-0.355	13650.9
-0.046	2822.19	-0.354	15110.7
-0.047	2702.91	-0.353	16318.2
-0.048	2909.7	-0.352	16624.6
-0.049	3156.73	-0.351	16158.9
-0.05	3212.02	-0.35	16194.4
-0.051	3248.31	-0.349	16397.4
-0.052	3307.11	-0.348	18575.8
-0.053	3792.08	-0.347	21255.1
-0.054	3640.49	-0.346	24321.7
-0.055	3557.76	-0.345	26179
-0.056	3869.18	-0.344	25344.9
-0.057	4012.88	-0.343	23758.7
-0.058	4154.48	-0.342	22373.6
-0.059	4363.71	-0.341	21647
-0.06	5280.17	-0.34	20851.9
-0.061	5028.32	-0.339	18663.4
-0.062	4778.36	-0.338	19388.1
-0.063	5360.84	-0.337	20047.4
-0.064	5189.82	-0.336	20404.6
-0.065	5493.32	-0.335	17374.9
-0.066	5754.77	-0.334	17097.6
-0.067	5504.92	-0.333	19652.3
-0.068	5810.02	-0.332	16496.8
-0.069	5557.35	-0.331	16420.8
-0.07	5624.5	-0.33	18573.2
-0.071	6670.21	-0.329	16206.2
-0.072	6925.83	-0.328	16128.5
-0.073	8126.84	-0.327	18409.9
-0.074	9061.86	-0.326	20332.7
-0.075	9586.68	-0.325	19095.5
-0.076	9913.69	-0.324	20440.3
-0.077	11603.4	-0.323	22826
-0.078	12528.1	-0.322	23757.4
-0.079	12362.6	-0.321	21468.7
-0.08	11709	-0.32	19989.9
-0.081	13935.1	-0.319	19290.7
-0.082	14018.6	-0.318	19946.2
-0.083	15676.9	-0.317	14997.2
-0.084	16649.3	-0.316	15795.7
-0.085	22876.6	-0.315	16245.6
-0.086	19853.9	-0.314	16100
-0.087	21729.2	-0.313	17335.9
-0.088	23961.8	-0.312	17525.2
-0.089	26365.7	-0.311	14983.3
-0.09	29556.1	-0.31	14373.8
-0.091	26445.3	-0.309	14988.4
-0.092	31397.5	-0.308	13889.9
-0.093	28770.2	-0.307	11985.7
-0.094	27893.1	-0.306	12813.7
-0.095	28759.7	-0.305	12412
-0.096	34907.7	-0.304	14220.6
-0.097	39188.2	-0.303	15306.1
-0.098	26799.2	-0.302	16664.9
-0.099	29528.4	-0.301	16999.5
-0.1	29631.7	-0.3	18331.3
-0.101	24393.1	-0.299	16538.4
-0.102	37452.1	-0.298	17275
-0.103	51655.6	-0.297	16564
-0.104	50444.3	-0.296	17909.6
-0.105	48098.7	-0.295	21669.3
-0.106	57174.8	-0.294	18192.9
-0.107	81221.8	-0.293	17976
-0.108	64790.9	-0.292	17926.4
-0.109	53004.2	-0.291	21090.2
-0.11	45426.4	-0.29	22478.7
-0.111	37465.9	-0.289	21885.9
-0.112	28878.3	-0.288	24406.9
-0.113	44672.7	-0.287	26451.7
-0.114	53539.7	-0.286	20681.3
-0.115	64272.4	-0.285	21898.9
-0.116	51546.3	-0.284	24737.1
-0.117	49800.8	-0.283	23982.2
-0.118	63129.8	-0.282	21062.9
-0.119	88532.7	-0.281	17771.9
-0.12	45051.4	-0.28	19602.3
-0.121	51313.4	-0.279	18857.6
-0.122	67466.7	-0.278	15891.8
-0.123	97862.7	-0.277	14390.6
-0.124	65915.9	-0.276	16027
-0.125	46451.8	-0.275	17856.6
-0.126	46209.4	-0.274	14905.2
-0.127	67759.1	-0.273	13016.9
-0.128	99221.9	-0.272	13210.6
-0.129	108879	-0.271	14821.8
-0.13	100368	-0.27	13888.2
-0.131	83073.8	-0.269	12998.9
-0.132	73150.9	-0.268	15046.6
-0.133	54807.9	-0.267	17593.9
-0.134	58984.2	-0.266	15686.5
-0.135	74670.6	-0.265	14467.2
-0.136	64933.5	-0.264	17597.6
-0.137	65475.3	-0.263	21075.2
-0.138	46085.1	-0.262	19028.3
-0.139	48354.4	-0.261	17815.9
-0.14	51010.7	-0.26	14092.7
-0.141	43880.1	-0.259	14394.6
-0.142	49534.6	-0.258	12778.8
-0.143	49851.9	-0.257	13270.2
-0.144	36327	-0.256	12932.3
-0.145	36876.6	-0.255	12698.2
-0.146	41871.9	-0.254	12369
-0.147	41141	-0.253	14208.7
-0.148	52011.1	-0.252	15273.1
-0.149	38638.1	-0.251	19796.5
-0.15	50482.4	-0.25	19123
-0.151	73834.5	-0.249	16594.5
-0.152	71947.4	-0.248	18042
-0.153	49875.6	-0.247	20137.6
-0.154	50150.2	-0.246	19973
-0.155	38850.6	-0.245	16540.8
-0.156	35207.5	-0.244	19659.7
-0.157	38722.7	-0.243	20055.5
-0.158	35610.2	-0.242	23979.4
-0.159	31123.8	-0.241	30006.8
-0.16	28158	-0.24	25941.1
-0.161	26872.5	-0.239	25078.2
-0.162	24424.3	-0.238	36672.7
-0.163	20855	-0.237	35953.7
-0.164	20089.4	-0.236	29374.9
-0.165	22069.4	-0.235	31066.7
-0.166	22733.2	-0.234	29680.8
-0.167	20295.6	-0.233	32992.6
-0.168	15458.7	-0.232	31223.1
-0.169	17658.5	-0.231	25540.8
-0.17	19626.3	-0.23	24781.2
-0.171	20534	-0.229	32276.8
-0.172	25884.4	-0.228	29803.2
-0.173	45881.4	-0.227	31713.4
-0.174	41456.1	-0.226	54511.2
-0.175	35092.3	-0.225	63867.2
-0.176	40670.4	-0.224	60869.2
-0.177	53858.3	-0.223	65407.1
-0.178	63603.6	-0.222	55762.3
-0.179	56710.8	-0.221	46715.3
-0.18	43566.3	-0.22	64980.2
-0.181	52267.7	-0.219	67647.6
-0.182	39805.8	-0.218	60495.2
-0.183	27550.9	-0.217	70245.9
-0.184	22611.1	-0.216	64204.1
-0.185	29892.1	-0.215	53152.1
-0.186	37980.6	-0.214	59257.7
-0.187	33640.6	-0.213	61460.5
-0.188	32114.6	-0.212	63840.4
-0.189	38732	-0.211	68752.3
-0.19	34219.1	-0.21	46483.9
-0.191	43442.9	-0.209	42080.6
-0.192	44660.7	-0.208	36886.4
-0.193	50231.8	-0.207	30571.3
-0.194	56988.8	-0.206	40386.4
-0.195	39173.1	-0.205	39011.2
-0.196	44682.9	-0.204	35184.5
-0.197	48510.1	-0.203	39384
-0.198	37080.4	-0.202	33875.9
-0.199	31469.2	-0.201	39863.3
-0.2	35545	-0.2	39457.5
-0.201	46542	-0.199	33863.6
-0.202	37158.8	-0.198	39412.5
-0.203	43045.9	-0.197	53030.6
-0.204	33702.4	-0.196	65164.8
-0.205	37915.1	-0.195	53145.5
-0.206	36177.3	-0.194	51469.2
-0.207	25756.3	-0.193	61960.3
-0.208	28156.5	-0.192	67341.9
-0.209	29761.6	-0.191	56748.1
-0.21	42161.1	-0.19	65197.4
-0.211	59806.8	-0.189	49168.5
-0.212	82981.9	-0.188	42740.1
-0.213	90011.8	-0.187	44763.3
-0.214	75193.9	-0.186	29791
-0.215	53892.4	-0.185	20711.8
-0.216	83616.4	-0.184	22790.1
-0.217	78273.2	-0.183	38328.6
-0.218	45530	-0.182	42572.3
-0.219	42520.8	-0.181	44665
-0.22	51015.1	-0.18	46343.9
-0.221	34726.7	-0.179	50502.6
-0.222	38230.8	-0.178	54804.4
-0.223	41204.7	-0.177	50692.6
-0.224	38665	-0.176	45181.7
-0.225	51840.9	-0.175	34189.4
-0.226	43324.2	-0.174	35954.6
-0.227	21332	-0.173	35129.2
-0.228	15621.9	-0.172	25708.2
-0.229	18113.9	-0.171	19326.6
-0.23	16129.7	-0.17	20316.7
-0.231	15896	-0.169	14845.6
-0.232	20165.3	-0.168	13604.1
-0.233	23916.2	-0.167	15110.6
-0.234	21694	-0.166	17827.2
-0.235	22399.7	-0.165	19764
-0.236	20017.9	-0.164	17370.2
-0.237	23088.8	-0.163	24509.7
-0.238	21106	-0.162	23739.8
-0.239	21716.9	-0.161	19202.1
-0.24	22840.5	-0.16	34942.9
-0.241	20926.9	-0.159	31479.3
-0.242	18036.7	-0.158	30502.3
-0.243	19504.3	-0.157	35805.2
-0.244	18759.4	-0.156	46234.9
-0.245	16783.2	-0.155	59017.8
-0.246	17858.8	-0.154	62773.4
-0.247	17131.3	-0.153	69532.7
-0.248	17213	-0.152	57522.2
-0.249	15252.8	-0.151	57614.3
-0.25	14520.6	-0.15	53861.3
-0.251	14288.9	-0.149	40694.6
-0.252	14860.2	-0.148	48177.6
-0.253	14930.9	-0.147	52578.7
-0.254	12750.5	-0.146	47082.8
-0.255	10102.2	-0.145	46805
-0.256	13339.3	-0.144	37689.2
-0.257	14713.2	-0.143	34621.7
-0.258	13114	-0.142	32729.8
-0.259	11120.6	-0.141	39885.5
-0.26	12777.5	-0.14	62094.2
-0.261	18044.6	-0.139	42950.8
-0.262	19362.2	-0.138	34958.9
-0.263	16986.2	-0.137	52784.6
-0.264	16034.6	-0.136	67616
-0.265	16530.2	-0.135	55860.8
-0.266	17434.8	-0.134	47564.1
-0.267	18158.9	-0.133	60256.8
-0.268	18960.8	-0.132	70305.3
-0.269	19917	-0.131	99867.8
-0.27	20396.7	-0.13	107656
-0.271	19516.2	-0.129	70346.4
-0.272	18526.6	-0.128	91741.4
-0.273	17722.7	-0.127	81013.5
-0.274	17027.3	-0.126	53690.9
-0.275	16744.9	-0.125	66745.1
-0.276	16772	-0.124	82580.9
-0.277	16436.1	-0.123	91717.5
-0.278	15716.2	-0.122	54225.9
-0.279	14387.1	-0.121	67314.7
-0.28	12997.8	-0.12	46895.9
-0.281	12529.1	-0.119	62611.5
-0.282	12687.6	-0.118	80863.7
-0.283	12794.6	-0.117	71619.5
-0.284	12772	-0.116	55739.8
-0.285	12729.9	-0.115	68233.6
-0.286	12635.6	-0.114	73510.2
-0.287	12947.9	-0.113	43872
-0.288	13376	-0.112	41076.5
-0.289	13363.6	-0.111	56265.4
-0.29	13242.5	-0.11	69660.9
-0.291	13237.3	-0.109	83578.3
-0.292	13273.6	-0.108	71398.4
-0.293	13241.9	-0.107	95995.9
-0.294	12987.9	-0.106	83942.1
-0.295	12940.5	-0.105	66946.8
-0.296	13147.8	-0.104	41201.7
-0.297	13361.8	-0.103	36356.2
-0.298	13632.6	-0.102	37601.3
-0.299	13909.5	-0.101	31179.2
-0.3	14094.7	-0.1	30993.5
-0.301	14113.1	-0.099	46165.5
-0.302	14036.9	-0.098	41672.9
-0.303	14021.7	-0.097	32655.4
-0.304	14178.8	-0.096	30552.1
-0.305	14488.4	-0.095	25693.1
-0.306	14661.8	-0.094	23181.9
-0.307	14715.4	-0.093	24492.3
-0.308	14793.4	-0.092	26627
-0.309	14886.8	-0.091	27304.2
-0.31	14771	-0.09	25456.1
-0.311	14586.1	-0.089	24857.3
-0.312	14524.8	-0.088	23282.9
-0.313	14497.7	-0.087	17868.7
-0.314	14431.6	-0.086	15858.8
-0.315	14322	-0.085	15890.1
-0.316	14114.7	-0.084	16778.8
-0.317	13889.4	-0.083	15639.6
-0.318	13806.5	-0.082	12551.4
-0.319	13891.3	-0.081	11552.9
-0.32	13962	-0.08	11742
-0.321	13814.2	-0.079	11212.6
-0.322	13529.2	-0.078	9915.68
-0.323	13390.2	-0.077	9536.95
-0.324	13400.4	-0.076	9428
-0.325	13373.4	-0.075	9263.37
-0.326	13397	-0.074	8987.88
-0.327	13462.2	-0.073	7711.15
-0.328	13450.8	-0.072	6361.91
-0.329	13465.8	-0.071	6031.77
-0.33	13511.6	-0.07	5679.61
-0.331	13470.7	-0.069	5473.84
-0.332	13308.4	-0.068	5724.88
-0.333	13118.2	-0.067	5643.67
-0.334	12881.9	-0.066	5205.15
-0.335	12701.6	-0.065	4729.49
-0.336	12678.5	-0.064	4596.45
-0.337	12719.4	-0.063	4606.05
-0.338	12715	-0.062	4611.04
-0.339	12651.9	-0.061	4741.51
-0.34	12550.7	-0.06	4901.41
-0.341	12367.8	-0.059	4710.64
-0.342	12209	-0.058	4233.69
-0.343	12090.3	-0.057	4054.75
-0.344	11997.4	-0.056	4039.72
-0.345	11964.4	-0.055	4043.45
-0.346	12001	-0.054	3875.51
-0.347	12041.2	-0.053	3648.11
-0.348	11977	-0.052	3457.82
-0.349	11838.8	-0.051	3331.93
-0.35	11753.4	-0.05	3152.08
-0.351	11764.6	-0.049	2930.69
-0.352	11730.9	-0.048	2824.9
-0.353	11614.5	-0.047	2698.65
-0.354	11499.6	-0.046	2669.16
-0.355	11423.2	-0.045	2606.85
-0.356	11371.9	-0.044	2376.22
-0.357	11362.2	-0.043	2201.57
-0.358	11362.6	-0.042	2172.18
-0.359	11326.1	-0.041	2143.3
-0.36	11301.5	-0.04	2221.79
-0.361	11263	-0.039	2273.22
-0.362	11237.7	-0.038	2173.9
-0.363	11335.7	-0.037	2095.76
-0.364	11442.4	-0.036	2087.07
-0.365	11408.6	-0.035	1992.15
-0.366	11382.8	-0.034	1891.28
-0.367	11433.2	-0.033	1856.7
-0.368	11506.1	-0.032	1861.04
-0.369	11548.6	-0.031	1856.6
-0.37	11508.6	-0.03	1833.38
-0.371	11420.9	-0.029	1772.41
-0.372	11388.9	-0.028	1683.37
-0.373	11510.8	-0.027	1618.66
-0.374	11574.3	-0.026	1567.22
-0.375	11675.1	-0.025	1480.87
-0.376	11787.8	-0.024	1420.37
-0.377	12154.9	-0.023	1394.29
-0.378	12548.8	-0.022	1390.53
-0.379	12771.3	-0.021	1376.84
-0.38	12856.5	-0.02	1337.58
-0.381	12817.4	-0.019	1296.76
-0.382	12582.7	-0.018	1265.69
-0.383	12575	-0.017	1206.65
-0.384	13007.5	-0.016	1136.48
-0.385	13083	-0.015	1123.88
-0.386	13219.3	-0.014	1151.1
-0.387	13113	-0.013	1168.41
-0.388	12815.9	-0.012	1150.02
-0.389	12348.8	-0.011	1095.52
-0.39	11980.2	-0.01	1053.81
-0.391	11725.9	-0.009	1041.46
-0.392	11679.3	-0.008	1037.44
-0.393	11723.2	-0.007	1005.64
-0.394	11972.8	-0.006	956.183
-0.395	11735.8	-0.005	923.762
-0.396	11367.8	-0.004	903.268
-0.397	11238.4	-0.003	889.975
-0.398	11317.8	-0.002	877.26
-0.399	11311.9	-0.001	852.7
-0.4	11175.2	-3.59989E-21	861.677
