# Supplementary material for: Quantized spin Hall conductance in a magnetically doped two dimensional topological insulator
Source: Nat Commun. 2021 May 27;12:3193. doi: 10.1038/s41467-021-23262-1 (PMC8160016; doi:10.1038/s41467-021-23262-1)
Supplement: Supplementary file 1 — Source Data [file 41467_2021_23262_MOESM1_ESM.zip › Fig2d.csv]

Vg	G	Vg	G
V	e^2/h	V	e^2/h
-0.05	9.94544	-0.4	4.0892
-0.0502	9.25818	-0.3998	4.63775
-0.0504	8.59491	-0.3996	5.26938
-0.0506	8.27604	-0.3994	4.85619
-0.0508	8.47774	-0.3992	4.98207
-0.051	8.69121	-0.399	5.48841
-0.0512	8.85939	-0.3988	4.25427
-0.0514	8.73727	-0.3986	4.29305
-0.0516	8.49782	-0.3984	4.3162
-0.0518	8.20538	-0.3982	4.39695
-0.052	8.31872	-0.398	4.12983
-0.0522	8.62586	-0.3978	4.23668
-0.0524	9.08068	-0.3976	4.92197
-0.0526	9.2462	-0.3974	3.98037
-0.0528	9.0676	-0.3972	3.99439
-0.053	8.50022	-0.397	4.06679
-0.0532	8.0749	-0.3968	3.97584
-0.0534	7.83875	-0.3966	4.28444
-0.0536	7.76461	-0.3964	4.00439
-0.0538	7.96575	-0.3962	4.06107
-0.054	7.82465	-0.396	3.99995
-0.0542	7.50639	-0.3958	3.55621
-0.0544	7.18967	-0.3956	3.72675
-0.0546	7.09103	-0.3954	3.37451
-0.0548	7.21301	-0.3952	3.57143
-0.055	7.22786	-0.395	3.22592
-0.0552	7.13535	-0.3948	3.24156
-0.0554	6.95087	-0.3946	3.12344
-0.0556	6.53181	-0.3944	3.18868
-0.0558	6.23202	-0.3942	3.23584
-0.056	6.0951	-0.394	3.12635
-0.0562	6.11011	-0.3938	3.07321
-0.0564	6.48551	-0.3936	3.12681
-0.0566	6.81576	-0.3934	2.99588
-0.0568	6.76556	-0.3932	3.32648
-0.057	6.42573	-0.393	3.09602
-0.0572	6.07005	-0.3928	3.10929
-0.0574	6.57432	-0.3926	3.37059
-0.0576	7.70922	-0.3924	3.40074
-0.0578	8.27597	-0.3922	3.43298
-0.058	7.63821	-0.392	3.4191
-0.0582	6.94483	-0.3918	3.46328
-0.0584	6.6328	-0.3916	3.0474
-0.0586	6.77988	-0.3914	3.08522
-0.0588	6.68035	-0.3912	2.9914
-0.059	6.54381	-0.391	2.98872
-0.0592	6.46452	-0.3908	3.02927
-0.0594	6.60887	-0.3906	2.77543
-0.0596	6.90105	-0.3904	2.73248
-0.0598	7.6416	-0.3902	2.82759
-0.06	6.92917	-0.39	2.85548
-0.0602	6.36564	-0.3898	2.71197
-0.0604	6.27506	-0.3896	2.91255
-0.0606	6.2454	-0.3894	2.90629
-0.0608	6.03737	-0.3892	2.88062
-0.061	5.76297	-0.389	3.03568
-0.0612	5.58962	-0.3888	2.9249
-0.0614	5.1552	-0.3886	2.92935
-0.0616	4.93163	-0.3884	3.05238
-0.0618	5.12449	-0.3882	2.72545
-0.062	5.30668	-0.388	2.97415
-0.0622	5.43211	-0.3878	2.77175
-0.0624	5.43804	-0.3876	2.78987
-0.0626	5.26755	-0.3874	2.80031
-0.0628	5.1032	-0.3872	2.73021
-0.063	5.20739	-0.387	2.72047
-0.0632	5.58623	-0.3868	2.75085
-0.0634	5.61172	-0.3866	2.60909
-0.0636	5.23929	-0.3864	2.8321
-0.0638	4.93691	-0.3862	2.77151
-0.064	4.88201	-0.386	2.5456
-0.0642	5.62117	-0.3858	2.60005
-0.0644	6.37843	-0.3856	2.43474
-0.0646	6.40362	-0.3854	2.53991
-0.0648	5.95017	-0.3852	2.71315
-0.065	5.51932	-0.385	2.49741
-0.0652	5.29629	-0.3848	2.37684
-0.0654	5.70146	-0.3846	2.5074
-0.0656	5.90809	-0.3844	2.40414
-0.0658	5.50269	-0.3842	2.44037
-0.066	5.29055	-0.384	2.42471
-0.0662	5.37411	-0.3838	2.48403
-0.0664	5.74586	-0.3836	2.53853
-0.0666	5.95376	-0.3834	2.49873
-0.0668	5.82642	-0.3832	2.49574
-0.067	5.75552	-0.383	2.32822
-0.0672	5.61665	-0.3828	2.37879
-0.0674	5.5781	-0.3826	2.29331
-0.0676	5.74198	-0.3824	2.35691
-0.0678	6.0989	-0.3822	2.47031
-0.068	5.56962	-0.382	2.57787
-0.0682	4.78217	-0.3818	2.57158
-0.0684	4.73112	-0.3816	2.68798
-0.0686	4.78943	-0.3814	2.59278
-0.0688	4.85259	-0.3812	2.50018
-0.069	5.01364	-0.381	2.5043
-0.0692	5.42812	-0.3808	2.50544
-0.0694	5.80216	-0.3806	2.40058
-0.0696	5.55554	-0.3804	2.57439
-0.0698	5.37743	-0.3802	2.4524
-0.07	5.70464	-0.38	2.60781
-0.0702	5.96167	-0.3798	2.44631
-0.0704	5.65836	-0.3796	2.40207
-0.0706	5.01051	-0.3794	2.35988
-0.0708	4.74635	-0.3792	2.37027
-0.071	4.51803	-0.379	2.23451
-0.0712	4.38515	-0.3788	2.10191
-0.0714	4.52685	-0.3786	1.98611
-0.0716	4.81294	-0.3784	2.04278
-0.0718	4.83666	-0.3782	2.16425
-0.072	5.09137	-0.378	2.30883
-0.0722	5.49172	-0.3778	2.30213
-0.0724	5.00798	-0.3776	2.31495
-0.0726	4.75838	-0.3774	2.27655
-0.0728	4.62242	-0.3772	2.16396
-0.073	4.15954	-0.377	2.20197
-0.0732	3.61482	-0.3768	2.10973
-0.0734	3.45297	-0.3766	2.21679
-0.0736	3.65023	-0.3764	2.26114
-0.0738	3.70732	-0.3762	2.20462
-0.074	3.67004	-0.376	2.20191
-0.0742	3.87663	-0.3758	2.34341
-0.0744	4.00163	-0.3756	2.41611
-0.0746	4.09734	-0.3754	2.53921
-0.0748	4.27258	-0.3752	2.70793
-0.075	4.71171	-0.375	2.35375
-0.0752	4.77573	-0.3748	2.19617
-0.0754	4.30473	-0.3746	2.24047
-0.0756	3.66896	-0.3744	2.1153
-0.0758	3.15942	-0.3742	2.17627
-0.076	3.18887	-0.374	2.08666
-0.0762	3.42902	-0.3738	2.26069
-0.0764	3.78898	-0.3736	2.03803
-0.0766	4.25715	-0.3734	2.09788
-0.0768	4.40996	-0.3732	2.05276
-0.077	4.18468	-0.373	1.96723
-0.0772	3.82115	-0.3728	1.93327
-0.0774	3.69984	-0.3726	1.88505
-0.0776	3.85689	-0.3724	2.12513
-0.0778	3.79527	-0.3722	2.01769
-0.078	3.76067	-0.372	2.18872
-0.0782	3.73092	-0.3718	2.18804
-0.0784	3.3832	-0.3716	2.09721
-0.0786	3.09133	-0.3714	2.01533
-0.0788	3.1813	-0.3712	1.98417
-0.079	3.59944	-0.371	2.08681
-0.0792	4.00681	-0.3708	2.14152
-0.0794	4.0951	-0.3706	2.43856
-0.0796	3.96724	-0.3704	2.50494
-0.0798	4.01588	-0.3702	2.45999
-0.08	4.28522	-0.37	2.42685
-0.0802	4.08009	-0.3698	2.39544
-0.0804	3.16007	-0.3696	2.295
-0.0806	2.81091	-0.3694	2.3203
-0.0808	2.76836	-0.3692	2.46959
-0.081	2.80488	-0.369	2.70011
-0.0812	2.97184	-0.3688	2.4382
-0.0814	3.14641	-0.3686	2.39508
-0.0816	2.90567	-0.3684	2.24922
-0.0818	2.4457	-0.3682	2.38028
-0.082	2.35239	-0.368	2.38867
-0.0822	2.23788	-0.3678	2.27187
-0.0824	2.11804	-0.3676	2.62752
-0.0826	2.13509	-0.3674	2.27837
-0.0828	2.38212	-0.3672	2.20122
-0.083	2.67272	-0.367	2.18522
-0.0832	2.81922	-0.3668	2.32898
-0.0834	2.76927	-0.3666	2.36416
-0.0836	2.63604	-0.3664	2.52139
-0.0838	2.57801	-0.3662	2.44201
-0.084	2.67756	-0.366	2.38034
-0.0842	2.94319	-0.3658	2.34375
-0.0844	3.29077	-0.3656	2.58124
-0.0846	3.28665	-0.3654	2.28926
-0.0848	3.15853	-0.3652	1.95396
-0.085	3.04243	-0.365	1.99816
-0.0852	2.97374	-0.3648	2.24977
-0.0854	2.85929	-0.3646	2.36601
-0.0856	2.85338	-0.3644	2.34447
-0.0858	2.90634	-0.3642	2.19259
-0.086	2.77134	-0.364	2.18688
-0.0862	2.43741	-0.3638	2.19298
-0.0864	2.588	-0.3636	2.09757
-0.0866	2.6921	-0.3634	2.27258
-0.0868	2.81957	-0.3632	2.5563
-0.087	3.03518	-0.363	2.67685
-0.0872	3.11	-0.3628	2.64208
-0.0874	3.09511	-0.3626	2.48882
-0.0876	3.00771	-0.3624	2.43916
-0.0878	2.74647	-0.3622	2.31244
-0.088	2.48782	-0.362	2.33825
-0.0882	2.27176	-0.3618	2.20954
-0.0884	2.11832	-0.3616	2.30968
-0.0886	2.11996	-0.3614	2.11034
-0.0888	2.34935	-0.3612	2.15546
-0.089	2.63599	-0.361	2.09826
-0.0892	2.73996	-0.3608	2.04234
-0.0894	2.73783	-0.3606	2.2427
-0.0896	2.6418	-0.3604	2.208
-0.0898	2.49781	-0.3602	2.10323
-0.09	2.47315	-0.36	2.21883
-0.0902	2.74071	-0.3598	2.19792
-0.0904	2.82672	-0.3596	2.29848
-0.0906	2.65829	-0.3594	2.15997
-0.0908	2.34479	-0.3592	2.34031
-0.091	2.02589	-0.359	2.40806
-0.0912	1.83725	-0.3588	2.21938
-0.0914	1.78035	-0.3586	2.37623
-0.0916	1.92491	-0.3584	2.67216
-0.0918	2.39419	-0.3582	2.0584
-0.092	2.89062	-0.358	2.49292
-0.0922	2.46807	-0.3578	2.70075
-0.0924	1.97517	-0.3576	3.00531
-0.0926	1.81423	-0.3574	3.16613
-0.0928	1.54668	-0.3572	3.11048
-0.093	1.46966	-0.357	2.88527
-0.0932	1.48774	-0.3568	2.89139
-0.0934	1.49377	-0.3566	2.55602
-0.0936	1.54222	-0.3564	2.40954
-0.0938	1.65352	-0.3562	2.40992
-0.094	1.68685	-0.356	2.49371
-0.0942	1.74435	-0.3558	2.17777
-0.0944	1.74778	-0.3556	2.1433
-0.0946	1.62656	-0.3554	2.00093
-0.0948	1.53568	-0.3552	2.09744
-0.095	1.55387	-0.355	2.32625
-0.0952	1.68534	-0.3548	2.08267
-0.0954	1.87691	-0.3546	2.30958
-0.0956	2.00053	-0.3544	2.51151
-0.0958	1.98449	-0.3542	2.3174
-0.096	1.91152	-0.354	2.06859
-0.0962	1.98262	-0.3538	2.23707
-0.0964	2.01717	-0.3536	2.31835
-0.0966	2.13349	-0.3534	2.26341
-0.0968	2.27623	-0.3532	2.29719
-0.097	2.12036	-0.353	2.42258
-0.0972	1.81829	-0.3528	2.39819
-0.0974	1.56694	-0.3526	2.37452
-0.0976	1.47769	-0.3524	2.34538
-0.0978	1.4783	-0.3522	2.22757
-0.098	1.4814	-0.352	2.35357
-0.0982	1.41943	-0.3518	2.66501
-0.0984	1.45676	-0.3516	2.31183
-0.0986	1.7005	-0.3514	2.24349
-0.0988	2.15623	-0.3512	2.56617
-0.099	2.58968	-0.351	2.38811
-0.0992	2.61675	-0.3508	2.5482
-0.0994	2.2355	-0.3506	2.20985
-0.0996	1.83108	-0.3504	2.59754
-0.0998	1.572	-0.3502	2.53493
-0.1	1.39115	-0.35	2.32952
-0.1002	1.30721	-0.3498	1.94054
-0.1004	1.33999	-0.3496	2.21138
-0.1006	1.26457	-0.3494	2.26847
-0.1008	1.21497	-0.3492	2.33119
-0.101	1.23902	-0.349	2.11263
-0.1012	1.3353	-0.3488	2.37372
-0.1014	1.4193	-0.3486	1.85206
-0.1016	1.52977	-0.3484	1.85864
-0.1018	1.60482	-0.3482	1.83893
-0.102	1.7454	-0.348	1.65453
-0.1022	1.85219	-0.3478	1.70945
-0.1024	1.82509	-0.3476	1.546
-0.1026	1.83252	-0.3474	1.63026
-0.1028	1.76176	-0.3472	1.66723
-0.103	1.70039	-0.347	1.82259
-0.1032	1.63051	-0.3468	2.52657
-0.1034	1.70543	-0.3466	2.60186
-0.1036	1.8218	-0.3464	2.51858
-0.1038	2.02335	-0.3462	2.46129
-0.104	2.15437	-0.346	2.44804
-0.1042	2.03403	-0.3458	2.65077
-0.1044	1.76255	-0.3456	2.29725
-0.1046	1.59307	-0.3454	2.30163
-0.1048	1.35249	-0.3452	2.14319
-0.105	1.21551	-0.345	2.16651
-0.1052	1.17813	-0.3448	1.83274
-0.1054	1.18244	-0.3446	2.06507
-0.1056	1.27664	-0.3444	2.22035
-0.1058	1.47707	-0.3442	2.09069
-0.106	1.60293	-0.344	1.77689
-0.1062	1.49915	-0.3438	1.83467
-0.1064	1.56122	-0.3436	1.95158
-0.1066	1.71338	-0.3434	1.95694
-0.1068	1.75857	-0.3432	1.90004
-0.107	1.69886	-0.343	1.98305
-0.1072	1.63049	-0.3428	2.03742
-0.1074	1.50657	-0.3426	2.05052
-0.1076	1.42875	-0.3424	2.46083
-0.1078	1.42241	-0.3422	2.42139
-0.108	1.64648	-0.342	2.62374
-0.1082	1.99384	-0.3418	2.59511
-0.1084	2.24168	-0.3416	2.84557
-0.1086	2.34691	-0.3414	2.87286
-0.1088	2.24827	-0.3412	2.67428
-0.109	2.25346	-0.341	2.63369
-0.1092	2.33579	-0.3408	2.46175
-0.1094	2.39954	-0.3406	2.38986
-0.1096	2.43635	-0.3404	2.27258
-0.1098	2.40078	-0.3402	2.41929
-0.11	2.30416	-0.34	2.3518
-0.1102	2.17951	-0.3398	2.34582
-0.1104	2.11444	-0.3396	2.52027
-0.1106	2.1144	-0.3394	2.7087
-0.1108	2.14847	-0.3392	3.01096
-0.111	2.21645	-0.339	3.01496
-0.1112	2.18056	-0.3388	3.20224
-0.1114	2.05777	-0.3386	3.08992
-0.1116	1.93686	-0.3384	2.74479
-0.1118	1.97656	-0.3382	2.63255
-0.112	2.10136	-0.338	2.71827
-0.1122	2.18695	-0.3378	2.75829
-0.1124	2.12338	-0.3376	2.52803
-0.1126	1.98483	-0.3374	2.61395
-0.1128	1.95401	-0.3372	2.7241
-0.113	1.94896	-0.337	2.80931
-0.1132	2.05424	-0.3368	3.02677
-0.1134	2.12773	-0.3366	3.12551
-0.1136	2.20057	-0.3364	3.14802
-0.1138	2.21946	-0.3362	3.14167
-0.114	2.22397	-0.336	3.12876
-0.1142	2.313	-0.3358	3.29759
-0.1144	2.24594	-0.3356	3.25414
-0.1146	2.17177	-0.3354	3.41618
-0.1148	2.19038	-0.3352	3.1551
-0.115	2.17898	-0.335	3.31218
-0.1152	2.16125	-0.3348	3.15362
-0.1154	2.23233	-0.3346	3.02301
-0.1156	2.21528	-0.3344	3.06134
-0.1158	1.87394	-0.3342	2.87682
-0.116	1.69953	-0.334	3.01088
-0.1162	1.83533	-0.3338	2.74913
-0.1164	2.22159	-0.3336	2.97454
-0.1166	2.42901	-0.3334	3.10436
-0.1168	2.4082	-0.3332	3.25877
-0.117	2.03776	-0.333	3.03566
-0.1172	1.72262	-0.3328	3.51394
-0.1174	1.56412	-0.3326	3.57551
-0.1176	1.51485	-0.3324	3.49534
-0.1178	1.52535	-0.3322	3.4722
-0.118	1.60671	-0.332	3.36106
-0.1182	1.82625	-0.3318	3.18506
-0.1184	2.08726	-0.3316	3.01633
-0.1186	2.22305	-0.3314	2.92437
-0.1188	2.26832	-0.3312	3.08777
-0.119	2.2713	-0.331	2.98639
-0.1192	2.16585	-0.3308	2.94613
-0.1194	2.15747	-0.3306	3.07866
-0.1196	2.05845	-0.3304	2.90454
-0.1198	2.02439	-0.3302	2.76362
-0.12	1.98149	-0.33	2.85208
-0.1202	1.94532	-0.3298	2.58219
-0.1204	2.10044	-0.3296	2.79671
-0.1206	2.09297	-0.3294	2.85023
-0.1208	2.26899	-0.3292	2.80711
-0.121	2.39932	-0.329	2.57708
-0.1212	2.29592	-0.3288	2.55281
-0.1214	2.16819	-0.3286	2.55945
-0.1216	2.11284	-0.3284	2.41958
-0.1218	1.97395	-0.3282	2.52615
-0.122	1.96912	-0.328	2.41651
-0.1222	1.9596	-0.3278	2.54489
-0.1224	2.11416	-0.3276	2.75434
-0.1226	2.1634	-0.3274	2.66356
-0.1228	2.15896	-0.3272	2.69187
-0.123	2.09502	-0.327	2.78036
-0.1232	1.89903	-0.3268	2.89244
-0.1234	1.80037	-0.3266	3.07973
-0.1236	1.89231	-0.3264	3.20868
-0.1238	2.03797	-0.3262	3.03718
-0.124	2.09983	-0.326	3.09136
-0.1242	2.19065	-0.3258	3.03704
-0.1244	2.16866	-0.3256	3.63319
-0.1246	2.01567	-0.3254	3.59508
-0.1248	2.13314	-0.3252	3.7703
-0.125	2.29984	-0.325	3.51897
-0.1252	2.37072	-0.3248	3.27233
-0.1254	2.32295	-0.3246	3.28215
-0.1256	2.19552	-0.3244	3.22093
-0.1258	2.10368	-0.3242	3.0794
-0.126	2.00093	-0.324	2.8129
-0.1262	1.88507	-0.3238	2.8443
-0.1264	1.89599	-0.3236	2.65744
-0.1266	1.96773	-0.3234	2.71054
-0.1268	1.9545	-0.3232	2.7031
-0.127	1.86969	-0.323	2.52015
-0.1272	1.69761	-0.3228	2.58177
-0.1274	1.87833	-0.3226	2.59007
-0.1276	2.06347	-0.3224	2.54617
-0.1278	2.09993	-0.3222	2.48127
-0.128	2.033	-0.322	2.66858
-0.1282	1.93405	-0.3218	2.84775
-0.1284	1.76385	-0.3216	3.08982
-0.1286	1.32556	-0.3214	2.96169
-0.1288	1.09394	-0.3212	2.97572
-0.129	1.22109	-0.321	2.71754
-0.1292	1.45236	-0.3208	2.78398
-0.1294	1.59805	-0.3206	2.66996
-0.1296	1.8249	-0.3204	2.67333
-0.1298	1.90563	-0.3202	2.85859
-0.13	1.94352	-0.32	2.73544
-0.1302	2.06897	-0.3198	2.65105
-0.1304	2.26653	-0.3196	2.77864
-0.1306	2.33748	-0.3194	2.91778
-0.1308	2.31205	-0.3192	2.86323
-0.131	2.35267	-0.319	3.15145
-0.1312	2.34898	-0.3188	3.17013
-0.1314	2.34686	-0.3186	3.46265
-0.1316	2.3226	-0.3184	3.01868
-0.1318	2.24126	-0.3182	2.85734
-0.132	2.1937	-0.318	2.9968
-0.1322	2.1878	-0.3178	3.04152
-0.1324	2.15633	-0.3176	2.81425
-0.1326	2.14195	-0.3174	2.53962
-0.1328	2.05188	-0.3172	2.54246
-0.133	2.16001	-0.317	2.60457
-0.1332	2.28216	-0.3168	2.68511
-0.1334	2.30551	-0.3166	3.05603
-0.1336	2.35225	-0.3164	2.92967
-0.1338	2.3792	-0.3162	2.822
-0.134	2.32219	-0.316	2.77272
-0.1342	2.32539	-0.3158	2.82317
-0.1344	2.28389	-0.3156	2.84112
-0.1346	2.25905	-0.3154	2.6805
-0.1348	2.2482	-0.3152	2.56472
-0.135	2.27671	-0.315	2.73723
-0.1352	2.2523	-0.3148	2.5422
-0.1354	2.20977	-0.3146	2.50736
-0.1356	2.25069	-0.3144	3.10697
-0.1358	2.1931	-0.3142	3.37522
-0.136	2.01494	-0.314	3.24133
-0.1362	1.67271	-0.3138	3.0669
-0.1364	1.53574	-0.3136	3.21409
-0.1366	1.40975	-0.3134	3.05745
-0.1368	1.15897	-0.3132	2.78022
-0.137	1.11305	-0.313	3.26191
-0.1372	1.11029	-0.3128	3.56938
-0.1374	1.10261	-0.3126	3.01768
-0.1376	1.34617	-0.3124	3.24727
-0.1378	1.51017	-0.3122	3.15823
-0.138	1.72578	-0.312	3.25223
-0.1382	1.67442	-0.3118	3.17761
-0.1384	1.84424	-0.3116	3.09135
-0.1386	2.10558	-0.3114	2.99259
-0.1388	2.20091	-0.3112	2.87734
-0.139	2.14052	-0.311	2.91644
-0.1392	2.13135	-0.3108	2.76748
-0.1394	2.05762	-0.3106	2.6774
-0.1396	1.92293	-0.3104	2.72719
-0.1398	1.86771	-0.3102	2.6853
-0.14	1.85528	-0.31	2.69191
-0.1402	1.91446	-0.3098	2.70712
-0.1404	1.92198	-0.3096	2.75768
-0.1406	1.95611	-0.3094	2.75614
-0.1408	2.00236	-0.3092	2.74498
-0.141	2.08895	-0.309	2.74241
-0.1412	2.1187	-0.3088	2.89951
-0.1414	2.0464	-0.3086	2.65054
-0.1416	2.00498	-0.3084	2.44357
-0.1418	2.05625	-0.3082	2.19711
-0.142	2.12632	-0.308	2.23916
-0.1422	2.09923	-0.3078	2.27378
-0.1424	1.94942	-0.3076	2.34125
-0.1426	1.78377	-0.3074	2.37611
-0.1428	1.84095	-0.3072	2.43238
-0.143	2.05827	-0.307	2.63711
-0.1432	2.14747	-0.3068	2.6438
-0.1434	2.13598	-0.3066	2.71266
-0.1436	2.0517	-0.3064	2.78298
-0.1438	1.88475	-0.3062	2.64906
-0.144	1.74128	-0.306	2.70821
-0.1442	1.71596	-0.3058	2.73912
-0.1444	1.75217	-0.3056	2.67306
-0.1446	1.87106	-0.3054	2.81316
-0.1448	1.93792	-0.3052	2.57362
-0.145	1.9202	-0.305	2.39141
-0.1452	1.93312	-0.3048	2.31561
-0.1454	1.95956	-0.3046	2.10883
-0.1456	1.89866	-0.3044	1.96019
-0.1458	1.82466	-0.3042	2.04948
-0.146	1.8057	-0.304	2.11089
-0.1462	1.80157	-0.3038	2.1869
-0.1464	1.7964	-0.3036	2.29633
-0.1466	1.75319	-0.3034	2.54414
-0.1468	1.60728	-0.3032	2.53607
-0.147	1.71529	-0.303	2.40321
-0.1472	1.65859	-0.3028	2.25345
-0.1474	1.56797	-0.3026	2.36251
-0.1476	1.51022	-0.3024	2.32261
-0.1478	1.80274	-0.3022	2.20801
-0.148	2.1447	-0.302	2.08345
-0.1482	2.20038	-0.3018	2.11877
-0.1484	2.15305	-0.3016	2.1386
-0.1486	1.93953	-0.3014	2.11918
-0.1488	1.8574	-0.3012	2.00937
-0.149	1.89148	-0.301	2.1017
-0.1492	1.95444	-0.3008	2.17322
-0.1494	2.16945	-0.3006	2.17273
-0.1496	2.19294	-0.3004	2.05949
-0.1498	2.25315	-0.3002	2.12104
-0.15	2.29718	-0.3	2.15622
-0.1502	2.38135	-0.2998	2.40518
-0.1504	2.24318	-0.2996	2.43322
-0.1506	2.21626	-0.2994	2.27912
-0.1508	2.19265	-0.2992	2.25708
-0.151	2.37853	-0.299	2.23158
-0.1512	2.41173	-0.2988	2.2341
-0.1514	2.43143	-0.2986	2.23654
-0.1516	2.45461	-0.2984	2.26484
-0.1518	2.34367	-0.2982	2.28486
-0.152	2.22821	-0.298	2.29716
-0.1522	2.41564	-0.2978	2.55326
-0.1524	2.36735	-0.2976	2.56987
-0.1526	2.18938	-0.2974	2.54093
-0.1528	2.11779	-0.2972	2.4979
-0.153	2.11602	-0.297	2.29105
-0.1532	2.10393	-0.2968	2.12796
-0.1534	2.21875	-0.2966	2.07249
-0.1536	2.33916	-0.2964	2.13072
-0.1538	2.39053	-0.2962	2.2195
-0.154	2.29626	-0.296	2.15844
-0.1542	2.21174	-0.2958	2.04322
-0.1544	2.09782	-0.2956	2.0176
-0.1546	1.97787	-0.2954	2.01951
-0.1548	1.99913	-0.2952	1.99672
-0.155	2.008	-0.295	2.01982
-0.1552	2.00519	-0.2948	2.09996
-0.1554	2.04933	-0.2946	2.21449
-0.1556	2.20264	-0.2944	2.10894
-0.1558	2.35888	-0.2942	2.05375
-0.156	2.37741	-0.294	2.01516
-0.1562	2.33268	-0.2938	2.03526
-0.1564	2.39845	-0.2936	2.06054
-0.1566	2.4692	-0.2934	2.0963
-0.1568	2.58007	-0.2932	2.15055
-0.157	2.49921	-0.293	2.23149
-0.1572	2.29237	-0.2928	2.2233
-0.1574	2.22127	-0.2926	2.14092
-0.1576	2.26217	-0.2924	2.16118
-0.1578	2.39346	-0.2922	2.1844
-0.158	2.46052	-0.292	2.43632
-0.1582	2.30865	-0.2918	2.54646
-0.1584	2.31799	-0.2916	2.4542
-0.1586	2.40437	-0.2914	2.37825
-0.1588	2.41857	-0.2912	2.30204
-0.159	2.33934	-0.291	2.12353
-0.1592	2.30474	-0.2908	2.08546
-0.1594	2.32851	-0.2906	2.0369
-0.1596	2.29101	-0.2904	1.99435
-0.1598	2.26506	-0.2902	2.00795
-0.16	2.30587	-0.29	2.16255
-0.1602	2.36862	-0.2898	2.26479
-0.1604	2.39525	-0.2896	2.18465
-0.1606	2.30586	-0.2894	2.23167
-0.1608	2.20681	-0.2892	2.36526
-0.161	2.11526	-0.289	2.24889
-0.1612	2.03769	-0.2888	2.23904
-0.1614	2.0487	-0.2886	2.08444
-0.1616	2.08845	-0.2884	2.05064
-0.1618	2.15283	-0.2882	2.13255
-0.162	2.20382	-0.288	2.1733
-0.1622	2.27723	-0.2878	2.18248
-0.1624	2.38145	-0.2876	2.01703
-0.1626	2.34413	-0.2874	2.05781
-0.1628	2.26405	-0.2872	1.98513
-0.163	2.22423	-0.287	1.89864
-0.1632	2.17019	-0.2868	1.73582
-0.1634	2.22878	-0.2866	1.71027
-0.1636	2.31546	-0.2864	1.8185
-0.1638	2.33062	-0.2862	1.83044
-0.164	2.36381	-0.286	1.90122
-0.1642	2.46211	-0.2858	1.86753
-0.1644	2.4719	-0.2856	2.01178
-0.1646	2.4158	-0.2854	2.16675
-0.1648	2.32192	-0.2852	2.08326
-0.165	2.2814	-0.285	1.97133
-0.1652	2.15214	-0.2848	2.00068
-0.1654	2.07217	-0.2846	2.02199
-0.1656	2.09062	-0.2844	2.08243
-0.1658	1.97891	-0.2842	2.06283
-0.166	1.91544	-0.284	2.03697
-0.1662	2.00528	-0.2838	1.9353
-0.1664	2.13253	-0.2836	1.91587
-0.1666	2.19706	-0.2834	1.85062
-0.1668	2.13128	-0.2832	1.9169
-0.167	2.23401	-0.283	1.83355
-0.1672	2.57172	-0.2828	1.79888
-0.1674	2.87534	-0.2826	1.78243
-0.1676	3.08377	-0.2824	1.82541
-0.1678	2.87729	-0.2822	1.92576
-0.168	2.66809	-0.282	1.88654
-0.1682	2.45979	-0.2818	1.88903
-0.1684	2.21495	-0.2816	1.8412
-0.1686	2.0889	-0.2814	1.96383
-0.1688	1.94065	-0.2812	2.08309
-0.169	1.90151	-0.281	2.23533
-0.1692	1.8263	-0.2808	2.09374
-0.1694	1.78602	-0.2806	1.93604
-0.1696	1.86041	-0.2804	1.96846
-0.1698	2.00015	-0.2802	1.9426
-0.17	2.14036	-0.28	1.89665
-0.1702	2.15343	-0.2798	1.84149
-0.1704	2.04165	-0.2796	1.8981
-0.1706	2.0956	-0.2794	2.12053
-0.1708	2.28593	-0.2792	1.98494
-0.171	2.11905	-0.279	2.01575
-0.1712	1.92253	-0.2788	2.06574
-0.1714	1.89576	-0.2786	2.07667
-0.1716	2.15079	-0.2784	2.19424
-0.1718	2.32877	-0.2782	2.18758
-0.172	2.44017	-0.278	2.10394
-0.1722	2.27777	-0.2778	2.2304
-0.1724	2.27261	-0.2776	2.24212
-0.1726	2.40508	-0.2774	2.2837
-0.1728	2.40873	-0.2772	2.2056
-0.173	2.35534	-0.277	2.16383
-0.1732	2.27788	-0.2768	2.05575
-0.1734	2.28653	-0.2766	2.13193
-0.1736	2.35735	-0.2764	2.23696
-0.1738	2.3564	-0.2762	2.29696
-0.174	2.25439	-0.276	2.12693
-0.1742	2.34408	-0.2758	1.97616
-0.1744	2.32463	-0.2756	1.95724
-0.1746	2.34299	-0.2754	2.14236
-0.1748	2.31922	-0.2752	2.12772
-0.175	2.42595	-0.275	2.13795
-0.1752	2.50689	-0.2748	2.15665
-0.1754	2.61332	-0.2746	2.06737
-0.1756	2.53207	-0.2744	2.09744
-0.1758	2.34553	-0.2742	2.13525
-0.176	2.27731	-0.274	2.41958
-0.1762	2.14865	-0.2738	2.23444
-0.1764	2.17333	-0.2736	2.06567
-0.1766	2.33209	-0.2734	2.05232
-0.1768	2.38414	-0.2732	2.21346
-0.177	2.40334	-0.273	2.44237
-0.1772	2.41946	-0.2728	2.3332
-0.1774	2.33051	-0.2726	2.23051
-0.1776	2.38477	-0.2724	2.17028
-0.1778	2.43298	-0.2722	2.28009
-0.178	2.32781	-0.272	2.71426
-0.1782	2.18586	-0.2718	2.55873
-0.1784	2.17043	-0.2716	2.5113
-0.1786	2.27054	-0.2714	2.46879
-0.1788	2.29731	-0.2712	2.39477
-0.179	2.38195	-0.271	2.31041
-0.1792	2.55906	-0.2708	2.33005
-0.1794	2.69593	-0.2706	2.2884
-0.1796	2.60108	-0.2704	2.19675
-0.1798	2.49973	-0.2702	2.19886
-0.18	2.48266	-0.27	2.18387
-0.1802	2.57006	-0.2698	2.14538
-0.1804	2.55325	-0.2696	2.23361
-0.1806	2.38666	-0.2694	2.07837
-0.1808	2.03328	-0.2692	2.08392
-0.181	1.91136	-0.269	2.18446
-0.1812	1.89153	-0.2688	2.26399
-0.1814	1.84634	-0.2686	2.28231
-0.1816	1.84987	-0.2684	2.11781
-0.1818	1.91951	-0.2682	1.9457
-0.182	1.99316	-0.268	2.02651
-0.1822	1.89244	-0.2678	1.9475
-0.1824	1.7463	-0.2676	1.92941
-0.1826	1.88534	-0.2674	1.95336
-0.1828	1.99369	-0.2672	1.97157
-0.183	2.04905	-0.267	2.06467
-0.1832	2.0696	-0.2668	2.1237
-0.1834	1.99616	-0.2666	2.05099
-0.1836	1.86628	-0.2664	1.97734
-0.1838	1.93504	-0.2662	1.88478
-0.184	2.00649	-0.266	1.95742
-0.1842	2.09741	-0.2658	1.92192
-0.1844	2.28638	-0.2656	1.93922
-0.1846	2.14983	-0.2654	1.98726
-0.1848	2.05163	-0.2652	1.9618
-0.185	1.932	-0.265	2.00199
-0.1852	1.79726	-0.2648	2.0428
-0.1854	1.88015	-0.2646	2.17831
-0.1856	1.94267	-0.2644	2.63844
-0.1858	2.0381	-0.2642	2.55341
-0.186	2.12427	-0.264	2.68062
-0.1862	2.18997	-0.2638	2.54395
-0.1864	2.22179	-0.2636	2.38407
-0.1866	2.33333	-0.2634	2.62435
-0.1868	2.28494	-0.2632	2.83646
-0.187	2.33778	-0.263	2.42272
-0.1872	2.39705	-0.2628	2.24096
-0.1874	2.53548	-0.2626	2.15316
-0.1876	2.93475	-0.2624	2.02485
-0.1878	2.85467	-0.2622	2.06309
-0.188	2.42056	-0.262	2.08159
-0.1882	2.2027	-0.2618	2.13708
-0.1884	2.18518	-0.2616	2.09065
-0.1886	2.36531	-0.2614	2.2575
-0.1888	2.38859	-0.2612	2.31097
-0.189	2.27463	-0.261	2.36188
-0.1892	2.02661	-0.2608	2.36801
-0.1894	2.01499	-0.2606	2.27262
-0.1896	2.12951	-0.2604	2.32262
-0.1898	2.5115	-0.2602	2.43342
-0.19	2.44118	-0.26	2.42219
-0.1902	2.09129	-0.2598	2.44041
-0.1904	1.83338	-0.2596	2.37321
-0.1906	1.92635	-0.2594	2.36685
-0.1908	2.16958	-0.2592	2.34008
-0.191	2.37309	-0.259	2.28946
-0.1912	2.4675	-0.2588	2.19107
-0.1914	2.48711	-0.2586	2.07852
-0.1916	2.43679	-0.2584	2.04276
-0.1918	2.36081	-0.2582	2.19921
-0.192	2.3502	-0.258	2.3266
-0.1922	2.38568	-0.2578	2.45684
-0.1924	2.28188	-0.2576	2.61489
-0.1926	2.17085	-0.2574	2.50581
-0.1928	2.10704	-0.2572	2.34836
-0.193	2.02552	-0.257	2.24319
-0.1932	1.9058	-0.2568	2.2386
-0.1934	1.87758	-0.2566	2.05998
-0.1936	2.05288	-0.2564	2.00863
-0.1938	2.15683	-0.2562	2.10136
-0.194	2.13887	-0.256	2.24786
-0.1942	2.05057	-0.2558	2.13232
-0.1944	2.10538	-0.2556	2.15433
-0.1946	2.19783	-0.2554	2.1738
-0.1948	2.33253	-0.2552	2.11663
-0.195	2.35037	-0.255	2.20533
-0.1952	2.27656	-0.2548	2.20268
-0.1954	2.2489	-0.2546	2.22222
-0.1956	2.20894	-0.2544	2.25043
-0.1958	2.17784	-0.2542	2.21964
-0.196	2.2772	-0.254	2.26353
-0.1962	2.17489	-0.2538	2.31284
-0.1964	2.27074	-0.2536	2.26144
-0.1966	2.24238	-0.2534	2.29018
-0.1968	2.20367	-0.2532	2.43589
-0.197	2.19428	-0.253	2.4632
-0.1972	2.10016	-0.2528	2.46484
-0.1974	2.0991	-0.2526	2.60559
-0.1976	2.01883	-0.2524	2.36855
-0.1978	1.92936	-0.2522	2.29856
-0.198	1.87427	-0.252	2.37916
-0.1982	1.7532	-0.2518	2.36966
-0.1984	1.76774	-0.2516	2.49431
-0.1986	2.0441	-0.2514	2.46661
-0.1988	2.18364	-0.2512	2.37575
-0.199	2.30996	-0.251	2.38664
-0.1992	2.22114	-0.2508	2.5217
-0.1994	2.17518	-0.2506	2.53731
-0.1996	2.1669	-0.2504	2.58405
-0.1998	2.03388	-0.2502	2.6521
-0.2	1.9073	-0.25	2.64032
-0.2002	1.72414	-0.2498	2.66558
-0.2004	1.74442	-0.2496	2.60295
-0.2006	1.75058	-0.2494	2.6556
-0.2008	1.89961	-0.2492	2.67145
-0.201	2.00766	-0.249	2.58831
-0.2012	2.12252	-0.2488	2.56564
-0.2014	2.28845	-0.2486	2.66003
-0.2016	2.25036	-0.2484	2.72283
-0.2018	2.25989	-0.2482	2.70208
-0.202	2.21509	-0.248	2.72409
-0.2022	2.41842	-0.2478	2.66662
-0.2024	2.34278	-0.2476	2.53036
-0.2026	2.11637	-0.2474	2.40165
-0.2028	2.20845	-0.2472	2.4582
-0.203	2.14463	-0.247	2.6197
-0.2032	2.0182	-0.2468	2.60091
-0.2034	1.809	-0.2466	2.59613
-0.2036	1.73461	-0.2464	2.46887
-0.2038	1.79101	-0.2462	2.37803
-0.204	1.83989	-0.246	2.25863
-0.2042	1.86069	-0.2458	2.23112
-0.2044	1.87857	-0.2456	2.1998
-0.2046	1.84762	-0.2454	2.28247
-0.2048	1.91898	-0.2452	2.41321
-0.205	1.98949	-0.245	2.46926
-0.2052	2.00936	-0.2448	2.30955
-0.2054	2.00669	-0.2446	2.28884
-0.2056	2.03819	-0.2444	2.30052
-0.2058	2.03524	-0.2442	2.39164
-0.206	1.9359	-0.244	2.4284
-0.2062	1.99044	-0.2438	2.47262
-0.2064	2.00239	-0.2436	2.53721
-0.2066	1.9585	-0.2434	2.49809
-0.2068	1.91609	-0.2432	2.66807
-0.207	1.95791	-0.243	2.71014
-0.2072	1.95109	-0.2428	2.74778
-0.2074	1.97145	-0.2426	2.71958
-0.2076	1.97761	-0.2424	2.67408
-0.2078	2.0294	-0.2422	2.51227
-0.208	1.99121	-0.242	2.3835
-0.2082	2.07489	-0.2418	2.44089
-0.2084	2.10617	-0.2416	2.36799
-0.2086	2.05926	-0.2414	2.28473
-0.2088	2.04193	-0.2412	2.30873
-0.209	2.02629	-0.241	2.49472
-0.2092	2.03358	-0.2408	2.54673
-0.2094	2.04455	-0.2406	2.44585
-0.2096	2.15101	-0.2404	2.29229
-0.2098	2.14529	-0.2402	2.34751
-0.21	2.19342	-0.24	2.39765
-0.2102	2.22178	-0.2398	2.30559
-0.2104	2.18054	-0.2396	2.1726
-0.2106	2.10569	-0.2394	2.04052
-0.2108	2.21671	-0.2392	2.01686
-0.211	2.32993	-0.239	2.06458
-0.2112	2.28309	-0.2388	2.17918
-0.2114	2.06904	-0.2386	2.16304
-0.2116	2.13783	-0.2384	2.09753
-0.2118	2.30189	-0.2382	2.06741
-0.212	2.12122	-0.238	2.20131
-0.2122	2.114	-0.2378	2.18625
-0.2124	2.22288	-0.2376	2.31688
-0.2126	2.37046	-0.2374	2.23217
-0.2128	2.48121	-0.2372	2.16221
-0.213	2.60027	-0.237	2.23843
-0.2132	2.51496	-0.2368	2.33211
-0.2134	2.48495	-0.2366	2.35923
-0.2136	2.45777	-0.2364	2.33214
-0.2138	2.35783	-0.2362	2.27064
-0.214	2.17055	-0.236	2.29244
-0.2142	2.14257	-0.2358	2.34666
-0.2144	2.087	-0.2356	2.29434
-0.2146	2.08296	-0.2354	2.23712
-0.2148	2.13713	-0.2352	2.13989
-0.215	2.16315	-0.235	2.11104
-0.2152	2.35704	-0.2348	2.05112
-0.2154	2.26909	-0.2346	2.13466
-0.2156	2.14477	-0.2344	2.31453
-0.2158	2.0852	-0.2342	2.20273
-0.216	2.01154	-0.234	2.05171
-0.2162	2.03738	-0.2338	2.09482
-0.2164	2.5019	-0.2336	2.1465
-0.2166	2.74365	-0.2334	2.12268
-0.2168	2.55991	-0.2332	2.27559
-0.217	2.36962	-0.233	2.25808
-0.2172	2.227	-0.2328	2.16051
-0.2174	2.33132	-0.2326	2.181
-0.2176	2.29312	-0.2324	2.11454
-0.2178	2.27052	-0.2322	2.06911
-0.218	2.29442	-0.232	2.13517
-0.2182	2.31637	-0.2318	2.18523
-0.2184	2.35399	-0.2316	2.26076
-0.2186	2.5012	-0.2314	2.23407
-0.2188	2.3638	-0.2312	2.21647
-0.219	2.44615	-0.231	2.14264
-0.2192	2.6682	-0.2308	2.09886
-0.2194	2.67957	-0.2306	2.14663
-0.2196	2.65992	-0.2304	2.15751
-0.2198	2.4321	-0.2302	2.11535
-0.22	2.5287	-0.23	2.13293
-0.2202	2.35348	-0.2298	2.18095
-0.2204	2.293	-0.2296	2.20955
-0.2206	2.54662	-0.2294	2.20886
-0.2208	2.66227	-0.2292	2.20902
-0.221	2.79145	-0.229	2.27814
-0.2212	2.77863	-0.2288	2.47461
-0.2214	2.72243	-0.2286	2.34967
-0.2216	2.50694	-0.2284	2.15497
-0.2218	2.40748	-0.2282	2.42065
-0.222	2.3501	-0.228	2.43418
-0.2222	2.43807	-0.2278	2.46379
-0.2224	2.37187	-0.2276	2.52232
-0.2226	2.23206	-0.2274	2.43407
-0.2228	2.18795	-0.2272	2.29328
-0.223	2.22612	-0.227	2.26724
-0.2232	2.28999	-0.2268	2.27309
-0.2234	2.23813	-0.2266	2.28187
-0.2236	2.18906	-0.2264	2.12078
-0.2238	2.13327	-0.2262	2.09032
-0.224	2.23797	-0.226	2.10376
-0.2242	2.21866	-0.2258	2.13405
-0.2244	2.1118	-0.2256	2.07059
-0.2246	2.12467	-0.2254	2.04779
-0.2248	2.0995	-0.2252	1.96854
-0.225	2.11224	-0.225	1.98543
-0.2252	2.16323	-0.2248	1.98799
-0.2254	2.24201	-0.2246	2.05745
-0.2256	2.27934	-0.2244	2.10512
-0.2258	2.27368	-0.2242	2.16633
-0.226	2.31648	-0.224	2.20448
-0.2262	2.28229	-0.2238	2.22634
-0.2264	2.24593	-0.2236	2.1687
-0.2266	2.29817	-0.2234	2.23303
-0.2268	2.39337	-0.2232	2.11731
-0.227	2.27756	-0.223	2.35566
-0.2272	2.28395	-0.2228	2.33029
-0.2274	2.37567	-0.2226	2.49216
-0.2276	2.4423	-0.2224	2.5584
-0.2278	2.40116	-0.2222	2.50219
-0.228	2.45618	-0.222	2.83843
-0.2282	2.46802	-0.2218	3.0584
-0.2284	2.36103	-0.2216	3.00791
-0.2286	2.35707	-0.2214	2.84621
-0.2288	2.27507	-0.2212	2.6823
-0.229	2.26189	-0.221	2.82911
-0.2292	2.19339	-0.2208	2.76854
-0.2294	2.11087	-0.2206	2.59627
-0.2296	2.06771	-0.2204	2.43869
-0.2298	2.09603	-0.2202	2.47824
-0.23	2.06217	-0.22	2.47742
-0.2302	2.09141	-0.2198	2.58314
-0.2304	2.12457	-0.2196	2.66107
-0.2306	2.07165	-0.2194	2.6201
-0.2308	1.90087	-0.2192	2.64286
-0.231	1.95809	-0.219	2.57589
-0.2312	1.94891	-0.2188	2.43988
-0.2314	2.07043	-0.2186	2.36667
-0.2316	2.1058	-0.2184	2.20985
-0.2318	2.09416	-0.2182	2.03313
-0.232	1.9968	-0.218	1.89393
-0.2322	1.98373	-0.2178	2.0868
-0.2324	1.95092	-0.2176	2.13231
-0.2326	1.91523	-0.2174	2.14724
-0.2328	2.00455	-0.2172	2.12821
-0.233	2.03099	-0.217	2.05634
-0.2332	2.09234	-0.2168	2.06942
-0.2334	2.10617	-0.2166	2.01501
-0.2336	2.13793	-0.2164	2.02618
-0.2338	2.17436	-0.2162	1.9416
-0.234	2.21337	-0.216	1.91411
-0.2342	2.11967	-0.2158	2.07035
-0.2344	2.20603	-0.2156	2.15303
-0.2346	2.27116	-0.2154	2.13681
-0.2348	2.24912	-0.2152	2.12707
-0.235	2.13238	-0.215	2.214
-0.2352	2.0876	-0.2148	2.273
-0.2354	2.20756	-0.2146	2.21815
-0.2356	2.25465	-0.2144	2.42221
-0.2358	2.35184	-0.2142	2.41673
-0.236	2.41964	-0.214	2.64863
-0.2362	2.48005	-0.2138	2.69693
-0.2364	2.43272	-0.2136	2.49132
-0.2366	2.42326	-0.2134	2.34798
-0.2368	2.32376	-0.2132	2.39197
-0.237	2.45912	-0.213	2.39423
-0.2372	2.55848	-0.2128	2.32441
-0.2374	2.52687	-0.2126	2.40699
-0.2376	2.37537	-0.2124	2.35767
-0.2378	2.30554	-0.2122	2.25838
-0.238	2.23972	-0.212	2.14852
-0.2382	2.11078	-0.2118	1.97769
-0.2384	2.03082	-0.2116	1.9889
-0.2386	2.17678	-0.2114	2.24518
-0.2388	2.27109	-0.2112	2.34027
-0.239	2.08938	-0.211	2.43945
-0.2392	2.01146	-0.2108	2.54529
-0.2394	2.11788	-0.2106	2.27403
-0.2396	2.15952	-0.2104	2.41044
-0.2398	2.22601	-0.2102	2.11761
-0.24	2.30877	-0.21	2.06556
-0.2402	2.38913	-0.2098	2.17912
-0.2404	2.4066	-0.2096	2.41838
-0.2406	2.40305	-0.2094	2.5135
-0.2408	2.51775	-0.2092	2.54189
-0.241	2.57297	-0.209	2.45836
-0.2412	2.48853	-0.2088	2.30556
-0.2414	2.45024	-0.2086	2.29096
-0.2416	2.45517	-0.2084	2.20873
-0.2418	2.53093	-0.2082	2.05105
-0.242	2.54716	-0.208	1.95905
-0.2422	2.52126	-0.2078	1.92273
-0.2424	2.61132	-0.2076	2.05027
-0.2426	2.65212	-0.2074	2.10818
-0.2428	2.75746	-0.2072	2.07551
-0.243	2.76258	-0.207	1.96453
-0.2432	2.78672	-0.2068	1.84787
-0.2434	2.78971	-0.2066	1.93758
-0.2436	2.69165	-0.2064	1.95376
-0.2438	2.55098	-0.2062	1.98288
-0.244	2.68147	-0.206	1.99471
-0.2442	2.54868	-0.2058	2.01373
-0.2444	2.42625	-0.2056	1.97297
-0.2446	2.38113	-0.2054	2.09649
-0.2448	2.43185	-0.2052	2.17221
-0.245	2.54312	-0.205	2.10498
-0.2452	2.58124	-0.2048	2.07352
-0.2454	2.62403	-0.2046	2.03351
-0.2456	2.4449	-0.2044	2.02406
-0.2458	2.42065	-0.2042	2.00522
-0.246	2.45358	-0.204	1.98545
-0.2462	2.55067	-0.2038	2.04536
-0.2464	2.66154	-0.2036	2.0092
-0.2466	2.80664	-0.2034	1.93137
-0.2468	2.84744	-0.2032	2.00889
-0.247	2.83701	-0.203	2.13048
-0.2472	2.82343	-0.2028	2.18475
-0.2474	2.74229	-0.2026	2.31854
-0.2476	2.86592	-0.2024	2.25149
-0.2478	2.90334	-0.2022	2.24043
-0.248	2.90095	-0.202	2.2505
-0.2482	2.97127	-0.2018	2.25789
-0.2484	2.98544	-0.2016	2.11894
-0.2486	2.84318	-0.2014	1.98388
-0.2488	2.76138	-0.2012	1.96783
-0.249	2.73168	-0.201	2.08943
-0.2492	2.5939	-0.2008	2.15042
-0.2494	2.55784	-0.2006	2.41086
-0.2496	2.52778	-0.2004	2.56562
-0.2498	2.54474	-0.2002	2.95443
-0.25	2.52982	-0.2	2.57102
-0.2502	2.5324	-0.1998	2.35097
-0.2504	2.62154	-0.1996	2.25143
-0.2506	2.64527	-0.1994	2.27501
-0.2508	2.5227	-0.1992	2.39281
-0.251	2.53073	-0.199	2.33487
-0.2512	2.40997	-0.1988	2.3041
-0.2514	2.4411	-0.1986	2.28328
-0.2516	2.53668	-0.1984	2.3087
-0.2518	2.45323	-0.1982	2.29035
-0.252	2.32506	-0.198	2.35711
-0.2522	2.32512	-0.1978	2.30355
-0.2524	2.3833	-0.1976	2.28474
-0.2526	2.50482	-0.1974	2.31816
-0.2528	2.37431	-0.1972	2.24379
-0.253	2.32443	-0.197	2.30906
-0.2532	2.24709	-0.1968	2.19357
-0.2534	2.33774	-0.1966	2.06236
-0.2536	2.37904	-0.1964	2.03493
-0.2538	2.35501	-0.1962	2.06866
-0.254	2.28895	-0.196	2.11798
-0.2542	2.26629	-0.1958	2.21093
-0.2544	2.26313	-0.1956	2.25636
-0.2546	2.26773	-0.1954	2.24882
-0.2548	2.25132	-0.1952	2.26365
-0.255	2.13764	-0.195	2.26992
-0.2552	2.07962	-0.1948	2.32385
-0.2554	1.9437	-0.1946	2.33735
-0.2556	1.89285	-0.1944	2.21725
-0.2558	2.02649	-0.1942	2.22516
-0.256	2.33025	-0.194	2.13188
-0.2562	2.33264	-0.1938	2.03881
-0.2564	2.20498	-0.1936	2.10212
-0.2566	2.36961	-0.1934	2.09526
-0.2568	2.57895	-0.1932	2.0573
-0.257	2.44461	-0.193	2.04764
-0.2572	2.57416	-0.1928	2.08528
-0.2574	2.57139	-0.1926	2.17786
-0.2576	2.49152	-0.1924	2.21812
-0.2578	2.41743	-0.1922	2.24986
-0.258	2.43439	-0.192	2.23273
-0.2582	2.39792	-0.1918	2.23724
-0.2584	2.3488	-0.1916	2.1899
-0.2586	2.23851	-0.1914	2.23938
-0.2588	2.22628	-0.1912	2.22664
-0.259	2.22158	-0.191	2.19319
-0.2592	2.28225	-0.1908	1.91748
-0.2594	2.4016	-0.1906	1.81793
-0.2596	2.24133	-0.1904	1.84149
-0.2598	2.22139	-0.1902	1.90626
-0.26	2.227	-0.19	2.05135
-0.2602	2.13413	-0.1898	2.09737
-0.2604	2.08392	-0.1896	1.94855
-0.2606	2.28375	-0.1894	1.84845
-0.2608	2.44568	-0.1892	1.82967
-0.261	2.37934	-0.189	1.91678
-0.2612	2.25618	-0.1888	2.12013
-0.2614	2.11645	-0.1886	2.22949
-0.2616	1.95317	-0.1884	2.24472
-0.2618	1.80095	-0.1882	2.27114
-0.262	1.78497	-0.188	2.2738
-0.2622	1.77189	-0.1878	2.15609
-0.2624	1.74115	-0.1876	1.98805
-0.2626	1.92829	-0.1874	1.90045
-0.2628	1.99491	-0.1872	2.14144
-0.263	2.20465	-0.187	2.2276
-0.2632	2.26801	-0.1868	2.28109
-0.2634	2.30937	-0.1866	2.22774
-0.2636	2.30564	-0.1864	2.08703
-0.2638	2.34786	-0.1862	2.09537
-0.264	2.22097	-0.186	2.10759
-0.2642	2.2495	-0.1858	1.95764
-0.2644	2.12216	-0.1856	1.8434
-0.2646	2.04086	-0.1854	1.81471
-0.2648	1.89077	-0.1852	1.81759
-0.265	1.95187	-0.185	2.04433
-0.2652	1.96966	-0.1848	2.09145
-0.2654	1.94591	-0.1846	2.1238
-0.2656	1.89286	-0.1844	2.11915
-0.2658	1.9579	-0.1842	2.19772
-0.266	2.08729	-0.184	2.10708
-0.2662	2.03271	-0.1838	2.09805
-0.2664	1.92854	-0.1836	2.01687
-0.2666	1.95208	-0.1834	2.09725
-0.2668	2.10875	-0.1832	2.02457
-0.267	2.12278	-0.183	1.89641
-0.2672	2.09295	-0.1828	1.85236
-0.2674	2.03173	-0.1826	1.9238
-0.2676	1.91791	-0.1824	1.90497
-0.2678	2.2541	-0.1822	1.93094
-0.268	2.15263	-0.182	1.94856
-0.2682	1.9714	-0.1818	2.03253
-0.2684	1.92797	-0.1816	2.22217
-0.2686	2.18355	-0.1814	2.03252
-0.2688	2.06425	-0.1812	1.89689
-0.269	2.07523	-0.181	1.9052
-0.2692	2.07013	-0.1808	2.1637
-0.2694	2.07917	-0.1806	2.30577
-0.2696	2.16098	-0.1804	2.35481
-0.2698	2.18434	-0.1802	2.39366
-0.27	2.16053	-0.18	2.33511
-0.2702	2.16019	-0.1798	2.31877
-0.2704	2.15763	-0.1796	2.44696
-0.2706	2.07591	-0.1794	2.48556
-0.2708	2.01443	-0.1792	2.45479
-0.271	2.11587	-0.179	2.37452
-0.2712	2.35127	-0.1788	2.44281
-0.2714	2.39899	-0.1786	2.35905
-0.2716	2.44975	-0.1784	2.36448
-0.2718	2.51256	-0.1782	2.4262
-0.272	2.48058	-0.178	2.48515
-0.2722	2.29206	-0.1778	2.46027
-0.2724	2.09417	-0.1776	2.50065
-0.2726	1.99819	-0.1774	2.65862
-0.2728	2.12548	-0.1772	2.64023
-0.273	2.05428	-0.177	2.63868
-0.2732	1.99734	-0.1768	2.53395
-0.2734	1.90633	-0.1766	2.42864
-0.2736	2.01723	-0.1764	2.45251
-0.2738	2.23474	-0.1762	2.48965
-0.274	2.29423	-0.176	2.62162
-0.2742	2.21147	-0.1758	2.69663
-0.2744	2.29665	-0.1756	2.70634
-0.2746	2.14606	-0.1754	2.57451
-0.2748	2.35901	-0.1752	2.50395
-0.275	2.37893	-0.175	2.42954
-0.2752	2.20683	-0.1748	2.46515
-0.2754	2.06889	-0.1746	2.44233
-0.2756	1.93805	-0.1744	2.33986
-0.2758	1.76709	-0.1742	2.31907
-0.276	1.81329	-0.174	2.25246
-0.2762	1.84925	-0.1738	2.37962
-0.2764	2.03492	-0.1736	2.39937
-0.2766	2.07156	-0.1734	2.11507
-0.2768	1.94206	-0.1732	2.25552
-0.277	2.0066	-0.173	2.20793
-0.2772	1.99681	-0.1728	2.15808
-0.2774	1.90612	-0.1726	2.15872
-0.2776	2.09535	-0.1724	2.20681
-0.2778	2.25843	-0.1722	2.26609
-0.278	2.16095	-0.172	2.2588
-0.2782	2.09632	-0.1718	2.1428
-0.2784	2.00444	-0.1716	1.87867
-0.2786	1.93348	-0.1714	1.83789
-0.2788	1.8221	-0.1712	2.06246
-0.279	1.83536	-0.171	2.08796
-0.2792	1.99227	-0.1708	2.09722
-0.2794	2.02939	-0.1706	2.1833
-0.2796	1.97379	-0.1704	2.07083
-0.2798	1.99384	-0.1702	1.99973
-0.28	2.12843	-0.17	1.95311
-0.2802	2.06015	-0.1698	1.89647
-0.2804	2.01626	-0.1696	1.82845
-0.2806	1.9361	-0.1694	1.86603
-0.2808	2.04398	-0.1692	2.00781
-0.281	1.9919	-0.169	2.05849
-0.2812	1.92488	-0.1688	2.04884
-0.2814	1.8634	-0.1686	2.21836
-0.2816	1.91854	-0.1684	2.47552
-0.2818	1.89363	-0.1682	2.54792
-0.282	1.8828	-0.168	2.59866
-0.2822	1.88265	-0.1678	2.67331
-0.2824	1.86573	-0.1676	2.81161
-0.2826	1.7592	-0.1674	2.72337
-0.2828	1.8337	-0.1672	2.54767
-0.283	2.00192	-0.167	2.32899
-0.2832	2.3838	-0.1668	2.31993
-0.2834	2.32351	-0.1666	2.24391
-0.2836	2.251	-0.1664	2.13155
-0.2838	2.07702	-0.1662	2.16287
-0.284	1.99113	-0.166	2.30699
-0.2842	1.97048	-0.1658	2.32441
-0.2844	1.92417	-0.1656	2.35834
-0.2846	1.91522	-0.1654	2.45596
-0.2848	1.93244	-0.1652	2.44706
-0.285	1.95982	-0.165	2.36872
-0.2852	1.89464	-0.1648	2.32896
-0.2854	1.87117	-0.1646	2.23325
-0.2856	1.96718	-0.1644	2.12394
-0.2858	1.82992	-0.1642	1.96513
-0.286	1.94734	-0.164	1.97408
-0.2862	2.05199	-0.1638	2.01409
-0.2864	1.88619	-0.1636	2.10522
-0.2866	1.92131	-0.1634	2.20586
-0.2868	1.97309	-0.1632	2.11653
-0.287	2.03157	-0.163	2.1776
-0.2872	2.05392	-0.1628	2.16299
-0.2874	2.15398	-0.1626	2.14978
-0.2876	2.25532	-0.1624	2.18446
-0.2878	2.25959	-0.1622	2.1896
-0.288	2.46946	-0.162	2.19741
-0.2882	2.47427	-0.1618	2.17343
-0.2884	2.29809	-0.1616	2.10089
-0.2886	2.29388	-0.1614	2.08051
-0.2888	2.20868	-0.1612	2.11585
-0.289	2.08928	-0.161	2.14089
-0.2892	2.13509	-0.1608	2.20522
-0.2894	2.1582	-0.1606	2.31895
-0.2896	2.12899	-0.1604	2.31157
-0.2898	2.17509	-0.1602	2.28833
-0.29	2.00408	-0.16	2.22736
-0.2902	2.01617	-0.1598	2.16661
-0.2904	1.8468	-0.1596	2.16781
-0.2906	1.89437	-0.1594	2.17607
-0.2908	2.0049	-0.1592	2.21179
-0.291	2.02197	-0.159	2.32031
-0.2912	2.16853	-0.1588	2.26633
-0.2914	2.18401	-0.1586	2.22534
-0.2916	2.25767	-0.1584	2.19996
-0.2918	2.38142	-0.1582	2.17562
-0.292	2.44297	-0.158	2.18664
-0.2922	2.34876	-0.1578	2.26434
-0.2924	2.46938	-0.1576	2.34057
-0.2926	2.44139	-0.1574	2.36246
-0.2928	2.50319	-0.1572	2.14985
-0.293	2.64696	-0.157	2.19444
-0.2932	2.32999	-0.1568	2.20064
-0.2934	2.18558	-0.1566	2.34219
-0.2936	2.07682	-0.1564	2.48507
-0.2938	2.02734	-0.1562	2.37874
-0.294	2.12884	-0.156	2.35413
-0.2942	2.17782	-0.1558	2.33322
-0.2944	2.13965	-0.1556	2.25346
-0.2946	2.11055	-0.1554	2.18233
-0.2948	2.25689	-0.1552	2.13956
-0.295	2.37446	-0.155	2.14395
-0.2952	2.33347	-0.1548	2.19285
-0.2954	2.32227	-0.1546	2.20072
-0.2956	2.53791	-0.1544	2.29452
-0.2958	2.56181	-0.1542	2.25662
-0.296	2.42699	-0.154	2.26833
-0.2962	2.26737	-0.1538	2.22975
-0.2964	2.19823	-0.1536	2.28785
-0.2966	2.06065	-0.1534	2.37119
-0.2968	2.123	-0.1532	2.36767
-0.297	2.23363	-0.153	2.38081
-0.2972	2.33118	-0.1528	2.35732
-0.2974	2.4871	-0.1526	2.19657
-0.2976	2.53471	-0.1524	2.06796
-0.2978	2.5651	-0.1522	2.14769
-0.298	2.55378	-0.152	2.32545
-0.2982	2.4005	-0.1518	2.22047
-0.2984	2.62722	-0.1516	2.18135
-0.2986	2.75239	-0.1514	2.13013
-0.2988	2.51039	-0.1512	2.0709
-0.299	2.47072	-0.151	2.05539
-0.2992	2.48855	-0.1508	2.10676
-0.2994	2.576	-0.1506	2.2488
-0.2996	2.70889	-0.1504	2.21392
-0.2998	2.92115	-0.1502	2.21041
-0.3	2.83851	-0.15	2.21224
-0.3002	2.52449	-0.1498	2.16234
-0.3004	2.35283	-0.1496	1.96436
-0.3006	2.25395	-0.1494	1.80935
-0.3008	2.25934	-0.1492	2.05294
-0.301	2.30062	-0.149	2.04038
-0.3012	2.20938	-0.1488	1.94397
-0.3014	2.22852	-0.1486	1.96476
-0.3016	2.31619	-0.1484	1.97393
-0.3018	2.22441	-0.1482	1.90429
-0.302	2.16262	-0.148	1.90744
-0.3022	2.19836	-0.1478	1.51684
-0.3024	2.29739	-0.1476	1.31246
-0.3026	2.26722	-0.1474	1.11206
-0.3028	2.36175	-0.1472	1.13599
-0.303	2.34703	-0.147	1.26274
-0.3032	2.37813	-0.1468	1.67999
-0.3034	2.51153	-0.1466	1.76463
-0.3036	2.3985	-0.1464	1.90077
-0.3038	2.33047	-0.1462	1.87478
-0.304	2.37413	-0.146	1.96946
-0.3042	2.1256	-0.1458	1.88604
-0.3044	2.26065	-0.1456	1.86024
-0.3046	2.31742	-0.1454	1.86313
-0.3048	2.57283	-0.1452	1.95273
-0.305	2.59742	-0.145	2.00816
-0.3052	2.52082	-0.1448	2.05444
-0.3054	2.5564	-0.1446	2.01382
-0.3056	2.41571	-0.1444	1.96418
-0.3058	2.56217	-0.1442	1.88379
-0.306	2.50028	-0.144	1.95894
-0.3062	2.61072	-0.1438	2.05831
-0.3064	2.60577	-0.1436	2.03369
-0.3066	2.61565	-0.1434	2.02675
-0.3068	2.74837	-0.1432	1.96967
-0.307	2.71879	-0.143	1.9167
-0.3072	2.75249	-0.1428	2.00441
-0.3074	2.67918	-0.1426	2.05068
-0.3076	2.55229	-0.1424	2.04652
-0.3078	2.7442	-0.1422	2.08643
-0.308	2.7865	-0.142	2.10954
-0.3082	2.81119	-0.1418	2.0986
-0.3084	2.69688	-0.1416	2.10478
-0.3086	2.61152	-0.1414	2.08692
-0.3088	2.49647	-0.1412	2.08706
-0.309	2.52119	-0.141	2.05493
-0.3092	2.96358	-0.1408	1.97711
-0.3094	3.01119	-0.1406	2.00639
-0.3096	3.03337	-0.1404	2.16439
-0.3098	3.33392	-0.1402	2.25508
-0.31	3.33634	-0.14	2.22324
-0.3102	3.28806	-0.1398	2.15718
-0.3104	3.07487	-0.1396	2.10861
-0.3106	3.00843	-0.1394	2.0907
-0.3108	3.13122	-0.1392	2.13427
-0.311	3.157	-0.139	2.23573
-0.3112	3.18412	-0.1388	2.28005
-0.3114	2.97162	-0.1386	2.29947
-0.3116	3.07402	-0.1384	2.16208
-0.3118	3.05826	-0.1382	1.92223
-0.312	2.98237	-0.138	1.8642
-0.3122	3.07259	-0.1378	1.50859
-0.3124	3.21042	-0.1376	1.16598
-0.3126	3.50244	-0.1374	1.03282
-0.3128	2.92346	-0.1372	1.0202
-0.313	3.19439	-0.137	1.02262
-0.3132	3.15979	-0.1368	1.07172
-0.3134	3.07281	-0.1366	1.21569
-0.3136	2.91427	-0.1364	1.33398
-0.3138	3.22514	-0.1362	1.24693
-0.314	3.59318	-0.136	1.45341
-0.3142	3.17045	-0.1358	1.9044
-0.3144	2.96818	-0.1356	2.24252
-0.3146	3.12787	-0.1354	2.258
-0.3148	3.04474	-0.1352	2.22773
-0.315	2.95256	-0.135	2.11889
-0.3152	2.7964	-0.1348	2.12827
-0.3154	2.84593	-0.1346	2.1944
-0.3156	3.06452	-0.1344	2.2417
-0.3158	2.73575	-0.1342	2.28506
-0.316	2.69269	-0.134	2.24707
-0.3162	2.67322	-0.1338	2.0438
-0.3164	2.72516	-0.1336	1.90716
-0.3166	2.87572	-0.1334	2.05482
-0.3168	2.8461	-0.1332	2.13905
-0.317	2.54988	-0.133	2.17177
-0.3172	2.44892	-0.1328	2.16736
-0.3174	2.38342	-0.1326	2.13117
-0.3176	2.58769	-0.1324	2.22268
-0.3178	2.82121	-0.1322	2.21958
-0.318	2.94879	-0.132	2.25115
-0.3182	2.98459	-0.1318	2.28158
-0.3184	3.17013	-0.1316	2.29761
-0.3186	3.0287	-0.1314	2.33902
-0.3188	2.98912	-0.1312	2.31504
-0.319	3.09594	-0.131	2.2533
-0.3192	2.64597	-0.1308	2.23204
-0.3194	2.56511	-0.1306	2.17744
-0.3196	2.41476	-0.1304	2.12653
-0.3198	2.53092	-0.1302	2.10461
-0.32	2.45294	-0.13	2.09529
-0.3202	2.56758	-0.1298	2.00606
-0.3204	2.59387	-0.1296	1.89796
-0.3206	2.57566	-0.1294	1.48759
-0.3208	2.66221	-0.1292	1.15168
-0.321	2.44361	-0.129	1.0311
-0.3212	2.76442	-0.1288	1.217
-0.3214	2.75891	-0.1286	1.55086
-0.3216	2.95648	-0.1284	1.87438
-0.3218	3.06431	-0.1282	1.95734
-0.322	3.06689	-0.128	1.95215
-0.3222	2.81411	-0.1278	1.96827
-0.3224	2.49787	-0.1276	1.96268
-0.3226	2.56372	-0.1274	1.89022
-0.3228	2.47192	-0.1272	1.81144
-0.323	2.79909	-0.127	1.77957
-0.3232	2.79702	-0.1268	1.89831
-0.3234	3.04504	-0.1266	1.97169
-0.3236	3.02086	-0.1264	1.98519
-0.3238	3.37742	-0.1262	2.01803
-0.324	3.78279	-0.126	2.07158
-0.3242	3.72879	-0.1258	2.22732
-0.3244	3.18149	-0.1256	2.22535
-0.3246	3.44417	-0.1254	2.22003
-0.3248	3.49758	-0.1252	2.43324
-0.325	3.50415	-0.125	2.4978
-0.3252	3.70002	-0.1248	2.41308
-0.3254	3.60428	-0.1246	2.2347
-0.3256	3.59677	-0.1244	2.0351
-0.3258	3.22273	-0.1242	2.00591
-0.326	2.87207	-0.124	2.15063
-0.3262	2.90013	-0.1238	2.08572
-0.3264	2.99211	-0.1236	2.136
-0.3266	2.78478	-0.1234	2.10495
-0.3268	2.71676	-0.1232	2.13521
-0.327	2.75087	-0.123	2.25323
-0.3272	2.66015	-0.1228	2.2895
-0.3274	2.33261	-0.1226	2.19355
-0.3276	2.54959	-0.1224	2.10926
-0.3278	2.79947	-0.1222	2.05416
-0.328	3.00159	-0.122	1.96567
-0.3282	3.16188	-0.1218	2.15259
-0.3284	3.08355	-0.1216	2.01022
-0.3286	2.81662	-0.1214	2.17961
-0.3288	2.67202	-0.1212	2.38527
-0.329	2.78997	-0.121	2.37287
-0.3292	2.95504	-0.1208	2.29646
-0.3294	3.15957	-0.1206	2.16812
-0.3296	3.40167	-0.1204	2.1009
-0.3298	3.26285	-0.1202	1.95236
-0.33	3.04464	-0.12	1.89073
-0.3302	3.19232	-0.1198	2.00669
-0.3304	3.38308	-0.1196	2.02645
-0.3306	3.77471	-0.1194	1.87065
-0.3308	3.46866	-0.1192	1.85957
-0.331	3.2892	-0.119	1.8616
-0.3312	3.18001	-0.1188	1.89967
-0.3314	3.19258	-0.1186	1.95563
-0.3316	2.43843	-0.1184	2.04389
-0.3318	2.30871	-0.1182	2.1029
-0.332	2.98698	-0.118	1.89651
-0.3322	2.74139	-0.1178	1.67453
-0.3324	2.96455	-0.1176	1.52831
-0.3326	3.38798	-0.1174	1.44845
-0.3328	2.50484	-0.1172	1.56134
-0.333	2.41718	-0.117	1.85754
-0.3332	2.36717	-0.1168	2.0625
-0.3334	2.11134	-0.1166	2.23932
-0.3336	2.2991	-0.1164	2.34831
-0.3338	2.30108	-0.1162	2.13907
-0.334	2.66063	-0.116	1.95467
-0.3342	2.48777	-0.1158	2.13951
-0.3344	2.41013	-0.1156	2.40582
-0.3346	2.54937	-0.1154	2.52842
-0.3348	2.50787	-0.1152	2.53153
-0.335	2.52422	-0.115	2.64916
-0.3352	2.05622	-0.1148	2.63179
-0.3354	2.3068	-0.1146	2.67503
-0.3356	2.38598	-0.1144	2.72186
-0.3358	2.53594	-0.1142	2.5747
-0.336	2.4241	-0.114	2.53644
-0.3362	2.2835	-0.1138	2.18874
-0.3364	2.29435	-0.1136	2.03276
-0.3366	2.48586	-0.1134	2.0193
-0.3368	2.4829	-0.1132	2.04677
-0.337	2.61458	-0.113	2.03884
-0.3372	2.46721	-0.1128	1.99806
-0.3374	2.68084	-0.1126	1.98246
-0.3376	2.23071	-0.1124	2.04622
-0.3378	2.1962	-0.1122	2.10886
-0.338	2.44534	-0.112	2.29548
-0.3382	2.31912	-0.1118	2.38131
-0.3384	2.2848	-0.1116	2.27526
-0.3386	2.42894	-0.1114	2.17253
-0.3388	2.70455	-0.1112	2.15231
-0.339	2.78726	-0.111	2.22838
-0.3392	2.64708	-0.1108	2.31104
-0.3394	2.58647	-0.1106	2.22488
-0.3396	2.69736	-0.1104	2.18505
-0.3398	2.52637	-0.1102	2.11447
-0.34	2.43306	-0.11	2.37027
-0.3402	2.10282	-0.1098	2.53329
-0.3404	2.10768	-0.1096	2.54236
-0.3406	1.90377	-0.1094	2.52645
-0.3408	1.83619	-0.1092	2.43443
-0.341	2.23233	-0.109	2.27607
-0.3412	2.31805	-0.1088	2.10964
-0.3414	2.35955	-0.1086	1.86788
-0.3416	2.22657	-0.1084	1.67497
-0.3418	2.10676	-0.1082	1.43269
-0.342	2.07168	-0.108	1.3597
-0.3422	2.07898	-0.1078	1.45951
-0.3424	2.37568	-0.1076	1.61265
-0.3426	2.22057	-0.1074	1.63107
-0.3428	2.10553	-0.1072	1.5915
-0.343	2.1524	-0.107	1.60587
-0.3432	2.09878	-0.1068	1.61491
-0.3434	2.03179	-0.1066	1.60511
-0.3436	1.95171	-0.1064	1.45707
-0.3438	2.11369	-0.1062	1.3442
-0.344	2.11697	-0.106	1.38549
-0.3442	2.35343	-0.1058	1.33892
-0.3444	2.25497	-0.1056	1.25882
-0.3446	2.20766	-0.1054	1.26811
-0.3448	2.30744	-0.1052	1.29819
-0.345	2.16037	-0.105	1.33808
-0.3452	2.24484	-0.1048	1.37818
-0.3454	2.61886	-0.1046	1.45609
-0.3456	2.53479	-0.1044	1.65219
-0.3458	2.54256	-0.1042	1.87027
-0.346	2.52617	-0.104	1.94924
-0.3462	2.4623	-0.1038	2.01185
-0.3464	2.14242	-0.1036	1.99894
-0.3466	2.25148	-0.1034	1.95494
-0.3468	2.49005	-0.1032	1.91066
-0.347	2.50954	-0.103	1.91154
-0.3472	2.65019	-0.1028	1.89697
-0.3474	2.43448	-0.1026	1.71116
-0.3476	2.31479	-0.1024	1.51373
-0.3478	2.25709	-0.1022	1.54078
-0.348	2.36108	-0.102	1.64674
-0.3482	2.62331	-0.1018	1.58426
-0.3484	2.67839	-0.1016	1.45711
-0.3486	2.53793	-0.1014	1.35293
-0.3488	2.7735	-0.1012	1.22841
-0.349	3.09724	-0.101	1.13239
-0.3492	2.95487	-0.1008	1.19413
-0.3494	2.84806	-0.1006	1.32049
-0.3496	2.51567	-0.1004	1.24681
-0.3498	2.45175	-0.1002	1.22934
-0.35	2.44093	-0.1	1.44698
-0.3502	2.51949	-0.0998	1.77081
-0.3504	2.47308	-0.0996	2.02082
-0.3506	2.35551	-0.0994	2.31087
-0.3508	2.55366	-0.0992	2.73662
-0.351	2.66864	-0.099	2.97951
-0.3512	2.6115	-0.0988	2.51477
-0.3514	2.37478	-0.0986	1.82881
-0.3516	2.23965	-0.0984	1.47665
-0.3518	2.11137	-0.0982	1.42606
-0.352	2.12154	-0.098	1.57317
-0.3522	1.71484	-0.0978	1.77479
-0.3524	1.95117	-0.0976	1.73999
-0.3526	1.96898	-0.0974	1.72158
-0.3528	1.74206	-0.0972	1.80065
-0.353	1.80941	-0.097	1.88884
-0.3532	2.17703	-0.0968	1.92577
-0.3534	1.98308	-0.0966	2.06134
-0.3536	2.10006	-0.0964	2.10322
-0.3538	2.05027	-0.0962	2.05184
-0.354	1.67138	-0.096	1.95858
-0.3542	1.95353	-0.0958	1.87612
-0.3544	1.80381	-0.0956	1.9315
-0.3546	1.72579	-0.0954	1.9975
-0.3548	2.11705	-0.0952	1.76033
-0.355	2.37695	-0.095	1.49655
-0.3552	2.37179	-0.0948	1.64769
-0.3554	2.11043	-0.0946	1.91149
-0.3556	2.07916	-0.0944	2.07981
-0.3558	1.86845	-0.0942	2.20357
-0.356	2.36802	-0.094	1.96669
-0.3562	1.80829	-0.0938	1.67268
-0.3564	1.89577	-0.0936	1.44124
-0.3566	1.86248	-0.0934	1.36463
-0.3568	2.1443	-0.0932	1.33207
-0.357	2.18973	-0.093	1.45634
-0.3572	2.07757	-0.0928	1.91121
-0.3574	2.26081	-0.0926	2.36249
-0.3576	2.02291	-0.0924	2.38169
-0.3578	2.35484	-0.0922	2.25941
-0.358	2.03244	-0.092	2.2565
-0.3582	2.03306	-0.0918	2.34354
-0.3584	1.79281	-0.0916	2.31033
-0.3586	2.48098	-0.0914	2.21987
-0.3588	2.08497	-0.0912	2.08746
-0.359	2.08368	-0.091	1.84836
-0.3592	1.96715	-0.0908	2.1638
-0.3594	2.12458	-0.0906	2.25751
-0.3596	2.06637	-0.0904	2.2256
-0.3598	2.16114	-0.0902	2.33095
-0.36	2.25037	-0.09	2.58031
-0.3602	2.40234	-0.0898	2.94277
-0.3604	2.41427	-0.0896	2.99682
-0.3606	2.52089	-0.0894	2.89952
-0.3608	2.50316	-0.0892	2.79832
-0.361	2.34454	-0.089	2.65992
-0.3612	2.24754	-0.0888	2.27114
-0.3614	2.32533	-0.0886	2.11791
-0.3616	2.30034	-0.0884	2.12233
-0.3618	2.35479	-0.0882	2.25054
-0.362	2.30351	-0.088	2.20767
-0.3622	2.28745	-0.0878	2.19571
-0.3624	2.41815	-0.0876	2.36315
-0.3626	2.61644	-0.0874	2.765
-0.3628	2.51584	-0.0872	2.86505
-0.363	2.5772	-0.087	2.73079
-0.3632	2.59508	-0.0868	2.68111
-0.3634	2.60183	-0.0866	2.79584
-0.3636	2.54425	-0.0864	2.92793
-0.3638	2.45907	-0.0862	2.87952
-0.364	2.27654	-0.086	2.72891
-0.3642	2.34717	-0.0858	2.51584
-0.3644	2.3513	-0.0856	2.24773
-0.3646	2.36747	-0.0854	2.08941
-0.3648	2.21092	-0.0852	2.28699
-0.365	1.90986	-0.085	2.42198
-0.3652	2.20627	-0.0848	2.36262
-0.3654	2.17269	-0.0846	2.28992
-0.3656	2.29508	-0.0844	2.46464
-0.3658	2.28333	-0.0842	2.84289
-0.366	2.32043	-0.084	3.24236
-0.3662	2.49233	-0.0838	3.34756
-0.3664	2.41787	-0.0836	3.27481
-0.3666	2.53179	-0.0834	3.32513
-0.3668	2.40512	-0.0832	3.17297
-0.367	2.41624	-0.083	2.86805
-0.3672	2.35611	-0.0828	2.46609
-0.3674	2.49086	-0.0826	2.22538
-0.3676	2.43701	-0.0824	2.16618
-0.3678	2.43899	-0.0822	2.29374
-0.368	2.33952	-0.082	2.44589
-0.3682	2.32626	-0.0818	2.59182
-0.3684	2.2666	-0.0816	2.71879
-0.3686	2.34885	-0.0814	2.84319
-0.3688	2.272	-0.0812	2.81221
-0.369	2.38899	-0.081	2.86871
-0.3692	2.39037	-0.0808	3.39408
-0.3694	2.55133	-0.0806	3.8933
-0.3696	2.46598	-0.0804	3.83098
-0.3698	2.76174	-0.0802	3.61498
-0.37	2.91089	-0.08	3.49709
-0.3702	2.68469	-0.0798	3.32496
-0.3704	2.469	-0.0796	3.50764
-0.3706	2.22041	-0.0794	3.86556
-0.3708	1.98496	-0.0792	4.18908
-0.371	2.02967	-0.079	4.26753
-0.3712	2.0043	-0.0788	4.01431
-0.3714	1.95769	-0.0786	3.67774
-0.3716	2.11677	-0.0784	3.55595
-0.3718	2.16943	-0.0782	3.62283
-0.372	2.26208	-0.078	3.6841
-0.3722	2.43842	-0.0778	3.55146
-0.3724	2.32276	-0.0776	3.4485
-0.3726	2.35453	-0.0774	3.33314
-0.3728	2.33649	-0.0772	3.37907
-0.373	2.26388	-0.077	3.91584
-0.3732	2.17588	-0.0768	4.27265
-0.3734	2.12711	-0.0766	3.99129
-0.3736	2.08444	-0.0764	3.52245
-0.3738	2.20859	-0.0762	3.25426
-0.374	2.1725	-0.076	3.12657
-0.3742	2.13644	-0.0758	2.98806
-0.3744	2.15235	-0.0756	3.17236
-0.3746	2.11978	-0.0754	3.53899
-0.3748	2.20507	-0.0752	3.69891
-0.375	2.32337	-0.075	3.55558
-0.3752	2.64896	-0.0748	3.5763
-0.3754	2.56191	-0.0746	3.8203
-0.3756	2.56951	-0.0744	4.14838
-0.3758	2.41479	-0.0742	4.3249
-0.376	2.36889	-0.074	4.48442
-0.3762	2.38617	-0.0738	4.61123
-0.3764	2.4571	-0.0736	4.68139
-0.3766	2.40833	-0.0734	4.23353
-0.3768	2.33518	-0.0732	4.01942
-0.377	2.43508	-0.073	4.04962
-0.3772	2.38874	-0.0728	3.94343
-0.3774	2.36194	-0.0726	4.05223
-0.3776	2.46803	-0.0724	4.46129
-0.3778	2.58668	-0.0722	5.14881
-0.378	2.53806	-0.072	5.338
-0.3782	2.48067	-0.0718	5.03681
-0.3784	2.30561	-0.0716	5.63434
-0.3786	2.16402	-0.0714	5.89714
-0.3788	2.18824	-0.0712	5.58694
-0.379	2.29735	-0.071	5.46159
-0.3792	2.52353	-0.0708	5.41145
-0.3794	2.55045	-0.0706	5.37098
-0.3796	2.54579	-0.0704	5.23402
-0.3798	2.53074	-0.0702	4.88662
-0.38	2.61722	-0.07	4.69714
-0.3802	2.61692	-0.0698	4.55238
-0.3804	2.39322	-0.0696	4.43179
-0.3806	2.48483	-0.0694	4.68313
-0.3808	2.75225	-0.0692	5.08964
-0.381	2.62796	-0.069	5.12144
-0.3812	2.60263	-0.0688	4.64378
-0.3814	2.75538	-0.0686	4.18069
-0.3816	2.64055	-0.0684	4.10147
-0.3818	2.58925	-0.0682	4.69758
-0.382	2.64726	-0.068	5.52533
-0.3822	2.47741	-0.0678	6.56712
-0.3824	2.5157	-0.0676	6.88638
-0.3826	2.53	-0.0674	6.68323
-0.3828	2.59756	-0.0672	6.28929
-0.383	2.70159	-0.067	5.95178
-0.3832	2.54411	-0.0668	5.63598
-0.3834	2.88742	-0.0666	5.37316
-0.3836	2.71396	-0.0664	5.25345
-0.3838	2.65975	-0.0662	5.3239
-0.384	2.64235	-0.066	5.54738
-0.3842	2.65257	-0.0658	5.34486
-0.3844	2.56824	-0.0656	5.02415
-0.3846	2.71663	-0.0654	5.26511
-0.3848	2.63561	-0.0652	5.88303
-0.385	2.70107	-0.065	6.17777
-0.3852	2.55072	-0.0648	6.23589
-0.3854	2.55449	-0.0646	6.28846
-0.3856	2.68216	-0.0644	6.28113
-0.3858	2.32433	-0.0642	5.73909
-0.386	2.45349	-0.064	5.31059
-0.3862	2.48727	-0.0638	5.36257
-0.3864	2.55232	-0.0636	5.92987
-0.3866	2.31493	-0.0634	6.16052
-0.3868	2.38353	-0.0632	5.75287
-0.387	2.40941	-0.063	5.29488
-0.3872	2.62689	-0.0628	5.12257
-0.3874	2.65806	-0.0626	5.27925
-0.3876	2.81723	-0.0624	5.36533
-0.3878	2.76937	-0.0622	5.46449
-0.388	2.71503	-0.062	5.6748
-0.3882	2.99084	-0.0618	5.66468
-0.3884	3.00402	-0.0616	5.42681
-0.3886	3.28544	-0.0614	5.21868
-0.3888	2.54073	-0.0612	5.17257
-0.389	2.76397	-0.061	5.20585
-0.3892	2.93692	-0.0608	5.218
-0.3894	2.87036	-0.0606	5.27586
-0.3896	2.83816	-0.0604	5.49499
-0.3898	2.85921	-0.0602	6.20021
-0.39	2.95844	-0.06	6.9183
-0.3902	2.92043	-0.0598	7.29777
-0.3904	2.75457	-0.0596	7.1092
-0.3906	3.12015	-0.0594	6.94459
-0.3908	3.12098	-0.0592	6.71956
-0.391	3.20798	-0.059	6.32439
-0.3912	3.37071	-0.0588	6.24214
-0.3914	3.5109	-0.0586	6.03064
-0.3916	3.55926	-0.0584	5.8386
-0.3918	3.46765	-0.0582	6.34748
-0.392	3.88211	-0.058	7.4778
-0.3922	3.93994	-0.0578	8.24937
-0.3924	3.75822	-0.0576	8.12298
-0.3926	3.78407	-0.0574	7.75133
-0.3928	3.54611	-0.0572	7.76907
-0.393	3.53656	-0.057	7.897
-0.3932	3.41495	-0.0568	7.90198
-0.3934	3.43035	-0.0566	7.56168
-0.3936	3.68497	-0.0564	6.96622
-0.3938	3.64906	-0.0562	6.58768
-0.394	3.57544	-0.056	6.29556
-0.3942	3.6111	-0.0558	6.42714
-0.3944	3.36863	-0.0556	6.94207
-0.3946	3.29597	-0.0554	7.28804
-0.3948	3.2802	-0.0552	7.39056
-0.395	3.15199	-0.055	7.17276
-0.3952	3.08839	-0.0548	7.09172
-0.3954	3.29963	-0.0546	7.08195
-0.3956	3.35656	-0.0544	7.41945
-0.3958	3.50004	-0.0542	7.99801
-0.396	3.83876	-0.054	8.33848
-0.3962	4.17877	-0.0538	8.0789
-0.3964	3.86585	-0.0536	7.71664
-0.3966	4.234	-0.0534	7.55714
-0.3968	4.08078	-0.0532	8.02828
-0.397	4.34797	-0.053	8.5444
-0.3972	4.37044	-0.0528	9.05351
-0.3974	4.52655	-0.0526	9.37726
-0.3976	4.30397	-0.0524	8.98496
-0.3978	4.89606	-0.0522	8.74626
-0.398	4.66835	-0.052	8.58461
-0.3982	4.99645	-0.0518	8.46814
-0.3984	4.87484	-0.0516	8.35614
-0.3986	4.8724	-0.0514	8.1468
-0.3988	5.08187	-0.0512	7.90324
-0.399	4.98696	-0.051	7.71002
-0.3992	4.8753	-0.0508	8.05623
-0.3994	4.89452	-0.0506	8.60757
-0.3996	4.55372	-0.0504	9.38685
-0.3998	5.32226	-0.0502	10.1599
-0.4	4.4649	-0.05	10.5835
