# Supplementary material for: Quantized spin Hall conductance in a magnetically doped two dimensional topological insulator
Source: Nat Commun. 2021 May 27;12:3193. doi: 10.1038/s41467-021-23262-1 (PMC8160016; doi:10.1038/s41467-021-23262-1)
Supplement: Supplementary file 1 — Source Data [file 41467_2021_23262_MOESM1_ESM.zip › Fig2d_Inset.csv]

Vg	Rxx
V	ohm
0.1	270.873
0.0998	263.813
0.0996	262.994
0.0994	271.322
0.0992	267.763
0.099	268.819
0.0988	261.168
0.0986	255.638
0.0984	264.865
0.0982	256.479
0.098	264.128
0.0978	259.384
0.0976	271.184
0.0974	259.066
0.0972	269.265
0.097	274.847
0.0968	266.809
0.0966	273.531
0.0964	264.808
0.0962	258.961
0.096	247.586
0.0958	253.378
0.0956	253.981
0.0954	261.936
0.0952	264.396
0.095	265.164
0.0948	266.23
0.0946	267.252
0.0944	263.904
0.0942	278.831
0.094	277.385
0.0938	280.379
0.0936	289.824
0.0934	285.188
0.0932	278.888
0.093	273.081
0.0928	282.492
0.0926	272.135
0.0924	281.009
0.0922	277.956
0.092	276.505
0.0918	274.504
0.0916	285.146
0.0914	276.889
0.0912	275.214
0.091	294.743
0.0908	293.958
0.0906	297.156
0.0904	294.975
0.0902	284.86
0.09	288.011
0.0898	289.006
0.0896	278.151
0.0894	289.18
0.0892	282.18
0.089	295.857
0.0888	282.959
0.0886	285.635
0.0884	287.108
0.0882	287.688
0.088	289.792
0.0878	303.61
0.0876	295.382
0.0874	296.823
0.0872	300.381
0.087	294.578
0.0868	299.358
0.0866	307.749
0.0864	290.855
0.0862	291.975
0.086	292.631
0.0858	287.185
0.0856	288.914
0.0854	283.872
0.0852	289.201
0.085	285.206
0.0848	289.06
0.0846	293.773
0.0844	290.28
0.0842	291.09
0.084	289.896
0.0838	299.365
0.0836	299.719
0.0834	298.94
0.0832	299.759
0.083	298.663
0.0828	299.148
0.0826	294.757
0.0824	291.135
0.0822	305.801
0.082	292.782
0.0818	300.699
0.0816	290.026
0.0814	305.52
0.0812	303.222
0.081	290.274
0.0808	299.094
0.0806	294.923
0.0804	300.106
0.0802	300.727
0.08	297.97
0.0798	300.251
0.0796	308.207
0.0794	304.765
0.0792	306.666
0.079	316.277
0.0788	320.871
0.0786	326.025
0.0784	323.071
0.0782	333.955
0.078	336.503
0.0778	331.224
0.0776	328.241
0.0774	320.364
0.0772	321.633
0.077	316.506
0.0768	323.673
0.0766	314.164
0.0764	308.608
0.0762	307.484
0.076	310.675
0.0758	311.71
0.0756	319.109
0.0754	321.996
0.0752	321.163
0.075	319.256
0.0748	323.71
0.0746	309.703
0.0744	314.208
0.0742	305.186
0.074	308.032
0.0738	303.153
0.0736	310.723
0.0734	311.822
0.0732	300.342
0.073	306.699
0.0728	306.252
0.0726	315.25
0.0724	309.376
0.0722	330.29
0.072	324.712
0.0718	339.666
0.0716	337.315
0.0714	333.415
0.0712	326.123
0.071	330.27
0.0708	326.191
0.0706	338.557
0.0704	328.167
0.0702	329.59
0.07	338.495
0.0698	347.11
0.0696	341.154
0.0694	332.634
0.0692	329.675
0.069	336.567
0.0688	333.579
0.0686	329.706
0.0684	332.658
0.0682	329.087
0.068	321.069
0.0678	323.527
0.0676	336.672
0.0674	340.166
0.0672	349.413
0.067	333.792
0.0668	340.948
0.0666	327.731
0.0664	338.742
0.0662	339.965
0.066	328.885
0.0658	332.1
0.0656	330.03
0.0654	330.147
0.0652	328.74
0.065	333.259
0.0648	333.737
0.0646	341.788
0.0644	336.313
0.0642	324.758
0.064	330.703
0.0638	330.188
0.0636	336.803
0.0634	323.089
0.0632	331.146
0.063	333.311
0.0628	334.585
0.0626	340.127
0.0624	336.421
0.0622	333.599
0.062	334.519
0.0618	335.061
0.0616	342.917
0.0614	348.29
0.0612	344.222
0.061	347.876
0.0608	355.66
0.0606	353.238
0.0604	351.401
0.0602	341.692
0.06	358.695
0.0598	355.402
0.0596	364.316
0.0594	353.214
0.0592	369.14
0.059	370.292
0.0588	369.022
0.0586	357.668
0.0584	372.902
0.0582	363.118
0.058	364.389
0.0578	365.976
0.0576	365.778
0.0574	362.898
0.0572	362.186
0.057	355.394
0.0568	360.027
0.0566	358.971
0.0564	360.353
0.0562	370.373
0.056	368.417
0.0558	371.736
0.0556	370.852
0.0554	368.64
0.0552	360.35
0.055	364.475
0.0548	368.476
0.0546	374.447
0.0544	381.075
0.0542	377.003
0.054	369.378
0.0538	385.845
0.0536	384.83
0.0534	370.946
0.0532	371.593
0.053	368.132
0.0528	368.562
0.0526	374.521
0.0524	363.774
0.0522	372.514
0.052	383.423
0.0518	392.799
0.0516	391.641
0.0514	392.585
0.0512	387.498
0.051	392.919
0.0508	398.54
0.0506	401.943
0.0504	404.88
0.0502	394.542
0.05	407.58
0.0498	395.734
0.0496	398.259
0.0494	389.26
0.0492	398.168
0.049	390.464
0.0488	394.09
0.0486	393.526
0.0484	376.034
0.0482	386.533
0.048	393.486
0.0478	392.793
0.0476	393.623
0.0474	398.326
0.0472	402.068
0.047	408.813
0.0468	396.983
0.0466	399.269
0.0464	395.633
0.0462	411.455
0.046	402.15
0.0458	400.875
0.0456	387.213
0.0454	394.969
0.0452	400.047
0.045	412.177
0.0448	413.96
0.0446	419.575
0.0444	418.318
0.0442	422.345
0.044	426.323
0.0438	418.061
0.0436	411.58
0.0434	417.124
0.0432	415.797
0.043	413.862
0.0428	419.267
0.0426	419.735
0.0424	421.119
0.0422	419.62
0.042	435.474
0.0418	440.895
0.0416	447.463
0.0414	439.409
0.0412	445.265
0.041	443.458
0.0408	438.441
0.0406	449.94
0.0404	454.675
0.0402	457.653
0.04	478.127
0.0398	475.624
0.0396	476.224
0.0394	482.444
0.0392	475.984
0.039	473.184
0.0388	478.836
0.0386	477.844
0.0384	468.374
0.0382	473.999
0.038	475.26
0.0378	491.111
0.0376	495.561
0.0374	482.149
0.0372	492.509
0.037	497.761
0.0368	482.753
0.0366	488.756
0.0364	485.925
0.0362	478.331
0.036	481.965
0.0358	473.97
0.0356	467.135
0.0354	466.301
0.0352	462.078
0.035	463.892
0.0348	478.384
0.0346	498.29
0.0344	491.679
0.0342	499.096
0.034	500.882
0.0338	489.717
0.0336	490.659
0.0334	505.526
0.0332	501.919
0.033	517.783
0.0328	521.177
0.0326	508.392
0.0324	507.162
0.0322	497.453
0.032	513.826
0.0318	515.637
0.0316	527.019
0.0314	527.329
0.0312	516.558
0.031	519.069
0.0308	529.653
0.0306	511.295
0.0304	512.394
0.0302	506.415
0.03	524.765
0.0298	536.354
0.0296	544.412
0.0294	542.54
0.0292	535.345
0.029	534.865
0.0288	543.1
0.0286	532.077
0.0284	526.973
0.0282	524.468
0.028	518.607
0.0278	515.432
0.0276	516.175
0.0274	512.608
0.0272	516.387
0.027	515.835
0.0268	517.987
0.0266	518.442
0.0264	539.364
0.0262	536.596
0.026	545.386
0.0258	543.815
0.0256	534.775
0.0254	553.475
0.0252	571.752
0.025	579.924
0.0248	582.314
0.0246	593.085
0.0244	604.093
0.0242	618.226
0.024	598.832
0.0238	594.998
0.0236	593.524
0.0234	573.838
0.0232	593.684
0.023	591.749
0.0228	578.512
0.0226	582.225
0.0224	571.091
0.0222	578.489
0.022	582.358
0.0218	591.81
0.0216	600.689
0.0214	594.868
0.0212	605.183
0.021	612.015
0.0208	622.205
0.0206	629.815
0.0204	626.621
0.0202	634.273
0.02	630.378
0.0198	638.842
0.0196	634.778
0.0194	616.392
0.0192	619.939
0.019	616.239
0.0188	609.271
0.0186	602.82
0.0184	590.33
0.0182	612.089
0.018	607.933
0.0178	603.46
0.0176	601.907
0.0174	617.697
0.0172	620.05
0.017	625.753
0.0168	623.278
0.0166	610.726
0.0164	611.893
0.0162	611.69
0.016	624.378
0.0158	630.373
0.0156	640.744
0.0154	640.051
0.0152	644.732
0.015	656.38
0.0148	668.744
0.0146	675.385
0.0144	679.062
0.0142	669.278
0.014	659.686
0.0138	666.2
0.0136	673.199
0.0134	681.405
0.0132	679.061
0.013	673.502
0.0128	671.624
0.0126	667.047
0.0124	673.532
0.0122	692.098
0.012	697.93
0.0118	708.103
0.0116	711.126
0.0114	720.247
0.0112	726.247
0.011	735.22
0.0108	738.579
0.0106	737.48
0.0104	725.914
0.0102	732.705
0.01	690.61
0.0098	683.809
0.0096	683.218
0.0094	682.411
0.0092	691.547
0.009	677.442
0.0088	680.327
0.0086	689.315
0.0084	716.518
0.0082	725.966
0.008	744.769
0.0078	739.168
0.0076	744.119
0.0074	728.998
0.0072	733.189
0.007	736.018
0.0068	739.382
0.0066	736.92
0.0064	724.271
0.0062	716.892
0.006	747.758
0.0058	754.954
0.0056	765.143
0.0054	772.07
0.0052	799.801
0.005	813.303
0.0048	818.54
0.0046	812.397
0.0044	819.387
0.0042	828.029
0.004	815.628
0.0038	820.73
0.0036	809.607
0.0034	805.512
0.0032	819.456
0.003	824.609
0.0028	830.071
0.0026	826.161
0.0024	824.596
0.0022	822.673
0.002	801.076
0.0018	825.477
0.0016	858.324
0.0014	874.927
0.0012	878.837
0.001	886.48
8E-4	885.982
6E-4	910.893
4E-4	917.665
2E-4	937.995
-3.96147E-19	930.64
-2E-4	903.176
-4E-4	877.974
-6E-4	885.824
-8E-4	907.612
-0.001	907.069
-0.0012	917.515
-0.0014	912.243
-0.0016	909.561
-0.0018	878.989
-0.002	867.035
-0.0022	873.088
-0.0024	911.677
-0.0026	953.737
-0.0028	984.478
-0.003	1005
-0.0032	967.12
-0.0034	949.636
-0.0036	927.045
-0.0038	942.269
-0.004	936.508
-0.0042	955.564
-0.0044	976.771
-0.0046	1008.86
-0.0048	1005.89
-0.005	999.392
-0.0052	967.329
-0.0054	951.149
-0.0056	964.732
-0.0058	980.328
-0.006	964.812
-0.0062	952.012
-0.0064	960.352
-0.0066	975.175
-0.0068	955.481
-0.007	939.081
-0.0072	953.459
-0.0074	984.705
-0.0076	1013.97
-0.0078	1039.94
-0.008	1053.15
-0.0082	1078.63
-0.0084	1093.62
-0.0086	1102.92
-0.0088	1113.18
-0.009	1115.9
-0.0092	1093.45
-0.0094	1086.49
-0.0096	1075.31
-0.0098	1074.69
-0.01	1054.7
-0.0102	1034.51
-0.0104	1033.9
-0.0106	1044.25
-0.0108	1040.28
-0.011	1093.82
-0.0112	1106.73
-0.0114	1117.28
-0.0116	1092.61
-0.0118	1071.31
-0.012	1061.03
-0.0122	1063.88
-0.0124	1044.24
-0.0126	1079.73
-0.0128	1129.17
-0.013	1174.99
-0.0132	1172.15
-0.0134	1172.63
-0.0136	1198.87
-0.0138	1251.23
-0.014	1296.53
-0.0142	1316.53
-0.0144	1327.21
-0.0146	1310.76
-0.0148	1330.63
-0.015	1300.76
-0.0152	1254.63
-0.0154	1244.02
-0.0156	1267.82
-0.0158	1323.36
-0.016	1330.36
-0.0162	1298.72
-0.0164	1274.47
-0.0166	1264.16
-0.0168	1248.46
-0.017	1215.92
-0.0172	1216.55
-0.0174	1232.85
-0.0176	1251.27
-0.0178	1231.9
-0.018	1200.37
-0.0182	1203.43
-0.0184	1217.47
-0.0186	1236.86
-0.0188	1264.28
-0.019	1305.44
-0.0192	1331.75
-0.0194	1314.48
-0.0196	1303.65
-0.0198	1293.46
-0.02	1289.42
-0.0202	1321.63
-0.0204	1360.4
-0.0206	1383.15
-0.0208	1459.02
-0.021	1445.42
-0.0212	1352.65
-0.0214	1336.31
-0.0216	1341.5
-0.0218	1374.57
-0.022	1412.91
-0.0222	1439.94
-0.0224	1484.81
-0.0226	1538.61
-0.0228	1558.72
-0.023	1556.67
-0.0232	1590.61
-0.0234	1625.35
-0.0236	1546.16
-0.0238	1468.61
-0.024	1436.81
-0.0242	1440.52
-0.0244	1456.88
-0.0246	1512.91
-0.0248	1545.33
-0.025	1567.73
-0.0252	1567.49
-0.0254	1526.22
-0.0256	1544.32
-0.0258	1584.81
-0.026	1621.32
-0.0262	1622.48
-0.0264	1587.24
-0.0266	1584.13
-0.0268	1607.03
-0.027	1641.7
-0.0272	1669.95
-0.0274	1679.05
-0.0276	1667.38
-0.0278	1658.92
-0.028	1620.18
-0.0282	1583.24
-0.0284	1549.95
-0.0286	1521.21
-0.0288	1530.98
-0.029	1585.16
-0.0292	1643.37
-0.0294	1647.84
-0.0296	1674.74
-0.0298	1759.11
-0.03	1838.95
-0.0302	1851.86
-0.0304	1820.1
-0.0306	1796.53
-0.0308	1793.1
-0.031	1845.42
-0.0312	1798
-0.0314	1721.25
-0.0316	1721.78
-0.0318	1778.16
-0.032	1845.93
-0.0322	1876.43
-0.0324	1873.9
-0.0326	1861.13
-0.0328	1867.65
-0.033	1862.78
-0.0332	1864.02
-0.0334	1787.12
-0.0336	1779.03
-0.0338	1835.73
-0.034	1853.85
-0.0342	1834.98
-0.0344	1811.06
-0.0346	1843.87
-0.0348	1894.43
-0.035	1967.59
-0.0352	2049.67
-0.0354	2149.94
-0.0356	2119.65
-0.0358	2036.09
-0.036	2055.72
-0.0362	2117.35
-0.0364	2192.84
-0.0366	2220.75
-0.0368	2218.77
-0.037	2099.35
-0.0372	2004.05
-0.0374	1976.32
-0.0376	2046.27
-0.0378	2125.28
-0.038	2161.37
-0.0382	2146.26
-0.0384	2114.44
-0.0386	2103.14
-0.0388	2109.1
-0.039	2085.93
-0.0392	2036.13
-0.0394	1963.84
-0.0396	1894.44
-0.0398	1988.27
-0.04	2165.16
-0.0402	2298.12
-0.0404	2281.37
-0.0406	2218.95
-0.0408	2257.44
-0.041	2295.24
-0.0412	2261.48
-0.0414	2261.11
-0.0416	2311.67
-0.0418	2334.22
-0.042	2369.98
-0.0422	2342.48
-0.0424	2300.57
-0.0426	2292.1
-0.0428	2267.38
-0.043	2177.42
-0.0432	2187.74
-0.0434	2278.06
-0.0436	2337.73
-0.0438	2370.98
-0.044	2369.98
-0.0442	2392.43
-0.0444	2520.61
-0.0446	2651.07
-0.0448	2683.3
-0.045	2644.37
-0.0452	2616.79
-0.0454	2583.49
-0.0456	2548.16
-0.0458	2621.61
-0.046	2748.22
-0.0462	2893.98
-0.0464	2989.34
-0.0466	3014.96
-0.0468	3069.58
-0.047	3101.47
-0.0472	3186.21
-0.0474	3240.47
-0.0476	3272.29
-0.0478	3136.58
-0.048	3075.3
-0.0482	3100.28
-0.0484	3083.96
-0.0486	2865.88
-0.0488	2704.36
-0.049	2585.01
-0.0492	2479.25
-0.0494	2327.6
-0.0496	2322.53
-0.0498	2395.46
-0.05	2595.46
-0.0502	2788.13
-0.0504	3003.29
-0.0506	3119
-0.0508	3044.8
-0.051	2970.01
-0.0512	2913.63
-0.0514	2954.36
-0.0516	3037.6
-0.0518	3145.86
-0.052	3103
-0.0522	2992.51
-0.0524	2842.63
-0.0526	2791.74
-0.0528	2846.73
-0.053	3036.74
-0.0532	3196.7
-0.0534	3293
-0.0536	3324.44
-0.0538	3240.5
-0.054	3298.93
-0.0542	3438.8
-0.0544	3590.29
-0.0546	3640.23
-0.0548	3578.67
-0.055	3571.32
-0.0552	3617.62
-0.0554	3713.64
-0.0556	3951.89
-0.0558	4141.99
-0.056	4235.04
-0.0562	4224.64
-0.0564	3980.1
-0.0566	3787.25
-0.0568	3815.35
-0.057	4017.13
-0.0572	4252.52
-0.0574	3926.34
-0.0576	3348.33
-0.0578	3119.03
-0.058	3379.46
-0.0582	3716.87
-0.0584	3891.72
-0.0586	3807.29
-0.0588	3864.02
-0.059	3944.64
-0.0592	3993.03
-0.0594	3905.81
-0.0596	3740.44
-0.0598	3377.96
-0.06	3725.27
-0.0602	4055.05
-0.0604	4113.59
-0.0606	4133.12
-0.0608	4275.54
-0.061	4479.12
-0.0612	4618.03
-0.0614	5007.18
-0.0616	5234.17
-0.0618	5037.19
-0.062	4864.24
-0.0622	4751.93
-0.0624	4746.75
-0.0626	4900.38
-0.0628	5058.2
-0.063	4956.99
-0.0632	4620.83
-0.0634	4599.84
-0.0636	4926.81
-0.0638	5228.57
-0.064	5287.38
-0.0642	4592.1
-0.0644	4046.92
-0.0646	4031
-0.0648	4338.2
-0.065	4676.85
-0.0652	4873.79
-0.0654	4527.43
-0.0656	4369.09
-0.0658	4690.98
-0.066	4879.08
-0.0662	4803.21
-0.0664	4492.45
-0.0666	4335.58
-0.0668	4430.34
-0.067	4484.91
-0.0672	4595.8
-0.0674	4627.56
-0.0676	4495.49
-0.0678	4232.4
-0.068	4634.61
-0.0682	5397.76
-0.0684	5456.01
-0.0686	5389.57
-0.0688	5319.42
-0.069	5148.56
-0.0692	4755.42
-0.0694	4448.86
-0.0696	4646.36
-0.0698	4800.25
-0.07	4524.91
-0.0702	4329.83
-0.0704	4561.92
-0.0706	5151.77
-0.0708	5438.5
-0.071	5713.32
-0.0712	5886.46
-0.0714	5702.19
-0.0716	5363.25
-0.0718	5336.95
-0.072	5069.95
-0.0722	4700.35
-0.0724	5154.37
-0.0726	5424.74
-0.0728	5584.3
-0.073	6205.73
-0.0732	7140.89
-0.0734	7475.6
-0.0736	7071.61
-0.0738	6962.71
-0.074	7033.45
-0.0742	6658.61
-0.0744	6450.62
-0.0746	6299.94
-0.0748	6041.55
-0.075	5478.48
-0.0752	5405.03
-0.0754	5996.43
-0.0756	7035.52
-0.0758	8170.16
-0.076	8094.71
-0.0762	7527.81
-0.0764	6812.65
-0.0766	6063.45
-0.0768	5853.35
-0.077	6168.46
-0.0772	6755.3
-0.0774	6976.79
-0.0776	6692.7
-0.0778	6801.36
-0.078	6863.94
-0.0782	6918.68
-0.0784	7629.76
-0.0786	8350.14
-0.0788	8113.97
-0.079	7171.4
-0.0792	6442.28
-0.0794	6303.38
-0.0796	6506.54
-0.0798	6427.73
-0.08	6023.73
-0.0802	6326.57
-0.0804	8168.5
-0.0806	9183.16
-0.0808	9324.29
-0.081	9202.9
-0.0812	8685.85
-0.0814	8203.94
-0.0816	8883.67
-0.0818	10554.4
-0.082	10973.1
-0.0822	11534.6
-0.0824	12187.2
-0.0826	12089.9
-0.0828	10836.1
-0.083	9657.95
-0.0832	9156.08
-0.0834	9321.22
-0.0836	9792.34
-0.0838	10012.8
-0.084	9640.51
-0.0842	8770.42
-0.0844	7844.06
-0.0846	7853.89
-0.0848	8172.47
-0.085	8484.33
-0.0852	8680.32
-0.0854	9027.77
-0.0856	9046.48
-0.0858	8881.63
-0.086	9314.26
-0.0862	10590.3
-0.0864	9974.1
-0.0866	9588.42
-0.0868	9154.95
-0.087	8504.62
-0.0872	8300
-0.0874	8339.93
-0.0876	8582.28
-0.0878	9398.62
-0.088	10375.7
-0.0882	11362.5
-0.0884	12185.6
-0.0886	12176.2
-0.0888	10987.3
-0.089	9792.53
-0.0892	9420.94
-0.0894	9428.28
-0.0896	9770.98
-0.0898	10334.2
-0.09	10437.3
-0.0902	9418.35
-0.0904	9131.8
-0.0906	9710.39
-0.0908	11008.7
-0.091	12741.5
-0.0912	14049.8
-0.0914	14498.9
-0.0916	13410
-0.0918	10781.5
-0.092	8929.91
-0.0922	10458.8
-0.0924	13068.7
-0.0926	14228.1
-0.0928	16689.3
-0.093	17563.9
-0.0932	17350.4
-0.0934	17280.4
-0.0936	16737.6
-0.0938	15611
-0.094	15302.5
-0.0942	14798
-0.0944	14769
-0.0946	15869.6
-0.0948	16808.9
-0.095	16612.1
-0.0952	15316.2
-0.0954	13752.9
-0.0956	12903.1
-0.0958	13007.4
-0.096	13503.9
-0.0962	13019.6
-0.0964	12796.7
-0.0966	12098.9
-0.0968	11340.2
-0.097	12173.9
-0.0972	14196.3
-0.0974	16473.5
-0.0976	17468.4
-0.0978	17461.2
-0.098	17424.7
-0.0982	18185.5
-0.0984	17719.5
-0.0986	15179.7
-0.0988	11971.3
-0.099	9967.65
-0.0992	9864.51
-0.0994	11546.9
-0.0996	14097.2
-0.0998	16420.5
-0.1	18555.1
-0.1002	19746.6
-0.1004	19263.6
-0.1006	20412.4
-0.1008	21245.9
-0.101	20833.4
-0.1012	19331.2
-0.1014	18187.2
-0.1016	16873.7
-0.1018	16084.7
-0.102	14789.2
-0.1022	13936.5
-0.1024	14143.4
-0.1026	14086
-0.1028	14651.8
-0.103	15180.6
-0.1032	15831.2
-0.1034	15135.7
-0.1036	14168.9
-0.1038	12757.5
-0.104	11981.7
-0.1042	12690.6
-0.1044	14645.2
-0.1046	16203.3
-0.1048	19085.5
-0.105	21236.3
-0.1052	21910.1
-0.1054	21830.2
-0.1056	20219.4
-0.1058	17475.8
-0.106	16103.6
-0.1062	17218.4
-0.1064	16533.9
-0.1066	15065.5
-0.1068	14678.4
-0.107	15194.3
-0.1072	15831.4
-0.1074	17133.6
-0.1076	18066.8
-0.1078	18147.3
-0.108	15677.7
-0.1082	12946.4
-0.1084	11515
-0.1086	10998.7
-0.1088	11481.3
-0.109	11454.8
-0.1092	11051.1
-0.1094	10757.5
-0.1096	10594.9
-0.1098	10751.9
-0.11	11202.8
-0.1102	11843.5
-0.1104	12208
-0.1106	12208.2
-0.1108	12014.6
-0.111	11646.1
-0.1112	11837.8
-0.1114	12544.2
-0.1116	13327.2
-0.1118	13059.5
-0.112	12283.9
-0.1122	11803.2
-0.1124	12156.6
-0.1126	13005.1
-0.1128	13210.3
-0.113	13244.5
-0.1132	12565.7
-0.1134	12131.7
-0.1136	11730.1
-0.1138	11630.3
-0.114	11606.7
-0.1142	11159.9
-0.1144	11493.2
-0.1146	11885.7
-0.1148	11784.7
-0.115	11846.4
-0.1152	11943.6
-0.1154	11563.2
-0.1156	11652.3
-0.1158	13774.7
-0.116	15188.3
-0.1162	14064.5
-0.1164	11619.2
-0.1166	10627
-0.1168	10718.8
-0.117	12667.4
-0.1172	14984.8
-0.1174	16503.2
-0.1176	17040
-0.1178	16922.6
-0.118	16065.8
-0.1182	14134.4
-0.1184	12366.9
-0.1186	11611.5
-0.1188	11379.8
-0.119	11364.8
-0.1192	11918.2
-0.1194	11964.5
-0.1196	12540
-0.1198	12751
-0.12	13027.1
-0.1202	13269.3
-0.1204	12289.3
-0.1206	12333.2
-0.1208	11376.4
-0.121	10758.4
-0.1212	11243
-0.1214	11905.3
-0.1216	12217.2
-0.1218	13076.8
-0.122	13108.9
-0.1222	13172.6
-0.1224	12209.6
-0.1226	11931.7
-0.1228	11956.2
-0.123	12321.1
-0.1232	13592.7
-0.1234	14337.6
-0.1236	13641
-0.1238	12666.1
-0.124	12292.9
-0.1242	11783.3
-0.1244	11902.7
-0.1246	12806.2
-0.1248	12100.9
-0.125	11223.8
-0.1252	10888.3
-0.1254	11112.2
-0.1256	11757.1
-0.1258	12270.4
-0.126	12900.5
-0.1262	13693.4
-0.1264	13614.5
-0.1266	13118.2
-0.1268	13207
-0.127	13806
-0.1272	15205.5
-0.1274	13742.6
-0.1276	12509.5
-0.1278	12292.3
-0.128	12697
-0.1282	13346.6
-0.1284	14634.4
-0.1286	19473.2
-0.1288	23596.3
-0.129	21139.4
-0.1292	17773.1
-0.1294	16152.8
-0.1296	14144.9
-0.1298	13545.7
-0.13	13281.6
-0.1302	12476.3
-0.1304	11388.8
-0.1306	11043.1
-0.1308	11164.6
-0.131	10971.8
-0.1312	10989
-0.1314	10998.9
-0.1316	11113.8
-0.1318	11517.2
-0.132	11766.9
-0.1322	11798.6
-0.1324	11970.8
-0.1326	12051.2
-0.1328	12580.2
-0.133	11950.4
-0.1332	11310.8
-0.1334	11196.2
-0.1336	10973.8
-0.1338	10849.4
-0.134	11115.8
-0.1342	11100.5
-0.1344	11302.2
-0.1346	11426.5
-0.1348	11481.6
-0.135	11337.9
-0.1352	11460.7
-0.1354	11681.3
-0.1356	11468.9
-0.1358	11770.1
-0.136	12810.8
-0.1362	15431.8
-0.1364	16808.2
-0.1366	18310.3
-0.1368	22272.4
-0.137	23191.3
-0.1372	23248.9
-0.1374	23410.8
-0.1376	19175.1
-0.1378	17092.7
-0.138	14957.3
-0.1382	15416.1
-0.1384	13996.6
-0.1386	12259.3
-0.1388	11728.3
-0.139	12059.2
-0.1392	12111.1
-0.1394	12545.1
-0.1396	13423.8
-0.1398	13820.6
-0.14	13913.3
-0.1402	13483.2
-0.1404	13430.4
-0.1406	13196.1
-0.1408	12891.3
-0.141	12356.9
-0.1412	12183.4
-0.1414	12613.9
-0.1416	12874.5
-0.1418	12553.4
-0.142	12139.8
-0.1422	12296.4
-0.1424	13241.4
-0.1426	14471
-0.1428	14021.6
-0.143	12541.1
-0.1432	12020.2
-0.1434	12084.8
-0.1436	12581.3
-0.1438	13695.7
-0.144	14824.2
-0.1442	15042.9
-0.1444	14732
-0.1446	13795.9
-0.1448	13320
-0.145	13442.9
-0.1452	13353
-0.1454	13172.9
-0.1456	13595.4
-0.1458	14146.7
-0.146	14295.3
-0.1462	14328
-0.1464	14369.3
-0.1466	14723.4
-0.1468	16060
-0.147	15048.8
-0.1472	15563.2
-0.1474	16462.6
-0.1476	17092.2
-0.1478	14318.8
-0.148	12035.7
-0.1482	11731.2
-0.1484	11989
-0.1486	13308.9
-0.1488	13897.4
-0.149	13647
-0.1492	13207.4
-0.1494	11898.4
-0.1496	11771
-0.1498	11456.4
-0.15	11236.8
-0.1502	10839.6
-0.1504	11507.3
-0.1506	11647.1
-0.1508	11772.5
-0.151	10852.5
-0.1512	10703.1
-0.1514	10616.4
-0.1516	10516.1
-0.1518	11013.9
-0.152	11584.6
-0.1522	10685.8
-0.1524	10903.8
-0.1526	11790.1
-0.1528	12188.6
-0.153	12198.8
-0.1532	12269
-0.1534	11634
-0.1536	11035.2
-0.1538	10798
-0.154	11241.3
-0.1542	11670.9
-0.1544	12304.7
-0.1546	13050.9
-0.1548	12912.1
-0.155	12855.1
-0.1552	12873.1
-0.1554	12595.8
-0.1556	11719.1
-0.1558	10942.9
-0.156	10857.6
-0.1562	11065.8
-0.1564	10762.4
-0.1566	10454
-0.1568	10004.8
-0.157	10328.5
-0.1572	11260.4
-0.1574	11620.8
-0.1576	11410.7
-0.1578	10784.8
-0.158	10490.9
-0.1582	11181
-0.1584	11135.9
-0.1586	10735.9
-0.1588	10672.8
-0.159	11034.3
-0.1592	11200
-0.1594	11085.6
-0.1596	11267.1
-0.1598	11396.2
-0.16	11194.5
-0.1602	10897.9
-0.1604	10776.8
-0.1606	11194.5
-0.1608	11697
-0.161	12203.2
-0.1612	12667.8
-0.1614	12599.7
-0.1616	12359.9
-0.1618	11990.3
-0.162	11712.8
-0.1622	11335.3
-0.1624	10839.2
-0.1626	11011.7
-0.1628	11401.3
-0.163	11605.4
-0.1632	11894.4
-0.1634	11581.6
-0.1636	11148.1
-0.1638	11075.6
-0.164	10920.1
-0.1642	10484.1
-0.1644	10442.6
-0.1646	10685.1
-0.1648	11117.1
-0.165	11314.5
-0.1652	11994.1
-0.1654	12457
-0.1656	12347.1
-0.1658	13044.1
-0.166	13476.2
-0.1662	12872.5
-0.1664	12104.4
-0.1666	11748.9
-0.1668	12111.5
-0.167	11554.6
-0.1672	10037.3
-0.1674	8977.37
-0.1676	8370.6
-0.1678	8971.3
-0.168	9674.73
-0.1682	10494
-0.1684	11654
-0.1686	12357.2
-0.1688	13301.2
-0.169	13575
-0.1692	14134
-0.1694	14452.8
-0.1696	13874.9
-0.1698	12905.6
-0.17	12060.1
-0.1702	11986.9
-0.1704	12643.2
-0.1706	12317.7
-0.1708	11292.1
-0.171	12181.4
-0.1712	13426.6
-0.1714	13616.1
-0.1716	12001.6
-0.1718	11084.4
-0.172	10578.4
-0.1722	11332.6
-0.1724	11358.3
-0.1726	10732.7
-0.1728	10716.4
-0.173	10959.4
-0.1732	11332
-0.1734	11289.2
-0.1736	10950
-0.1738	10954.4
-0.174	11450.1
-0.1742	11012
-0.1744	11104.2
-0.1746	11017.1
-0.1748	11130
-0.175	10640.4
-0.1752	10296.8
-0.1754	9877.48
-0.1756	10194.4
-0.1758	11005.2
-0.176	11334.8
-0.1762	12013.6
-0.1764	11877.2
-0.1766	11068.6
-0.1768	10827
-0.177	10740.5
-0.1772	10668.9
-0.1774	11076.1
-0.1776	10824.1
-0.1778	10609.6
-0.178	11089
-0.1782	11809.1
-0.1784	11893
-0.1786	11368.7
-0.1788	11236.2
-0.179	10836.9
-0.1792	10086.9
-0.1794	9574.79
-0.1796	9923.94
-0.1798	10326.3
-0.18	10397.3
-0.1802	10043.8
-0.1804	10109.9
-0.1806	10815.5
-0.1808	12695.3
-0.181	13505
-0.1812	13646.6
-0.1814	13980.6
-0.1816	13953.9
-0.1818	13447.7
-0.182	12950.8
-0.1822	13640.1
-0.1824	14781.5
-0.1826	13691.4
-0.1828	12947.4
-0.183	12597.5
-0.1832	12472.5
-0.1834	12931.3
-0.1836	13831.2
-0.1838	13339.8
-0.184	12864.8
-0.1842	12307.1
-0.1844	11289.9
-0.1846	12007
-0.1848	12581.7
-0.185	13360.8
-0.1852	14362.5
-0.1854	13729.2
-0.1856	13287.4
-0.1858	12665.3
-0.186	12151.5
-0.1862	11786.9
-0.1864	11618.1
-0.1866	11062.7
-0.1868	11297
-0.187	11041.7
-0.1872	10768.7
-0.1874	10180.7
-0.1876	8795.64
-0.1878	9042.38
-0.188	10664
-0.1882	11718.8
-0.1884	11812.8
-0.1886	10913.1
-0.1888	10806.8
-0.189	11348.2
-0.1892	12737
-0.1894	12810.5
-0.1896	12121.6
-0.1898	10277.9
-0.19	10574
-0.1902	12343.1
-0.1904	14079.5
-0.1906	13399.9
-0.1908	11897.7
-0.191	10877.4
-0.1912	10461.2
-0.1914	10378.7
-0.1916	10593.1
-0.1918	10934
-0.192	10983.3
-0.1922	10820
-0.1924	11312.1
-0.1926	11890.7
-0.1928	12250.8
-0.193	12743.9
-0.1932	13544.4
-0.1934	13748
-0.1936	12574
-0.1938	11968
-0.194	12068.5
-0.1942	12588.2
-0.1944	12260.5
-0.1946	11744.8
-0.1948	11066.5
-0.195	10982.5
-0.1952	11338.6
-0.1954	11478.1
-0.1956	11685.7
-0.1958	11852.6
-0.196	11335.4
-0.1962	11868.6
-0.1964	11367.7
-0.1966	11511.4
-0.1968	11713.7
-0.197	11763.8
-0.1972	12290.9
-0.1974	12297.2
-0.1976	12786.1
-0.1978	13379.1
-0.198	13772.3
-0.1982	14723.4
-0.1984	14602.3
-0.1986	12628.1
-0.1988	11821.1
-0.199	11174.6
-0.1992	11621.5
-0.1994	11867.1
-0.1996	11912.4
-0.1998	12691.5
-0.2	13533.8
-0.2002	14971.5
-0.2004	14797.5
-0.2006	14745.4
-0.2008	13588.6
-0.201	12857.3
-0.2012	12161.5
-0.2014	11279.7
-0.2016	11470.6
-0.2018	11422.2
-0.202	11653.3
-0.2022	10673.5
-0.2024	11018.1
-0.2026	12196.8
-0.2028	11688.3
-0.203	12036.1
-0.2032	12790.1
-0.2034	14269.2
-0.2036	14881.2
-0.2038	14412.5
-0.204	14029.6
-0.2042	13872.8
-0.2044	13740.8
-0.2046	13970.9
-0.2048	13451.4
-0.205	12974.7
-0.2052	12846.4
-0.2054	12863.4
-0.2056	12664.7
-0.2058	12683
-0.206	13333.9
-0.2062	12968.5
-0.2064	12891.1
-0.2066	13180
-0.2068	13471.7
-0.207	13184
-0.2072	13230
-0.2074	13093.4
-0.2076	13052.6
-0.2078	12719.5
-0.208	12963.5
-0.2082	12440.7
-0.2084	12255.9
-0.2086	12535.1
-0.2088	12641.5
-0.209	12739.1
-0.2092	12693.4
-0.2094	12625.2
-0.2096	12000.4
-0.2098	12032.4
-0.21	11768.4
-0.2102	11618.2
-0.2104	11837.9
-0.2106	12258.7
-0.2108	11644.7
-0.211	11078.9
-0.2112	11306.2
-0.2114	12475.8
-0.2116	12074.4
-0.2118	11213.8
-0.212	12168.9
-0.2122	12210.5
-0.2124	11612.4
-0.2126	10889.4
-0.2128	10403.4
-0.213	9927.06
-0.2132	10263.8
-0.2134	10387.7
-0.2136	10502.6
-0.2138	10947.8
-0.214	11892.4
-0.2142	12047.7
-0.2144	12368.4
-0.2146	12392.4
-0.2148	12078.4
-0.215	11933.1
-0.2152	10951.5
-0.2154	11375.9
-0.2156	12035.3
-0.2158	12379.1
-0.216	12832.4
-0.2162	12669.7
-0.2164	10317.4
-0.2166	9408.28
-0.2168	10083.6
-0.217	10893.3
-0.2172	11590.9
-0.2174	11072.3
-0.2176	11256.7
-0.2178	11368.8
-0.218	11250.3
-0.2182	11143.7
-0.2184	10965.6
-0.2186	10320.3
-0.2188	10920.1
-0.219	10552.5
-0.2192	9674.33
-0.2194	9633.25
-0.2196	9704.43
-0.2198	10613.5
-0.22	10208
-0.2202	10968
-0.2204	11257.3
-0.2206	10136.2
-0.2208	9695.85
-0.221	9247.17
-0.2212	9289.84
-0.2214	9481.61
-0.2216	10296.6
-0.2218	10722
-0.222	10983.8
-0.2222	10587.5
-0.2224	10883
-0.2226	11564.6
-0.2228	11797.8
-0.223	11595.5
-0.2232	11272.1
-0.2234	11533.3
-0.2236	11791.8
-0.2238	12100.2
-0.224	11534.1
-0.2242	11634.5
-0.2244	12223.2
-0.2246	12149.2
-0.2248	12294.8
-0.225	12220.7
-0.2252	11932.6
-0.2254	11513.3
-0.2256	11324.8
-0.2258	11353
-0.226	11143.2
-0.2262	11310.1
-0.2264	11493.3
-0.2266	11232
-0.2268	10785.2
-0.227	11333.6
-0.2272	11301.9
-0.2274	10865.6
-0.2276	10569.1
-0.2278	10750.2
-0.228	10509.4
-0.2282	10459
-0.2284	10932.9
-0.2286	10951.3
-0.2288	11346
-0.229	11412.1
-0.2292	11768.5
-0.2294	12228.6
-0.2296	12483.9
-0.2298	12315.2
-0.23	12517.4
-0.2302	12342.4
-0.2304	12149.7
-0.2306	12460.1
-0.2308	13579.6
-0.231	13182.7
-0.2312	13244.8
-0.2314	12467.4
-0.2316	12258
-0.2318	12326.2
-0.232	12927.2
-0.2322	13012.4
-0.2324	13231.2
-0.2326	13477.7
-0.2328	12877.2
-0.233	12709.6
-0.2332	12336.9
-0.2334	12255.9
-0.2336	12073.8
-0.2338	11871.5
-0.234	11662.3
-0.2342	12177.9
-0.2344	11701.1
-0.2346	11365.6
-0.2348	11476.9
-0.235	12105.3
-0.2352	12364.9
-0.2354	11693
-0.2356	11448.8
-0.2358	10975.6
-0.236	10668.1
-0.2362	10408.2
-0.2364	10610.8
-0.2366	10652.2
-0.2368	11108.3
-0.237	10496.8
-0.2372	10089.2
-0.2374	10215.4
-0.2376	10866.9
-0.2378	11196.1
-0.238	11525.1
-0.2382	12229.1
-0.2384	12710.6
-0.2386	11858.4
-0.2388	11365.9
-0.239	12354.4
-0.2392	12833
-0.2394	12188.1
-0.2396	11953.1
-0.2398	11596.1
-0.24	11180.4
-0.2402	10804.4
-0.2404	10725.9
-0.2406	10741.8
-0.2408	10252.4
-0.241	10032.4
-0.2412	10372.8
-0.2414	10534.9
-0.2416	10513.7
-0.2418	10199
-0.242	10134
-0.2422	10238.1
-0.2424	9885.03
-0.2426	9732.97
-0.2428	9361.16
-0.243	9343.8
-0.2432	9262.86
-0.2434	9252.93
-0.2436	9590.03
-0.2438	10118.9
-0.244	9626.43
-0.2442	10128
-0.2444	10639.1
-0.2446	10840.6
-0.2448	10614.5
-0.245	10150.1
-0.2452	10000.2
-0.2454	9837.16
-0.2456	10557.9
-0.2458	10663.6
-0.246	10520.5
-0.2462	10120.1
-0.2464	9698.52
-0.2466	9197.11
-0.2468	9065.33
-0.247	9098.67
-0.2472	9142.43
-0.2474	9412.94
-0.2476	9006.88
-0.2478	8890.81
-0.248	8898.13
-0.2482	8687.54
-0.2484	8646.31
-0.2486	9078.92
-0.2488	9347.85
-0.249	9449.49
-0.2492	9951.42
-0.2494	10091.7
-0.2496	10211.7
-0.2498	10143.7
-0.25	10203.5
-0.2502	10193.1
-0.2504	9846.5
-0.2506	9758.19
-0.2508	10232.3
-0.251	10199.8
-0.2512	10710.9
-0.2514	10574.3
-0.2516	10175.9
-0.2518	10522
-0.252	11102.1
-0.2522	11101.8
-0.2524	10830.8
-0.2526	10305.3
-0.2528	10871.8
-0.253	11105.1
-0.2532	11487.3
-0.2534	11041.9
-0.2536	10850.2
-0.2538	10960.9
-0.254	11277.2
-0.2542	11390
-0.2544	11405.9
-0.2546	11382.7
-0.2548	11465.7
-0.255	12075.5
-0.2552	12412.3
-0.2554	13280.3
-0.2556	13637.1
-0.2558	12737.8
-0.256	11077.4
-0.2562	11066
-0.2564	11706.7
-0.2566	10893.4
-0.2568	10009.1
-0.257	10559.2
-0.2572	10027.7
-0.2574	10038.5
-0.2576	10360.3
-0.2578	10677.9
-0.258	10603.5
-0.2582	10764.8
-0.2584	10989.9
-0.2586	11531.3
-0.2588	11594.7
-0.259	11619.2
-0.2592	11310.3
-0.2594	10748.2
-0.2596	11516.8
-0.2598	11620.2
-0.26	11590.9
-0.2602	12095.3
-0.2604	12386.7
-0.2606	11302.9
-0.2608	10554.5
-0.261	10848.8
-0.2612	11441
-0.2614	12196.3
-0.2616	13216
-0.2618	14333
-0.262	14461.3
-0.2622	14568
-0.2624	14825.3
-0.2626	13386.5
-0.2628	12939.4
-0.263	11708.4
-0.2632	11381.4
-0.2634	11177.5
-0.2636	11195.6
-0.2638	10994.3
-0.264	11622.4
-0.2642	11475
-0.2644	12163.5
-0.2646	12648.1
-0.2648	13652.1
-0.265	13224.8
-0.2652	13105.3
-0.2654	13265.3
-0.2656	13637.1
-0.2658	13184
-0.266	12366.8
-0.2662	12698.8
-0.2664	13384.8
-0.2666	13223.3
-0.2668	12240.9
-0.267	12160
-0.2672	12333.3
-0.2674	12704.9
-0.2676	13458.9
-0.2678	11451.6
-0.268	11991.4
-0.2682	13093.7
-0.2684	13388.7
-0.2686	11821.6
-0.2688	12504.8
-0.269	12438.6
-0.2692	12469.3
-0.2694	12415.1
-0.2696	11945.1
-0.2698	11817.3
-0.27	11947.6
-0.2702	11949.4
-0.2704	11963.6
-0.2706	12434.5
-0.2708	12814.1
-0.271	12199.7
-0.2712	10978.3
-0.2714	10759.9
-0.2716	10537
-0.2718	10273.6
-0.272	10406
-0.2722	11261.9
-0.2724	12326.1
-0.2726	12918.2
-0.2728	12144.5
-0.273	12565.5
-0.2732	12923.7
-0.2734	13540.7
-0.2736	12796.3
-0.2738	11550.8
-0.274	11251.3
-0.2742	11672.3
-0.2744	11239.4
-0.2746	12028.1
-0.2748	10942.3
-0.275	10850.7
-0.2752	11696.9
-0.2754	12476.7
-0.2756	13319
-0.2758	14607.6
-0.276	14235.5
-0.2762	13958.7
-0.2764	12685
-0.2766	12460.6
-0.2768	13291.6
-0.277	12864.1
-0.2772	12927.1
-0.2774	13542.2
-0.2776	12319.2
-0.2778	11429.6
-0.278	11945.2
-0.2782	12313.5
-0.2784	12877.9
-0.2786	13350.5
-0.2788	14166.6
-0.279	14064.3
-0.2792	12956.6
-0.2794	12719.6
-0.2796	13077.9
-0.2798	12946.4
-0.28	12127.7
-0.2802	12529.7
-0.2804	12802.4
-0.2806	13332.5
-0.2808	12628.8
-0.281	12959
-0.2812	13410.2
-0.2814	13852.7
-0.2816	13454.5
-0.2818	13631.5
-0.282	13709.9
-0.2822	13711
-0.2824	13835.3
-0.2826	14673.1
-0.2828	14077
-0.283	12894.1
-0.2832	10828.5
-0.2834	11109.5
-0.2836	11467.4
-0.2838	12427.9
-0.284	12964
-0.2842	13099.9
-0.2844	13415.1
-0.2846	13477.8
-0.2848	13357.7
-0.285	13171.1
-0.2852	13624.2
-0.2854	13795.1
-0.2856	13121.9
-0.2858	14106.1
-0.286	13255.5
-0.2862	12579.5
-0.2864	13685.2
-0.2866	13435.1
-0.2868	13082.5
-0.287	12705.9
-0.2872	12567.7
-0.2874	11983.9
-0.2876	11445.4
-0.2878	11423.7
-0.288	10452.9
-0.2882	10432.6
-0.2884	11232.4
-0.2886	11253
-0.2888	11687.1
-0.289	12355
-0.2892	12089.9
-0.2894	11960.4
-0.2896	12124.5
-0.2898	11867.5
-0.29	12880.2
-0.2902	12803
-0.2904	13977.2
-0.2906	13626.2
-0.2908	12875
-0.291	12766.3
-0.2912	11903.5
-0.2914	11819.1
-0.2916	11433.4
-0.2918	10839.3
-0.292	10566.2
-0.2922	10990
-0.2924	10453.2
-0.2926	10573.1
-0.2928	10312
-0.293	9751.95
-0.2932	11078.6
-0.2934	11810.6
-0.2936	12429.1
-0.2938	12732.5
-0.294	12125.4
-0.2942	11852.7
-0.2944	12064.1
-0.2946	12230.5
-0.2948	11437.4
-0.295	10871.1
-0.2952	11062.1
-0.2954	11115.4
-0.2956	10171
-0.2958	10076.1
-0.296	10635.8
-0.2962	11384.5
-0.2964	11742.6
-0.2966	12526.6
-0.2968	12158.7
-0.297	11556.5
-0.2972	11072.9
-0.2974	10378.8
-0.2976	10183.8
-0.2978	10063.1
-0.298	10107.8
-0.2982	10753.2
-0.2984	9825.2
-0.2986	9378.39
-0.2988	10282.5
-0.299	10447.6
-0.2992	10372.7
-0.2994	10020.6
[truncated: 503 more rows]
