# Supplementary material for: Quantized spin Hall conductance in a magnetically doped two dimensional topological insulator
Source: Nat Commun. 2021 May 27;12:3193. doi: 10.1038/s41467-021-23262-1 (PMC8160016; doi:10.1038/s41467-021-23262-1)
Supplement: Supplementary file 1 — Source Data [file 41467_2021_23262_MOESM1_ESM.zip › Fig3a.csv]

Vg	G	Vg	G	Vg	G	Vg	G	Vg	G	Vg	G	Vg	G	Vg	G
	e^2/h		e^2/h		e^2/h		e^2/h		e^2/h		e^2/h		e^2/h		e^2/h
	18 mK		190 mK		375 mK		525 mK		675 mK		960 mK		1.62 K		4.2 K
-0.4	4.0892	-0.05	10.2965	-0.05	9.93998	-0.05	10.0673	-0.05	9.87747	-0.05	10.2579	-0.05	9.61448	-0.05	9.36463
-0.3998	4.63775	-0.0502	9.63471	-0.0502	9.42952	-0.0502	9.54313	-0.0502	9.49688	-0.0502	10.0654	-0.0502	9.54578	-0.0502	9.29181
-0.3996	5.26938	-0.0504	8.98963	-0.0504	9.11461	-0.0504	9.1486	-0.0504	9.25005	-0.0504	9.89237	-0.0504	9.48251	-0.0504	9.26422
-0.3994	4.85619	-0.0506	8.54004	-0.0506	8.8342	-0.0506	8.96684	-0.0506	9.08169	-0.0506	9.57785	-0.0506	9.41717	-0.0506	9.21163
-0.3992	4.98207	-0.0508	8.3014	-0.0508	8.69598	-0.0508	8.81075	-0.0508	8.99258	-0.0508	9.42893	-0.0508	9.3419	-0.0508	9.11584
-0.399	5.48841	-0.051	8.34738	-0.051	8.54925	-0.051	8.82344	-0.051	8.93822	-0.051	9.27003	-0.051	9.30944	-0.051	9.09384
-0.3988	4.25427	-0.0512	8.61797	-0.0512	8.61253	-0.0512	8.81327	-0.0512	8.83112	-0.0512	9.19398	-0.0512	9.19812	-0.0512	9.01446
-0.3986	4.29305	-0.0514	8.8059	-0.0514	8.61621	-0.0514	8.90808	-0.0514	8.81659	-0.0514	9.10192	-0.0514	9.12536	-0.0514	8.9531
-0.3984	4.3162	-0.0516	8.77631	-0.0516	8.52331	-0.0516	8.83759	-0.0516	8.71837	-0.0516	9.06407	-0.0516	9.04407	-0.0516	8.86798
-0.3982	4.39695	-0.0518	8.49721	-0.0518	8.40705	-0.0518	8.68705	-0.0518	8.64018	-0.0518	8.96097	-0.0518	8.97909	-0.0518	8.82732
-0.398	4.12983	-0.052	8.30437	-0.052	8.37467	-0.052	8.65511	-0.052	8.63928	-0.052	8.88906	-0.052	8.88757	-0.052	8.75515
-0.3978	4.23668	-0.0522	8.53251	-0.0522	8.50454	-0.0522	8.71455	-0.0522	8.74014	-0.0522	8.76803	-0.0522	8.75662	-0.0522	8.67165
-0.3976	4.92197	-0.0524	8.85662	-0.0524	8.72878	-0.0524	8.8257	-0.0524	8.82769	-0.0524	8.75524	-0.0524	8.6636	-0.0524	8.63229
-0.3974	3.98037	-0.0526	9.17611	-0.0526	8.88691	-0.0526	8.91065	-0.0526	8.8959	-0.0526	8.62458	-0.0526	8.58521	-0.0526	8.54406
-0.3972	3.99439	-0.0528	9.5737	-0.0528	8.92939	-0.0528	8.8967	-0.0528	8.80645	-0.0528	8.48119	-0.0528	8.49714	-0.0528	8.43924
-0.397	4.06679	-0.053	9.49965	-0.053	8.61294	-0.053	8.62066	-0.053	8.61216	-0.053	8.26557	-0.053	8.32425	-0.053	8.38562
-0.3968	3.97584	-0.0532	8.58778	-0.0532	8.13925	-0.0532	8.19252	-0.0532	8.30393	-0.0532	8.05425	-0.0532	8.14828	-0.0532	8.30713
-0.3966	4.28444	-0.0534	7.75472	-0.0534	7.73627	-0.0534	7.87851	-0.0534	8.05745	-0.0534	7.92903	-0.0534	8.05083	-0.0534	8.27616
-0.3964	4.00439	-0.0536	7.5043	-0.0536	7.76965	-0.0536	7.75732	-0.0536	8.00794	-0.0536	7.84865	-0.0536	7.95885	-0.0536	8.19013
-0.3962	4.06107	-0.0538	7.66255	-0.0538	7.88496	-0.0538	7.75094	-0.0538	7.94981	-0.0538	7.78411	-0.0538	7.89443	-0.0538	8.14685
-0.396	3.99995	-0.054	7.9165	-0.054	7.99755	-0.054	7.77305	-0.054	7.89203	-0.054	7.76403	-0.054	7.8103	-0.054	8.0506
-0.3958	3.55621	-0.0542	7.98374	-0.0542	7.8836	-0.0542	7.74345	-0.0542	7.76382	-0.0542	7.67575	-0.0542	7.73249	-0.0542	7.96543
-0.3956	3.72675	-0.0544	7.72427	-0.0544	7.55266	-0.0544	7.62529	-0.0544	7.64012	-0.0544	7.47324	-0.0544	7.65726	-0.0544	7.91165
-0.3954	3.37451	-0.0546	7.45633	-0.0546	7.11622	-0.0546	7.2253	-0.0546	7.37547	-0.0546	7.29371	-0.0546	7.48866	-0.0546	7.86656
-0.3952	3.57143	-0.0548	7.03494	-0.0548	6.7196	-0.0548	6.87295	-0.0548	7.13308	-0.0548	7.03213	-0.0548	7.29391	-0.0548	7.8488
-0.395	3.22592	-0.055	6.70837	-0.055	6.45702	-0.055	6.64333	-0.055	6.82933	-0.055	6.82629	-0.055	7.16149	-0.055	7.77034
-0.3948	3.24156	-0.0552	6.56302	-0.0552	6.44158	-0.0552	6.50064	-0.0552	6.65813	-0.0552	6.67653	-0.0552	6.99645	-0.0552	7.68258
-0.3946	3.12344	-0.0554	6.52846	-0.0554	6.50757	-0.0554	6.38401	-0.0554	6.58322	-0.0554	6.67167	-0.0554	6.86871	-0.0554	7.60956
-0.3944	3.18868	-0.0556	6.26248	-0.0556	6.4209	-0.0556	6.30455	-0.0556	6.5872	-0.0556	6.66532	-0.0556	6.84132	-0.0556	7.55126
-0.3942	3.23584	-0.0558	6.02893	-0.0558	6.39282	-0.0558	6.24823	-0.0558	6.59293	-0.0558	6.72885	-0.0558	6.82894	-0.0558	7.52158
-0.394	3.12635	-0.056	6.13306	-0.056	6.49342	-0.056	6.39482	-0.056	6.68155	-0.056	6.77829	-0.056	6.82539	-0.056	7.49486
-0.3938	3.07321	-0.0562	6.4696	-0.0562	6.66973	-0.0562	6.6846	-0.0562	6.80812	-0.0562	6.84528	-0.0562	6.86909	-0.0562	7.41501
-0.3936	3.12681	-0.0564	6.89233	-0.0564	6.93035	-0.0564	7.04121	-0.0564	6.92769	-0.0564	6.94994	-0.0564	6.89841	-0.0564	7.38377
-0.3934	2.99588	-0.0566	7.22337	-0.0566	7.19065	-0.0566	7.44794	-0.0566	7.12041	-0.0566	7.09449	-0.0566	6.97585	-0.0566	7.29542
-0.3932	3.32648	-0.0568	7.38708	-0.0568	7.46041	-0.0568	7.72972	-0.0568	7.40871	-0.0568	7.26713	-0.0568	7.0717	-0.0568	7.20577
-0.393	3.09602	-0.057	7.12947	-0.057	7.54119	-0.057	7.77644	-0.057	7.62004	-0.057	7.48621	-0.057	7.21037	-0.057	7.16975
-0.3928	3.10929	-0.0572	6.84607	-0.0572	7.56869	-0.0572	7.67718	-0.0572	7.67613	-0.0572	7.61954	-0.0572	7.27262	-0.0572	7.06733
-0.3926	3.37059	-0.0574	7.24498	-0.0574	7.72975	-0.0574	7.78424	-0.0574	7.7018	-0.0574	7.61497	-0.0574	7.24278	-0.0574	7.00766
-0.3924	3.40074	-0.0576	7.70315	-0.0576	7.99844	-0.0576	7.81947	-0.0576	7.69875	-0.0576	7.46778	-0.0576	7.21766	-0.0576	6.94112
-0.3922	3.43298	-0.0578	7.92121	-0.0578	7.81264	-0.0578	7.62104	-0.0578	7.53553	-0.0578	7.31118	-0.0578	7.13026	-0.0578	6.88542
-0.392	3.4191	-0.058	7.5622	-0.058	7.32454	-0.058	7.16394	-0.058	7.29494	-0.058	7.12663	-0.058	7.0298	-0.058	6.84924
-0.3918	3.46328	-0.0582	7.03266	-0.0582	7.00852	-0.0582	6.82079	-0.0582	7.08011	-0.0582	6.98389	-0.0582	6.89732	-0.0582	6.77661
-0.3916	3.0474	-0.0584	6.74065	-0.0584	6.77888	-0.0584	6.58027	-0.0584	6.88281	-0.0584	6.8388	-0.0584	6.8368	-0.0584	6.72243
-0.3914	3.08522	-0.0586	6.66942	-0.0586	6.58143	-0.0586	6.57989	-0.0586	6.77967	-0.0586	6.79419	-0.0586	6.74425	-0.0586	6.70197
-0.3912	2.9914	-0.0588	6.82516	-0.0588	6.62064	-0.0588	6.71874	-0.0588	6.83342	-0.0588	6.8562	-0.0588	6.726	-0.0588	6.67531
-0.391	2.98872	-0.059	7.08869	-0.059	6.91214	-0.059	6.94796	-0.059	6.99928	-0.059	6.97634	-0.059	6.72041	-0.059	6.61871
-0.3908	3.02927	-0.0592	7.44101	-0.0592	7.21266	-0.0592	7.12616	-0.0592	7.19674	-0.0592	7.14355	-0.0592	6.76566	-0.0592	6.58056
-0.3906	2.77543	-0.0594	7.70361	-0.0594	7.52952	-0.0594	7.37188	-0.0594	7.47523	-0.0594	7.28722	-0.0594	6.70939	-0.0594	6.5681
-0.3904	2.73248	-0.0596	7.9567	-0.0596	7.81593	-0.0596	7.64667	-0.0596	7.67569	-0.0596	7.3525	-0.0596	6.68087	-0.0596	6.52146
-0.3902	2.82759	-0.0598	7.72109	-0.0598	7.85849	-0.0598	7.68125	-0.0598	7.62552	-0.0598	7.28004	-0.0598	6.57241	-0.0598	6.48885
-0.39	2.85548	-0.06	7.10943	-0.06	7.40922	-0.06	7.28521	-0.06	7.26497	-0.06	7.09059	-0.06	6.51539	-0.06	6.46599
-0.3898	2.71197	-0.0602	6.59176	-0.0602	6.73907	-0.0602	6.75815	-0.0602	6.85599	-0.0602	6.76347	-0.0602	6.41935	-0.0602	6.43342
-0.3896	2.91255	-0.0604	6.32128	-0.0604	6.21632	-0.0604	6.31372	-0.0604	6.47179	-0.0604	6.43151	-0.0604	6.26962	-0.0604	6.4032
-0.3894	2.90629	-0.0606	6.11007	-0.0606	5.79413	-0.0606	6.07373	-0.0606	6.17296	-0.0606	6.14244	-0.0606	6.1248	-0.0606	6.386
-0.3892	2.88062	-0.0608	5.93167	-0.0608	5.52924	-0.0608	5.84951	-0.0608	5.85529	-0.0608	5.93075	-0.0608	5.99032	-0.0608	6.33863
-0.389	3.03568	-0.061	5.62096	-0.061	5.47012	-0.061	5.71056	-0.061	5.63281	-0.061	5.75314	-0.061	5.85166	-0.061	6.34378
-0.3888	2.9249	-0.0612	5.30593	-0.0612	5.31517	-0.0612	5.57458	-0.0612	5.47549	-0.0612	5.67962	-0.0612	5.7182	-0.0612	6.31022
-0.3886	2.92935	-0.0614	5.08243	-0.0614	5.142	-0.0614	5.44293	-0.0614	5.45043	-0.0614	5.64128	-0.0614	5.64552	-0.0614	6.29084
-0.3884	3.05238	-0.0616	5.08067	-0.0616	5.16368	-0.0616	5.40523	-0.0616	5.47816	-0.0616	5.62503	-0.0616	5.60565	-0.0616	6.28703
-0.3882	2.72545	-0.0618	5.26064	-0.0618	5.27181	-0.0618	5.41154	-0.0618	5.58225	-0.0618	5.61627	-0.0618	5.64698	-0.0618	6.26943
-0.388	2.97415	-0.062	5.44055	-0.062	5.42813	-0.062	5.47037	-0.062	5.71155	-0.062	5.65744	-0.062	5.69709	-0.062	6.23344
-0.3878	2.77175	-0.0622	5.56659	-0.0622	5.63851	-0.0622	5.52315	-0.0622	5.88365	-0.0622	5.75854	-0.0622	5.78439	-0.0622	6.23449
-0.3876	2.78987	-0.0624	5.67492	-0.0624	5.77753	-0.0624	5.50734	-0.0624	5.93999	-0.0624	5.84616	-0.0624	5.88255	-0.0624	6.20531
-0.3874	2.80031	-0.0626	5.5484	-0.0626	5.70205	-0.0626	5.45022	-0.0626	5.90804	-0.0626	5.90655	-0.0626	5.96164	-0.0626	6.21625
-0.3872	2.73021	-0.0628	5.42843	-0.0628	5.66187	-0.0628	5.49645	-0.0628	5.76239	-0.0628	5.89579	-0.0628	6.02045	-0.0628	6.21604
-0.387	2.72047	-0.063	5.60296	-0.063	5.84082	-0.063	5.74071	-0.063	5.73881	-0.063	5.8736	-0.063	6.03097	-0.063	6.19303
-0.3868	2.75085	-0.0632	5.83968	-0.0632	5.93978	-0.0632	5.92825	-0.0632	5.78367	-0.0632	5.86135	-0.0632	5.97206	-0.0632	6.17876
-0.3866	2.60909	-0.0634	5.94639	-0.0634	5.71507	-0.0634	5.9109	-0.0634	5.79668	-0.0634	5.8106	-0.0634	5.93717	-0.0634	6.1981
-0.3864	2.8321	-0.0636	5.63313	-0.0636	5.51617	-0.0636	5.80276	-0.0636	5.70471	-0.0636	5.77366	-0.0636	5.90075	-0.0636	6.18785
-0.3862	2.77151	-0.0638	5.4918	-0.0638	5.51662	-0.0638	5.70446	-0.0638	5.6425	-0.0638	5.72999	-0.0638	5.86606	-0.0638	6.17606
-0.386	2.5456	-0.064	5.66448	-0.064	5.6943	-0.064	5.70111	-0.064	5.65129	-0.064	5.69168	-0.064	5.84475	-0.064	6.17068
-0.3858	2.60005	-0.0642	5.97949	-0.0642	5.82019	-0.0642	5.66247	-0.0642	5.63076	-0.0642	5.67459	-0.0642	5.86081	-0.0642	6.18488
-0.3856	2.43474	-0.0644	6.24082	-0.0644	5.78133	-0.0644	5.60067	-0.0644	5.54657	-0.0644	5.71449	-0.0644	5.90028	-0.0644	6.16154
-0.3854	2.53991	-0.0646	6.30824	-0.0646	5.67282	-0.0646	5.68414	-0.0646	5.55749	-0.0646	5.70868	-0.0646	5.92173	-0.0646	6.17492
-0.3852	2.71315	-0.0648	6.18997	-0.0648	5.72205	-0.0648	5.87856	-0.0648	5.64669	-0.0648	5.80857	-0.0648	5.97592	-0.0648	6.172
-0.385	2.49741	-0.065	6.02505	-0.065	5.90453	-0.065	6.08029	-0.065	5.74788	-0.065	5.91758	-0.065	6.06566	-0.065	6.14875
-0.3848	2.37684	-0.0652	6.14295	-0.0652	6.10451	-0.0652	6.16611	-0.0652	5.82351	-0.0652	6.005	-0.0652	6.06653	-0.0652	6.10995
-0.3846	2.5074	-0.0654	6.29593	-0.0654	6.18629	-0.0654	6.17987	-0.0654	5.91506	-0.0654	6.13139	-0.0654	6.13255	-0.0654	6.13788
-0.3844	2.40414	-0.0656	6.09163	-0.0656	6.00262	-0.0656	6.19502	-0.0656	6.07518	-0.0656	6.17516	-0.0656	6.21867	-0.0656	6.1067
-0.3842	2.44037	-0.0658	5.83657	-0.0658	5.97884	-0.0658	6.20992	-0.0658	6.22912	-0.0658	6.30568	-0.0658	6.27785	-0.0658	6.09554
-0.384	2.42471	-0.066	5.88898	-0.066	6.19757	-0.066	6.3423	-0.066	6.49391	-0.066	6.41808	-0.066	6.31013	-0.066	6.07333
-0.3838	2.48403	-0.0662	5.95901	-0.0662	6.41694	-0.0662	6.5617	-0.0662	6.69143	-0.0662	6.52016	-0.0662	6.37286	-0.0662	6.02718
-0.3836	2.53853	-0.0664	6.15674	-0.0664	6.5437	-0.0664	6.70874	-0.0664	6.864	-0.0664	6.61766	-0.0664	6.39309	-0.0664	6.0185
-0.3834	2.49873	-0.0666	6.22923	-0.0666	6.51945	-0.0666	6.68727	-0.0666	6.82261	-0.0666	6.62294	-0.0666	6.34729	-0.0666	5.98601
-0.3832	2.49574	-0.0668	6.14304	-0.0668	6.43676	-0.0668	6.43278	-0.0668	6.64075	-0.0668	6.52231	-0.0668	6.29962	-0.0668	5.93794
-0.383	2.32822	-0.067	5.97679	-0.067	6.34201	-0.067	6.33925	-0.067	6.53077	-0.067	6.41738	-0.067	6.20825	-0.067	5.88273
-0.3828	2.37879	-0.0672	5.88711	-0.0672	6.2923	-0.0672	6.28406	-0.0672	6.4539	-0.0672	6.30244	-0.0672	6.13982	-0.0672	5.87043
-0.3826	2.29331	-0.0674	5.90049	-0.0674	6.14752	-0.0674	6.06495	-0.0674	6.17472	-0.0674	6.03074	-0.0674	6.05523	-0.0674	5.82692
-0.3824	2.35691	-0.0676	5.90075	-0.0676	5.81334	-0.0676	5.70317	-0.0676	5.83067	-0.0676	5.73267	-0.0676	5.92834	-0.0676	5.76102
-0.3822	2.47031	-0.0678	5.37643	-0.0678	5.39145	-0.0678	5.24676	-0.0678	5.35036	-0.0678	5.43047	-0.0678	5.69789	-0.0678	5.71305
-0.382	2.57787	-0.068	4.81246	-0.068	5.02296	-0.068	4.82975	-0.068	5.06573	-0.068	5.18082	-0.068	5.5048	-0.068	5.63756
-0.3818	2.57158	-0.0682	4.80025	-0.0682	4.67461	-0.0682	4.47146	-0.0682	4.84546	-0.0682	5.04287	-0.0682	5.30224	-0.0682	5.58688
-0.3816	2.68798	-0.0684	4.98841	-0.0684	4.46569	-0.0684	4.4059	-0.0684	4.73926	-0.0684	4.96388	-0.0684	5.18829	-0.0684	5.56221
-0.3814	2.59278	-0.0686	5.22917	-0.0686	4.47022	-0.0686	4.48574	-0.0686	4.72948	-0.0686	4.96804	-0.0686	5.08224	-0.0686	5.49068
-0.3812	2.50018	-0.0688	5.13675	-0.0688	4.63588	-0.0688	4.66156	-0.0688	4.86445	-0.0688	5.01043	-0.0688	5.04975	-0.0688	5.45998
-0.381	2.5043	-0.069	5.05174	-0.069	4.82019	-0.069	4.79123	-0.069	5.00052	-0.069	5.06759	-0.069	5.034	-0.069	5.40991
-0.3808	2.50544	-0.0692	5.02681	-0.0692	4.88419	-0.0692	4.79253	-0.0692	5.0854	-0.0692	5.10435	-0.0692	5.00302	-0.0692	5.34534
-0.3806	2.40058	-0.0694	5.01953	-0.0694	4.96406	-0.0694	4.7978	-0.0694	5.10789	-0.0694	5.1395	-0.0694	5.01706	-0.0694	5.31089
-0.3804	2.57439	-0.0696	5.15234	-0.0696	5.26684	-0.0696	5.00613	-0.0696	5.18346	-0.0696	5.16404	-0.0696	5.01605	-0.0696	5.27475
-0.3802	2.4524	-0.0698	5.40531	-0.0698	5.36966	-0.0698	5.3037	-0.0698	5.28959	-0.0698	5.24187	-0.0698	5.00131	-0.0698	5.2389
-0.38	2.60781	-0.07	5.79182	-0.07	5.45147	-0.07	5.55716	-0.07	5.42797	-0.07	5.38485	-0.07	4.94803	-0.07	5.18589
-0.3798	2.44631	-0.0702	6.22422	-0.0702	5.71954	-0.0702	5.72846	-0.0702	5.58642	-0.0702	5.52573	-0.0702	4.9334	-0.0702	5.15227
-0.3796	2.40207	-0.0704	6.10549	-0.0704	5.85527	-0.0704	5.75416	-0.0704	5.60346	-0.0704	5.5606	-0.0704	4.88186	-0.0704	5.10565
-0.3794	2.35988	-0.0706	5.54082	-0.0706	5.58719	-0.0706	5.55213	-0.0706	5.50562	-0.0706	5.4874	-0.0706	4.90183	-0.0706	5.04555
-0.3792	2.37027	-0.0708	5.07541	-0.0708	5.26409	-0.0708	5.26872	-0.0708	5.34692	-0.0708	5.34126	-0.0708	4.89845	-0.0708	5.01953
-0.379	2.23451	-0.071	4.71049	-0.071	4.94371	-0.071	5.04345	-0.071	5.1507	-0.071	5.14138	-0.071	4.9315	-0.071	4.95864
-0.3788	2.10191	-0.0712	4.36698	-0.0712	4.8613	-0.0712	4.9309	-0.0712	4.94463	-0.0712	4.9708	-0.0712	4.92315	-0.0712	4.92472
-0.3786	1.98611	-0.0714	4.42042	-0.0714	4.96256	-0.0714	4.89697	-0.0714	4.84693	-0.0714	4.81436	-0.0714	4.93606	-0.0714	4.89821
-0.3784	2.04278	-0.0716	4.71887	-0.0716	5.04366	-0.0716	5.00527	-0.0716	4.87495	-0.0716	4.72193	-0.0716	4.91978	-0.0716	4.84357
-0.3782	2.16425	-0.0718	4.98669	-0.0718	5.15316	-0.0718	5.11415	-0.0718	4.91158	-0.0718	4.64609	-0.0718	4.86127	-0.0718	4.81623
-0.378	2.30883	-0.072	4.84636	-0.072	5.0672	-0.072	5.03399	-0.072	4.92833	-0.072	4.56312	-0.072	4.82423	-0.072	4.76625
-0.3778	2.30213	-0.0722	4.33871	-0.0722	4.63966	-0.0722	4.77927	-0.0722	4.80121	-0.0722	4.52872	-0.0722	4.74193	-0.0722	4.72343
-0.3776	2.31495	-0.0724	3.97348	-0.0724	4.23868	-0.0724	4.38677	-0.0724	4.56687	-0.0724	4.44822	-0.0724	4.66437	-0.0724	4.6622
-0.3774	2.27655	-0.0726	3.9347	-0.0726	4.10823	-0.0726	4.07847	-0.0726	4.32936	-0.0726	4.40675	-0.0726	4.53721	-0.0726	4.61911
-0.3772	2.16396	-0.0728	4.14517	-0.0728	4.24285	-0.0728	4.00349	-0.0728	4.21122	-0.0728	4.36794	-0.0728	4.44222	-0.0728	4.56333
-0.377	2.20197	-0.073	4.20768	-0.073	4.32326	-0.073	4.14049	-0.073	4.25861	-0.073	4.41136	-0.073	4.39941	-0.073	4.50567
-0.3768	2.10973	-0.0732	4.15085	-0.0732	4.27199	-0.0732	4.35297	-0.0732	4.41981	-0.0732	4.48509	-0.0732	4.41935	-0.0732	4.47152
-0.3766	2.21679	-0.0734	4.2907	-0.0734	4.38686	-0.0734	4.59796	-0.0734	4.55903	-0.0734	4.61093	-0.0734	4.4646	-0.0734	4.4105
-0.3764	2.26114	-0.0736	4.34078	-0.0736	4.5222	-0.0736	4.84512	-0.0736	4.63275	-0.0736	4.70569	-0.0736	4.51047	-0.0736	4.35559
-0.3762	2.20462	-0.0738	4.40035	-0.0738	4.6146	-0.0738	4.91079	-0.0738	4.60552	-0.0738	4.687	-0.0738	4.51758	-0.0738	4.30891
-0.376	2.20191	-0.074	4.31441	-0.074	4.61794	-0.074	4.87439	-0.074	4.55637	-0.074	4.55724	-0.074	4.48232	-0.074	4.24936
-0.3758	2.34341	-0.0742	4.29907	-0.0742	4.56062	-0.0742	4.70885	-0.0742	4.457	-0.0742	4.37435	-0.0742	4.45554	-0.0742	4.19208
-0.3756	2.41611	-0.0744	4.37692	-0.0744	4.47215	-0.0744	4.54758	-0.0744	4.35708	-0.0744	4.23585	-0.0744	4.38146	-0.0744	4.15447
-0.3754	2.53921	-0.0746	4.38956	-0.0746	4.45787	-0.0746	4.43334	-0.0746	4.28735	-0.0746	4.1447	-0.0746	4.31629	-0.0746	4.11496
-0.3752	2.70793	-0.0748	4.34472	-0.0748	4.5548	-0.0748	4.39188	-0.0748	4.2203	-0.0748	4.10793	-0.0748	4.26852	-0.0748	4.09666
-0.375	2.35375	-0.075	4.27672	-0.075	4.53531	-0.075	4.3625	-0.075	4.16381	-0.075	4.08805	-0.075	4.2458	-0.075	4.04506
-0.3748	2.19617	-0.0752	4.06627	-0.0752	4.25496	-0.0752	4.22713	-0.0752	4.02667	-0.0752	4.08913	-0.0752	4.19708	-0.0752	4.02434
-0.3746	2.24047	-0.0754	3.64326	-0.0754	3.95608	-0.0754	3.9735	-0.0754	3.9185	-0.0754	4.03635	-0.0754	4.1565	-0.0754	3.99506
-0.3744	2.1153	-0.0756	3.23726	-0.0756	3.7431	-0.0756	3.7715	-0.0756	3.86399	-0.0756	3.97991	-0.0756	4.08376	-0.0756	3.95087
-0.3742	2.17627	-0.0758	3.41164	-0.0758	3.7545	-0.0758	3.69427	-0.0758	3.92148	-0.0758	3.91785	-0.0758	3.98507	-0.0758	3.91036
-0.374	2.08666	-0.076	3.73395	-0.076	3.95853	-0.076	3.7586	-0.076	3.9921	-0.076	3.96638	-0.076	3.91479	-0.076	3.87582
-0.3738	2.26069	-0.0762	3.97034	-0.0762	4.04622	-0.0762	3.8428	-0.0762	4.0694	-0.0762	4.01035	-0.0762	3.87725	-0.0762	3.86315
-0.3736	2.03803	-0.0764	4.12461	-0.0764	4.14884	-0.0764	4.02443	-0.0764	4.11216	-0.0764	4.07947	-0.0764	3.90303	-0.0764	3.81614
-0.3734	2.09788	-0.0766	4.26321	-0.0766	4.2436	-0.0766	4.22837	-0.0766	4.20684	-0.0766	4.13195	-0.0766	3.93923	-0.0766	3.80533
-0.3732	2.05276	-0.0768	4.43628	-0.0768	4.23076	-0.0768	4.30398	-0.0768	4.19713	-0.0768	4.16881	-0.0768	3.98958	-0.0768	3.77256
-0.373	1.96723	-0.077	4.20778	-0.077	4.03484	-0.077	4.21825	-0.077	4.07217	-0.077	4.09808	-0.077	4.00402	-0.077	3.71591
-0.3728	1.93327	-0.0772	3.94701	-0.0772	3.897	-0.0772	4.09416	-0.0772	4.00414	-0.0772	4.07239	-0.0772	3.98284	-0.0772	3.69718
-0.3726	1.88505	-0.0774	3.82869	-0.0774	3.79195	-0.0774	3.87185	-0.0774	4.02267	-0.0774	4.03071	-0.0774	3.91448	-0.0774	3.6409
-0.3724	2.12513	-0.0776	3.79702	-0.0776	3.70819	-0.0776	3.69112	-0.0776	4.0119	-0.0776	3.96617	-0.0776	3.80465	-0.0776	3.58458
-0.3722	2.01769	-0.0778	3.87124	-0.0778	3.86351	-0.0778	3.7204	-0.0778	3.95343	-0.0778	3.91812	-0.0778	3.695	-0.0778	3.55192
-0.372	2.18872	-0.078	4.14779	-0.078	4.1044	-0.078	3.88573	-0.078	4.00674	-0.078	3.8611	-0.078	3.60228	-0.078	3.50561
-0.3718	2.18804	-0.0782	4.28756	-0.0782	4.22954	-0.0782	3.926	-0.0782	4.00753	-0.0782	3.79122	-0.0782	3.51082	-0.0782	3.46837
-0.3716	2.09721	-0.0784	3.84016	-0.0784	4.07317	-0.0784	3.80585	-0.0784	3.84859	-0.0784	3.71351	-0.0784	3.43598	-0.0784	3.43076
-0.3714	2.01533	-0.0786	3.54627	-0.0786	3.78053	-0.0786	3.64769	-0.0786	3.72752	-0.0786	3.67544	-0.0786	3.38897	-0.0786	3.39721
-0.3712	1.98417	-0.0788	3.45986	-0.0788	3.58778	-0.0788	3.59551	-0.0788	3.64352	-0.0788	3.61425	-0.0788	3.36047	-0.0788	3.35176
-0.371	2.08681	-0.079	3.51283	-0.079	3.4363	-0.079	3.58796	-0.079	3.579	-0.079	3.59615	-0.079	3.36839	-0.079	3.31463
-0.3708	2.14152	-0.0792	3.62453	-0.0792	3.31717	-0.0792	3.57519	-0.0792	3.48565	-0.0792	3.55988	-0.0792	3.36296	-0.0792	3.28887
-0.3706	2.43856	-0.0794	3.75453	-0.0794	3.34091	-0.0794	3.58207	-0.0794	3.45975	-0.0794	3.53039	-0.0794	3.33182	-0.0794	3.25889
-0.3704	2.50494	-0.0796	3.84104	-0.0796	3.4207	-0.0796	3.59768	-0.0796	3.48204	-0.0796	3.47849	-0.0796	3.29547	-0.0796	3.23589
-0.3702	2.45999	-0.0798	3.79047	-0.0798	3.61633	-0.0798	3.51187	-0.0798	3.51363	-0.0798	3.40171	-0.0798	3.2308	-0.0798	3.20411
-0.37	2.42685	-0.08	3.70451	-0.08	3.80748	-0.08	3.35917	-0.08	3.41895	-0.08	3.25315	-0.08	3.17526	-0.08	3.17945
-0.3698	2.39544	-0.0802	3.75511	-0.0802	3.8132	-0.0802	3.28248	-0.0802	3.25627	-0.0802	3.08854	-0.0802	3.11379	-0.0802	3.15768
-0.3696	2.295	-0.0804	3.80881	-0.0804	3.72235	-0.0804	3.28405	-0.0804	3.13546	-0.0804	2.95121	-0.0804	3.05115	-0.0804	3.11593
-0.3694	2.3203	-0.0806	3.4773	-0.0806	3.58402	-0.0806	3.21113	-0.0806	3.06205	-0.0806	2.84181	-0.0806	2.99674	-0.0806	3.09425
-0.3692	2.46959	-0.0808	2.95662	-0.0808	3.24946	-0.0808	3.06199	-0.0808	2.92863	-0.0808	2.7382	-0.0808	2.89354	-0.0808	3.06519
-0.369	2.70011	-0.081	2.7279	-0.081	3.00947	-0.081	2.90526	-0.081	2.84446	-0.081	2.63673	-0.081	2.76861	-0.081	3.02591
-0.3688	2.4382	-0.0812	2.82701	-0.0812	3.03052	-0.0812	2.83286	-0.0812	2.80084	-0.0812	2.57114	-0.0812	2.67199	-0.0812	2.9995
-0.3686	2.39508	-0.0814	2.94631	-0.0814	3.0353	-0.0814	2.79041	-0.0814	2.79044	-0.0814	2.55717	-0.0814	2.60506	-0.0814	2.96191
-0.3684	2.24922	-0.0816	2.80831	-0.0816	2.94222	-0.0816	2.71169	-0.0816	2.71704	-0.0816	2.50248	-0.0816	2.55002	-0.0816	2.93554
-0.3682	2.38028	-0.0818	2.51124	-0.0818	2.63127	-0.0818	2.59497	-0.0818	2.60342	-0.0818	2.45976	-0.0818	2.50359	-0.0818	2.91694
-0.368	2.38867	-0.082	2.37256	-0.082	2.41722	-0.082	2.49176	-0.082	2.46151	-0.082	2.41765	-0.082	2.46587	-0.082	2.88562
-0.3678	2.27187	-0.0822	2.34056	-0.0822	2.35968	-0.0822	2.44458	-0.0822	2.39197	-0.0822	2.39264	-0.0822	2.43447	-0.0822	2.85992
-0.3676	2.62752	-0.0824	2.36662	-0.0824	2.40717	-0.0824	2.46301	-0.0824	2.42322	-0.0824	2.41208	-0.0824	2.47575	-0.0824	2.82914
-0.3674	2.27837	-0.0826	2.42308	-0.0826	2.4852	-0.0826	2.55493	-0.0826	2.47794	-0.0826	2.45578	-0.0826	2.53862	-0.0826	2.79824
-0.3672	2.20122	-0.0828	2.53723	-0.0828	2.58803	-0.0828	2.75994	-0.0828	2.60762	-0.0828	2.55774	-0.0828	2.66446	-0.0828	2.7761
-0.367	2.18522	-0.083	2.77268	-0.083	2.77544	-0.083	3.03437	-0.083	2.8177	-0.083	2.72776	-0.083	2.7792	-0.083	2.75803
-0.3668	2.32898	-0.0832	3.19174	-0.0832	3.11114	-0.0832	3.32261	-0.0832	3.04899	-0.0832	2.94524	-0.0832	2.90461	-0.0832	2.73604
-0.3666	2.36416	-0.0834	3.55782	-0.0834	3.3116	-0.0834	3.45785	-0.0834	3.21671	-0.0834	3.12836	-0.0834	2.98117	-0.0834	2.71647
-0.3664	2.52139	-0.0836	3.53749	-0.0836	3.30168	-0.0836	3.37359	-0.0836	3.27473	-0.0836	3.19122	-0.0836	3.04764	-0.0836	2.69232
-0.3662	2.44201	-0.0838	3.31636	-0.0838	3.22403	-0.0838	3.27365	-0.0838	3.23713	-0.0838	3.11813	-0.0838	3.06562	-0.0838	2.66173
-0.366	2.38034	-0.084	3.03383	-0.084	3.16952	-0.084	3.21496	-0.084	3.11736	-0.084	3.00249	-0.084	3.0364	-0.084	2.64215
-0.3658	2.34375	-0.0842	2.78263	-0.0842	2.99542	-0.0842	3.16721	-0.0842	2.95907	-0.0842	2.8817	-0.0842	2.94862	-0.0842	2.61174
-0.3656	2.58124	-0.0844	2.86638	-0.0844	2.81484	-0.0844	2.92443	-0.0844	2.78155	-0.0844	2.75711	-0.0844	2.82143	-0.0844	2.59458
-0.3654	2.28926	-0.0846	2.99214	-0.0846	2.76915	-0.0846	2.71834	-0.0846	2.62744	-0.0846	2.65332	-0.0846	2.69585	-0.0846	2.57898
-0.3652	1.95396	-0.0848	2.8486	-0.0848	2.67411	-0.0848	2.53684	-0.0848	2.54499	-0.0848	2.59364	-0.0848	2.60216	-0.0848	2.56153
-0.365	1.99816	-0.085	2.62092	-0.085	2.46957	-0.085	2.44795	-0.085	2.58205	-0.085	2.62349	-0.085	2.53222	-0.085	2.54658
-0.3648	2.24977	-0.0852	2.50234	-0.0852	2.35677	-0.0852	2.49976	-0.0852	2.65377	-0.0852	2.65658	-0.0852	2.52711	-0.0852	2.53695
-0.3646	2.36601	-0.0854	2.49962	-0.0854	2.36059	-0.0854	2.51804	-0.0854	2.7031	-0.0854	2.70109	-0.0854	2.55871	-0.0854	2.51806
-0.3644	2.34447	-0.0856	2.56312	-0.0856	2.49301	-0.0856	2.5381	-0.0856	2.76214	-0.0856	2.75146	-0.0856	2.6423	-0.0856	2.49392
-0.3642	2.19259	-0.0858	2.65107	-0.0858	2.66362	-0.0858	2.61909	-0.0858	2.83803	-0.0858	2.84335	-0.0858	2.73839	-0.0858	2.47846
-0.364	2.18688	-0.086	2.63497	-0.086	2.85562	-0.086	2.78264	-0.086	2.94764	-0.086	2.90072	-0.086	2.82572	-0.086	2.45574
-0.3638	2.19298	-0.0862	2.66739	-0.0862	2.99095	-0.0862	2.9216	-0.0862	3.08146	-0.0862	2.92837	-0.0862	2.87622	-0.0862	2.44897
-0.3636	2.09757	-0.0864	2.86749	-0.0864	3.11762	-0.0864	2.98513	-0.0864	3.16553	-0.0864	2.97133	-0.0864	2.86496	-0.0864	2.43303
-0.3634	2.27258	-0.0866	3.06615	-0.0866	3.27241	-0.0866	3.00894	-0.0866	3.24958	-0.0866	3.00831	-0.0866	2.80927	-0.0866	2.41121
-0.3632	2.5563	-0.0868	3.19391	-0.0868	3.25705	-0.0868	2.99397	-0.0868	3.33018	-0.0868	3.03238	-0.0868	2.7419	-0.0868	2.40057
-0.363	2.67685	-0.087	2.98415	-0.087	3.15	-0.087	3.04088	-0.087	3.35562	-0.087	3.08532	-0.087	2.66302	-0.087	2.38766
-0.3628	2.64208	-0.0872	2.73711	-0.0872	2.97652	-0.0872	3.08403	-0.0872	3.35609	-0.0872	3.12398	-0.0872	2.61236	-0.0872	2.3593
-0.3626	2.48882	-0.0874	2.61937	-0.0874	2.75515	-0.0874	2.99273	-0.0874	3.20723	-0.0874	3.04904	-0.0874	2.56107	-0.0874	2.34111
-0.3624	2.43916	-0.0876	2.54357	-0.0876	2.71786	-0.0876	2.81994	-0.0876	2.99457	-0.0876	2.89118	-0.0876	2.51445	-0.0876	2.3249
-0.3622	2.31244	-0.0878	2.5345	-0.0878	2.75373	-0.0878	2.75616	-0.0878	2.76821	-0.0878	2.71742	-0.0878	2.47515	-0.0878	2.30398
-0.362	2.33825	-0.088	2.51512	-0.088	2.74628	-0.088	2.66718	-0.088	2.53919	-0.088	2.53525	-0.088	2.41553	-0.088	2.27805
-0.3618	2.20954	-0.0882	2.38204	-0.0882	2.62876	-0.0882	2.47088	-0.0882	2.30821	-0.0882	2.34098	-0.0882	2.32481	-0.0882	2.25069
-0.3616	2.30968	-0.0884	2.14039	-0.0884	2.30328	-0.0884	2.20609	-0.0884	2.11818	-0.0884	2.17094	-0.0884	2.21736	-0.0884	2.22887
-0.3614	2.11034	-0.0886	2.19422	-0.0886	2.04038	-0.0886	2.06361	-0.0886	2.02762	-0.0886	2.08502	-0.0886	2.12828	-0.0886	2.20608
-0.3612	2.15546	-0.0888	2.50018	-0.0888	2.05271	-0.0888	2.10428	-0.0888	2.11795	-0.0888	2.13422	-0.0888	2.10445	-0.0888	2.18602
-0.361	2.09826	-0.089	2.67771	-0.089	2.16598	-0.089	2.2038	-0.089	2.25572	-0.089	2.27048	-0.089	2.09642	-0.089	2.1536
-0.3608	2.04234	-0.0892	2.7452	-0.0892	2.33725	-0.0892	2.3436	-0.0892	2.36093	-0.0892	2.36632	-0.0892	2.12628	-0.0892	2.14446
-0.3606	2.2427	-0.0894	2.7139	-0.0894	2.51924	-0.0894	2.44064	-0.0894	2.44	-0.0894	2.37294	-0.0894	2.16255	-0.0894	2.12948
-0.3604	2.208	-0.0896	2.57433	-0.0896	2.71469	-0.0896	2.53303	-0.0896	2.44504	-0.0896	2.36601	-0.0896	2.1807	-0.0896	2.12009
-0.3602	2.10323	-0.0898	2.6181	-0.0898	2.68008	-0.0898	2.53086	-0.0898	2.41169	-0.0898	2.33688	-0.0898	2.18746	-0.0898	2.10874
-0.36	2.21883	-0.09	2.66601	-0.09	2.54221	-0.09	2.45703	-0.09	2.39471	-0.09	2.32116	-0.09	2.23091	-0.09	2.09174
-0.3598	2.19792	-0.0902	2.54341	-0.0902	2.3829	-0.0902	2.33756	-0.0902	2.38513	-0.0902	2.30786	-0.0902	2.25551	-0.0902	2.08013
-0.3596	2.29848	-0.0904	2.41836	-0.0904	2.25247	-0.0904	2.23505	-0.0904	2.39345	-0.0904	2.25439	-0.0904	2.25225	-0.0904	2.05946
-0.3594	2.15997	-0.0906	2.35034	-0.0906	2.24941	-0.0906	2.14963	-0.0906	2.36374	-0.0906	2.2039	-0.0906	2.21434	-0.0906	2.04484
-0.3592	2.34031	-0.0908	2.30997	-0.0908	2.29216	-0.0908	2.13833	-0.0908	2.32643	-0.0908	2.1666	-0.0908	2.17736	-0.0908	2.03402
-0.359	2.40806	-0.091	2.21077	-0.091	2.1699	-0.091	2.05643	-0.091	2.22022	-0.091	2.14172	-0.091	2.16595	-0.091	2.01633
-0.3588	2.21938	-0.0912	2.08163	-0.0912	2.0453	-0.0912	2.00822	-0.0912	2.1288	-0.0912	2.12349	-0.0912	2.17718	-0.0912	1.99695
-0.3586	2.37623	-0.0914	2.11438	-0.0914	2.10904	-0.0914	2.063	-0.0914	2.12429	-0.0914	2.15435	-0.0914	2.19863	-0.0914	1.97968
-0.3584	2.67216	-0.0916	2.07574	-0.0916	2.078	-0.0916	2.13593	-0.0916	2.16419	-0.0916	2.19554	-0.0916	2.207	-0.0916	1.96263
-0.3582	2.0584	-0.0918	2.15201	-0.0918	2.10162	-0.0918	2.21394	-0.0918	2.17957	-0.0918	2.21474	-0.0918	2.17176	-0.0918	1.9462
-0.358	2.49292	-0.092	2.34042	-0.092	2.28243	-0.092	2.21997	-0.092	2.18326	-0.092	2.18926	-0.092	2.12738	-0.092	1.92835
-0.3578	2.70075	-0.0922	2.50589	-0.0922	2.31447	-0.0922	2.21318	-0.0922	2.15108	-0.0922	2.13726	-0.0922	2.0846	-0.0922	1.91706
-0.3576	3.00531	-0.0924	2.23636	-0.0924	2.11323	-0.0924	2.09766	-0.0924	2.07757	-0.0924	2.05885	-0.0924	2.06372	-0.0924	1.90416
-0.3574	3.16613	-0.0926	1.8385	-0.0926	1.80629	-0.0926	1.89939	-0.0926	1.98341	-0.0926	1.9975	-0.0926	2.05552	-0.0926	1.8867
-0.3572	3.11048	-0.0928	1.72334	-0.0928	1.65475	-0.0928	1.83692	-0.0928	1.94543	-0.0928	1.98725	-0.0928	2.07043	-0.0928	1.88942
-0.357	2.88527	-0.093	1.80777	-0.093	1.82719	-0.093	1.95444	-0.093	2.01707	-0.093	2.01007	-0.093	2.08081	-0.093	1.88508
-0.3568	2.89139	-0.0932	2.00464	-0.0932	2.15316	-0.0932	2.09834	-0.0932	2.08529	-0.0932	2.00933	-0.0932	2.08586	-0.0932	1.87932
-0.3566	2.55602	-0.0934	2.07155	-0.0934	2.30127	-0.0934	2.12619	-0.0934	2.06025	-0.0934	1.9819	-0.0934	2.08449	-0.0934	1.86592
-0.3564	2.40954	-0.0936	1.97865	-0.0936	2.15675	-0.0936	2.05807	-0.0936	2.02286	-0.0936	1.94771	-0.0936	2.08644	-0.0936	1.86283
-0.3562	2.40992	-0.0938	1.79307	-0.0938	1.93214	-0.0938	1.95742	-0.0938	1.97156	-0.0938	1.95576	-0.0938	2.11877	-0.0938	1.86563
-0.356	2.49371	-0.094	1.68256	-0.094	1.89049	-0.094	1.91788	-0.094	1.95914	-0.094	1.99942	-0.094	2.1496	-0.094	1.86225
-0.3558	2.17777	-0.0942	1.73392	-0.0942	1.9347	-0.0942	1.93179	-0.0942	1.99371	-0.0942	2.05667	-0.0942	2.1747	-0.0942	1.85801
-0.3556	2.1433	-0.0944	1.78307	-0.0944	1.93739	-0.0944	2.01677	-0.0944	2.01228	-0.0944	2.09873	-0.0944	2.17385	-0.0944	1.86712
-0.3554	2.00093	-0.0946	1.79882	-0.0946	1.98215	-0.0946	2.09973	-0.0946	2.03832	-0.0946	2.08447	-0.0946	2.15112	-0.0946	1.86938
-0.3552	2.09744	-0.0948	1.88759	-0.0948	2.02871	-0.0948	2.12071	-0.0948	2.02959	-0.0948	2.05519	-0.0948	2.10087	-0.0948	1.84469
-0.355	2.32625	-0.095	1.84051	-0.095	2.01383	-0.095	2.09582	-0.095	1.98144	-0.095	2.01981	-0.095	2.07248	-0.095	1.84434
-0.3548	2.08267	-0.0952	1.84744	-0.0952	1.95036	-0.0952	1.99997	-0.0952	1.87962	-0.0952	1.9689	-0.0952	2.03716	-0.0952	1.83411
-0.3546	2.30958	-0.0954	1.84314	-0.0954	1.83944	-0.0954	1.90496	-0.0954	1.78775	-0.0954	1.91496	-0.0954	2.02714	-0.0954	1.82191
-0.3544	2.51151	-0.0956	1.75772	-0.0956	1.7479	-0.0956	1.83412	-0.0956	1.74002	-0.0956	1.87125	-0.0956	1.98637	-0.0956	1.80806
-0.3542	2.3174	-0.0958	1.67241	-0.0958	1.72103	-0.0958	1.85961	-0.0958	1.772	-0.0958	1.83595	-0.0958	1.94605	-0.0958	1.80305
-0.354	2.06859	-0.096	1.71406	-0.096	1.83702	-0.096	1.92664	-0.096	1.80943	-0.096	1.82247	-0.096	1.8868	-0.096	1.78225
-0.3538	2.23707	-0.0962	1.90276	-0.0962	1.96344	-0.0962	1.9644	-0.0962	1.8319	-0.0962	1.80206	-0.0962	1.87438	-0.0962	1.78372
-0.3536	2.31835	-0.0964	2.08427	-0.0964	2.01778	-0.0964	1.97508	-0.0964	1.819	-0.0964	1.78743	-0.0964	1.85259	-0.0964	1.77098
-0.3534	2.26341	-0.0966	2.17327	-0.0966	2.05394	-0.0966	1.95406	-0.0966	1.77957	-0.0966	1.77207	-0.0966	1.84935	-0.0966	1.76062
-0.3532	2.29719	-0.0968	1.98016	-0.0968	1.89011	-0.0968	1.82678	-0.0968	1.71792	-0.0968	1.73023	-0.0968	1.83356	-0.0968	1.74309
-0.353	2.42258	-0.097	1.83021	-0.097	1.71998	-0.097	1.71095	-0.097	1.6434	-0.097	1.71374	-0.097	1.82585	-0.097	1.73076
-0.3528	2.39819	-0.0972	1.73475	-0.0972	1.69343	-0.0972	1.67777	-0.0972	1.62324	-0.0972	1.71643	-0.0972	1.81202	-0.0972	1.71382
-0.3526	2.37452	-0.0974	1.83161	-0.0974	1.84686	-0.0974	1.76724	-0.0974	1.68435	-0.0974	1.75466	-0.0974	1.79718	-0.0974	1.69111
-0.3524	2.34538	-0.0976	2.02004	-0.0976	2.08265	-0.0976	1.93638	-0.0976	1.78653	-0.0976	1.80538	-0.0976	1.82133	-0.0976	1.67024
-0.3522	2.22757	-0.0978	2.04249	-0.0978	2.1814	-0.0978	2.0977	-0.0978	1.87843	-0.0978	1.85107	-0.0978	1.83346	-0.0978	1.65534
-0.352	2.35357	-0.098	2.06855	-0.098	2.24211	-0.098	2.24487	-0.098	1.93305	-0.098	1.85431	-0.098	1.8376	-0.098	1.64674
-0.3518	2.66501	-0.0982	2.20014	-0.0982	2.41788	-0.0982	2.36981	-0.0982	1.97678	-0.0982	1.84694	-0.0982	1.84328	-0.0982	1.64358
-0.3516	2.31183	-0.0984	2.40246	-0.0984	2.48457	-0.0984	2.29474	-0.0984	2.01954	-0.0984	1.86141	-0.0984	1.85953	-0.0984	1.63768
-0.3514	2.24349	-0.0986	2.57615	-0.0986	2.3006	-0.0986	2.2006	-0.0986	2.07092	-0.0986	1.90345	-0.0986	1.86507	-0.0986	1.63183
-0.3512	2.56617	-0.0988	2.46225	-0.0988	2.27444	-0.0988	2.21554	-0.0988	2.06936	-0.0988	1.9424	-0.0988	1.83984	-0.0988	1.62729
-0.351	2.38811	-0.099	2.18356	-0.099	2.20224	-0.099	2.11594	-0.099	2.00561	-0.099	1.87609	-0.099	1.81329	-0.099	1.62592
-0.3508	2.5482	-0.0992	1.90387	-0.0992	1.99479	-0.0992	1.90948	-0.0992	1.83758	-0.0992	1.75491	-0.0992	1.76972	-0.0992	1.62486
-0.3506	2.20985	-0.0994	1.71881	-0.0994	1.77378	-0.0994	1.71123	-0.0994	1.68453	-0.0994	1.62941	-0.0994	1.73138	-0.0994	1.62668
-0.3504	2.59754	-0.0996	1.66072	-0.0996	1.62652	-0.0996	1.62311	-0.0996	1.62921	-0.0996	1.57712	-0.0996	1.69704	-0.0996	1.63461
-0.3502	2.53493	-0.0998	1.68882	-0.0998	1.65425	-0.0998	1.63614	-0.0998	1.63134	-0.0998	1.5871	-0.0998	1.68027	-0.0998	1.63051
-0.35	2.32952	-0.1	1.8571	-0.1	1.73406	-0.1	1.70082	-0.1	1.68134	-0.1	1.61376	-0.1	1.6722	-0.1	1.64327
-0.3498	1.94054	-0.1002	1.90913	-0.1002	1.8177	-0.1002	1.80239	-0.1002	1.76146	-0.1002	1.66321	-0.1002	1.67724	-0.1002	1.64693
-0.3496	2.21138	-0.1004	1.83516	-0.1004	1.85939	-0.1004	1.86215	-0.1004	1.84155	-0.1004	1.7117	-0.1004	1.68458	-0.1004	1.64707
-0.3494	2.26847	-0.1006	1.75142	-0.1006	1.84998	-0.1006	1.89788	-0.1006	1.86548	-0.1006	1.7386	-0.1006	1.67808	-0.1006	1.64918
-0.3492	2.33119	-0.1008	1.70791	-0.1008	1.7869	-0.1008	1.85909	-0.1008	1.84836	-0.1008	1.73719	-0.1008	1.66767	-0.1008	1.65013
-0.349	2.11263	-0.101	1.62571	-0.101	1.6442	-0.101	1.71095	-0.101	1.74123	-0.101	1.70001	-0.101	1.64088	-0.101	1.65205
-0.3488	2.37372	-0.1012	1.48078	-0.1012	1.59742	-0.1012	1.58945	-0.1012	1.65251	-0.1012	1.6702	-0.1012	1.63069	-0.1012	1.64681
-0.3486	1.85206	-0.1014	1.40183	-0.1014	1.55556	-0.1014	1.55301	-0.1014	1.64845	-0.1014	1.67396	-0.1014	1.61061	-0.1014	1.64952
-0.3484	1.85864	-0.1016	1.45619	-0.1016	1.58658	-0.1016	1.58042	-0.1016	1.71045	-0.1016	1.71381	-0.1016	1.60334	-0.1016	1.64477
-0.3482	1.83893	-0.1018	1.62787	-0.1018	1.75502	-0.1018	1.68389	-0.1018	1.77707	-0.1018	1.76111	-0.1018	1.5869	-0.1018	1.64361
-0.348	1.65453	-0.102	1.79892	-0.102	1.92424	-0.102	1.82413	-0.102	1.77648	-0.102	1.75956	-0.102	1.587	-0.102	1.63472
-0.3478	1.70945	-0.1022	1.86408	-0.1022	1.98525	-0.1022	1.90443	-0.1022	1.75462	-0.1022	1.74007	-0.1022	1.60782	-0.1022	1.62543
-0.3476	1.546	-0.1024	1.90547	-0.1024	1.93945	-0.1024	1.88017	-0.1024	1.72936	-0.1024	1.72279	-0.1024	1.65051	-0.1024	1.622
-0.3474	1.63026	-0.1026	1.91752	-0.1026	1.91923	-0.1026	1.84265	-0.1026	1.72081	-0.1026	1.70101	-0.1026	1.67836	-0.1026	1.61565
-0.3472	1.66723	-0.1028	1.85794	-0.1028	1.93012	-0.1028	1.85583	-0.1028	1.73961	-0.1028	1.68087	-0.1028	1.69482	-0.1028	1.60668
-0.347	1.82259	-0.103	1.84931	-0.103	1.95863	-0.103	1.8525	-0.103	1.6913	-0.103	1.65706	-0.103	1.69639	-0.103	1.59339
-0.3468	2.52657	-0.1032	1.97259	-0.1032	1.95976	-0.1032	1.8502	-0.1032	1.60863	-0.1032	1.62872	-0.1032	1.68684	-0.1032	1.57802
-0.3466	2.60186	-0.1034	2.0931	-0.1034	1.96719	-0.1034	1.82995	-0.1034	1.56472	-0.1034	1.61314	-0.1034	1.68611	-0.1034	1.57224
-0.3464	2.51858	-0.1036	2.10801	-0.1036	1.86012	-0.1036	1.74632	-0.1036	1.55752	-0.1036	1.62123	-0.1036	1.67838	-0.1036	1.56441
-0.3462	2.46129	-0.1038	2.04133	-0.1038	1.72485	-0.1038	1.64205	-0.1038	1.6142	-0.1038	1.63192	-0.1038	1.66249	-0.1038	1.55642
-0.346	2.44804	-0.104	2.0088	-0.104	1.8115	-0.104	1.6226	-0.104	1.68844	-0.104	1.6415	-0.104	1.62307	-0.104	1.54087
-0.3458	2.65077	-0.1042	1.87642	-0.1042	1.85207	-0.1042	1.60918	-0.1042	1.67924	-0.1042	1.64799	-0.1042	1.58466	-0.1042	1.53619
-0.3456	2.29725	-0.1044	1.72764	-0.1044	1.72772	-0.1044	1.55418	-0.1044	1.62256	-0.1044	1.62148	-0.1044	1.55835	-0.1044	1.52023
-0.3454	2.30163	-0.1046	1.59746	-0.1046	1.5678	-0.1046	1.53333	-0.1046	1.60214	-0.1046	1.60139	-0.1046	1.5547	-0.1046	1.5187
-0.3452	2.14319	-0.1048	1.46458	-0.1048	1.48822	-0.1048	1.57315	-0.1048	1.59424	-0.1048	1.59594	-0.1048	1.56637	-0.1048	1.50908
-0.345	2.16651	-0.105	1.34033	-0.105	1.48102	-0.105	1.60515	-0.105	1.61301	-0.105	1.59987	-0.105	1.54552	-0.105	1.49708
-0.3448	1.83274	-0.1052	1.26363	-0.1052	1.47938	-0.1052	1.60416	-0.1052	1.5966	-0.1052	1.59723	-0.1052	1.547	-0.1052	1.49449
-0.3446	2.06507	-0.1054	1.21628	-0.1054	1.44822	-0.1054	1.58875	-0.1054	1.58734	-0.1054	1.59382	-0.1054	1.53898	-0.1054	1.49553
-0.3444	2.22035	-0.1056	1.16076	-0.1056	1.34689	-0.1056	1.50752	-0.1056	1.59052	-0.1056	1.60327	-0.1056	1.53417	-0.1056	1.48901
-0.3442	2.09069	-0.1058	1.11818	-0.1058	1.27852	-0.1058	1.42583	-0.1058	1.61346	-0.1058	1.61954	-0.1058	1.52651	-0.1058	1.49261
-0.344	1.77689	-0.106	1.1313	-0.106	1.25861	-0.106	1.35398	-0.106	1.59062	-0.106	1.61109	-0.106	1.50053	-0.106	1.48118
-0.3438	1.83467	-0.1062	1.23601	-0.1062	1.25098	-0.1062	1.31097	-0.1062	1.53974	-0.1062	1.57509	-0.1062	1.48595	-0.1062	1.48971
-0.3436	1.95158	-0.1064	1.37823	-0.1064	1.26944	-0.1064	1.2694	-0.1064	1.52736	-0.1064	1.5411	-0.1064	1.48688	-0.1064	1.48713
-0.3434	1.95694	-0.1066	1.53671	-0.1066	1.4119	-0.1066	1.31416	-0.1066	1.57066	-0.1066	1.54937	-0.1066	1.50856	-0.1066	1.48683
-0.3432	1.90004	-0.1068	1.68265	-0.1068	1.58798	-0.1068	1.46705	-0.1068	1.6668	-0.1068	1.59873	-0.1068	1.53712	-0.1068	1.48311
-0.343	1.98305	-0.107	1.71082	-0.107	1.7396	-0.107	1.6214	-0.107	1.7525	-0.107	1.67346	-0.107	1.58518	-0.107	1.49101
-0.3428	2.03742	-0.1072	1.68344	-0.1072	1.83316	-0.1072	1.76961	-0.1072	1.7798	-0.1072	1.69489	-0.1072	1.61521	-0.1072	1.49457
-0.3426	2.05052	-0.1074	1.63949	-0.1074	1.89662	-0.1074	1.85111	-0.1074	1.74149	-0.1074	1.6286	-0.1074	1.62738	-0.1074	1.48822
-0.3424	2.46083	-0.1076	1.55145	-0.1076	1.88216	-0.1076	1.7423	-0.1076	1.69991	-0.1076	1.54768	-0.1076	1.64051	-0.1076	1.48242
-0.3422	2.42139	-0.1078	1.37761	-0.1078	1.63286	-0.1078	1.53713	-0.1078	1.60203	-0.1078	1.52137	-0.1078	1.62751	-0.1078	1.47672
-0.342	2.62374	-0.108	1.52481	-0.108	1.42321	-0.108	1.4376	-0.108	1.5505	-0.108	1.53906	-0.108	1.61118	-0.108	1.47423
-0.3418	2.59511	-0.1082	1.82164	-0.1082	1.47891	-0.1082	1.44274	-0.1082	1.6071	-0.1082	1.56772	-0.1082	1.59297	-0.1082	1.47011
-0.3416	2.84557	-0.1084	2.03285	-0.1084	1.64836	-0.1084	1.51935	-0.1084	1.69138	-0.1084	1.63677	-0.1084	1.62415	-0.1084	1.46104
-0.3414	2.87286	-0.1086	2.15051	-0.1086	1.77854	-0.1086	1.5963	-0.1086	1.83541	-0.1086	1.72281	-0.1086	1.64107	-0.1086	1.45574
-0.3412	2.67428	-0.1088	2.23015	-0.1088	1.92172	-0.1088	1.76381	-0.1088	1.96258	-0.1088	1.78859	-0.1088	1.66428	-0.1088	1.45843
-0.341	2.63369	-0.109	2.31212	-0.109	2.13245	-0.109	1.98004	-0.109	1.98138	-0.109	1.83831	-0.109	1.67938	-0.109	1.44956
-0.3408	2.46175	-0.1092	2.34438	-0.1092	2.31952	-0.1092	2.04518	-0.1092	1.94081	-0.1092	1.85643	-0.1092	1.68746	-0.1092	1.4503
-0.3406	2.38986	-0.1094	2.29469	-0.1094	2.34268	-0.1094	2.03726	-0.1094	1.95528	-0.1094	1.86586	-0.1094	1.69603	-0.1094	1.43938
-0.3404	2.27258	-0.1096	2.11714	-0.1096	2.18507	-0.1096	2.02832	-0.1096	1.98486	-0.1096	1.87393	-0.1096	1.74303	-0.1096	1.43817
-0.3402	2.41929	-0.1098	2.02836	-0.1098	2.08273	-0.1098	2.03081	-0.1098	1.97275	-0.1098	1.86751	-0.1098	1.78885	-0.1098	1.43616
-0.34	2.3518	-0.11	1.96201	-0.11	2.07785	-0.11	2.07551	-0.11	1.9325	-0.11	1.85463	-0.11	1.8371	-0.11	1.42178
-0.3398	2.34582	-0.1102	1.88392	-0.1102	2.05125	-0.1102	2.0105	-0.1102	1.88962	-0.1102	1.8227	-0.1102	1.86522	-0.1102	1.41913
-0.3396	2.52027	-0.1104	1.82642	-0.1104	2.01107	-0.1104	1.94719	-0.1104	1.82845	-0.1104	1.79796	-0.1104	1.86684	-0.1104	1.41153
-0.3394	2.7087	-0.1106	1.84362	-0.1106	1.97934	-0.1106	1.89497	-0.1106	1.79232	-0.1106	1.76479	-0.1106	1.85132	-0.1106	1.41544
-0.3392	3.01096	-0.1108	1.89907	-0.1108	1.94799	-0.1108	1.84967	-0.1108	1.7565	-0.1108	1.75583	-0.1108	1.81532	-0.1108	1.41384
-0.339	3.01496	-0.111	1.92458	-0.111	1.94044	-0.111	1.82654	-0.111	1.72767	-0.111	1.73647	-0.111	1.78753	-0.111	1.4119
-0.3388	3.20224	-0.1112	1.92614	-0.1112	2.0223	-0.1112	1.84286	-0.1112	1.75308	-0.1112	1.72097	-0.1112	1.75674	-0.1112	1.41114
-0.3386	3.08992	-0.1114	1.93805	-0.1114	2.03041	-0.1114	1.83986	-0.1114	1.76451	-0.1114	1.67463	-0.1114	1.72645	-0.1114	1.41775
-0.3384	2.74479	-0.1116	1.97863	-0.1116	1.9012	-0.1116	1.82105	-0.1116	1.73625	-0.1116	1.63473	-0.1116	1.70478	-0.1116	1.42638
-0.3382	2.63255	-0.1118	2.12058	-0.1118	1.94055	-0.1118	1.82619	-0.1118	1.72919	-0.1118	1.61504	-0.1118	1.67699	-0.1118	1.4289
-0.338	2.71827	-0.112	2.18295	-0.112	1.93137	-0.112	1.83332	-0.112	1.74118	-0.112	1.60676	-0.112	1.64643	-0.112	1.44257
-0.3378	2.75829	-0.1122	2.17491	-0.1122	1.87004	-0.1122	1.79179	-0.1122	1.71025	-0.1122	1.58866	-0.1122	1.62247	-0.1122	1.43859
-0.3376	2.52803	-0.1124	2.04601	-0.1124	1.84593	-0.1124	1.74145	-0.1124	1.66388	-0.1124	1.56651	-0.1124	1.60611	-0.1124	1.45354
-0.3374	2.61395	-0.1126	1.89341	-0.1126	1.82099	-0.1126	1.72605	-0.1126	1.63453	-0.1126	1.5561	-0.1126	1.59584	-0.1126	1.46447
-0.3372	2.7241	-0.1128	1.79149	-0.1128	1.78648	-0.1128	1.72118	-0.1128	1.63433	-0.1128	1.54361	-0.1128	1.56605	-0.1128	1.47322
-0.337	2.80931	-0.113	1.79448	-0.113	1.77481	-0.113	1.72642	-0.113	1.64027	-0.113	1.53382	-0.113	1.5744	-0.113	1.47847
-0.3368	3.02677	-0.1132	1.87467	-0.1132	1.79349	-0.1132	1.75828	-0.1132	1.68611	-0.1132	1.55818	-0.1132	1.56934	-0.1132	1.49264
-0.3366	3.12551	-0.1134	2.02108	-0.1134	1.87526	-0.1134	1.81027	-0.1134	1.71712	-0.1134	1.61609	-0.1134	1.59694	-0.1134	1.50498
-0.3364	3.14802	-0.1136	2.08754	-0.1136	1.99921	-0.1136	1.8815	-0.1136	1.75779	-0.1136	1.64809	-0.1136	1.60988	-0.1136	1.51623
-0.3362	3.14167	-0.1138	2.11919	-0.1138	2.05437	-0.1138	1.90627	-0.1138	1.83457	-0.1138	1.66988	-0.1138	1.64347	-0.1138	1.52068
-0.336	3.12876	-0.114	2.16933	-0.114	2.07615	-0.114	1.95909	-0.114	1.94568	-0.114	1.70906	-0.114	1.67786	-0.114	1.53478
-0.3358	3.29759	-0.1142	2.16416	-0.1142	2.07531	-0.1142	1.94169	-0.1142	2.00674	-0.1142	1.79261	-0.1142	1.7278	-0.1142	1.55376
-0.3356	3.25414	-0.1144	2.16872	-0.1144	2.04563	-0.1144	1.92401	-0.1144	1.97454	-0.1144	1.83646	-0.1144	1.77027	-0.1144	1.56542
-0.3354	3.41618	-0.1146	2.28381	-0.1146	2.08273	-0.1146	1.9754	-0.1146	1.89131	-0.1146	1.83042	-0.1146	1.79174	-0.1146	1.58716
-0.3352	3.1551	-0.1148	2.33356	-0.1148	2.12472	-0.1148	2.04503	-0.1148	1.86215	-0.1148	1.82517	-0.1148	1.79358	-0.1148	1.60034
-0.335	3.31218	-0.115	2.21791	-0.115	2.13829	-0.115	2.07295	-0.115	1.89005	-0.115	1.8308	-0.115	1.82395	-0.115	1.61468
-0.3348	3.15362	-0.1152	2.01832	-0.1152	2.11873	-0.1152	2.11346	-0.1152	1.94017	-0.1152	1.83483	-0.1152	1.868	-0.1152	1.63419
-0.3346	3.02301	-0.1154	1.87157	-0.1154	2.05401	-0.1154	2.13024	-0.1154	2.00432	-0.1154	1.88211	-0.1154	1.94068	-0.1154	1.6368
-0.3344	3.06134	-0.1156	1.78261	-0.1156	1.95399	-0.1156	2.05874	-0.1156	1.97793	-0.1156	1.94331	-0.1156	2.01059	-0.1156	1.64887
-0.3342	2.87682	-0.1158	1.85282	-0.1158	2.00833	-0.1158	2.03219	-0.1158	1.97801	-0.1158	1.94857	-0.1158	2.02524	-0.1158	1.65672
-0.334	3.01088	-0.116	1.91634	-0.116	2.03759	-0.116	2.07309	-0.116	1.97246	-0.116	1.92667	-0.116	2.03687	-0.116	1.65802
-0.3338	2.74913	-0.1162	1.99242	-0.1162	2.00544	-0.1162	2.11204	-0.1162	1.97566	-0.1162	1.88706	-0.1162	2.02627	-0.1162	1.66108
-0.3336	2.97454	-0.1164	2.09793	-0.1164	2.07157	-0.1164	2.12873	-0.1164	1.99618	-0.1164	1.88522	-0.1164	2.02025	-0.1164	1.67634
-0.3334	3.10436	-0.1166	2.11233	-0.1166	2.08116	-0.1166	2.04389	-0.1166	1.97843	-0.1166	1.86146	-0.1166	1.99825	-0.1166	1.68277
-0.3332	3.25877	-0.1168	2.02853	-0.1168	2.00005	-0.1168	1.91638	-0.1168	1.9559	-0.1168	1.80551	-0.1168	1.97768	-0.1168	1.67028
-0.333	3.03566	-0.117	1.86951	-0.117	1.85315	-0.117	1.79438	-0.117	1.92914	-0.117	1.75952	-0.117	1.94438	-0.117	1.68358
-0.3328	3.51394	-0.1172	1.65527	-0.1172	1.78597	-0.1172	1.70971	-0.1172	1.85504	-0.1172	1.72257	-0.1172	1.90537	-0.1172	1.67548
-0.3326	3.57551	-0.1174	1.62466	-0.1174	1.79077	-0.1174	1.69578	-0.1174	1.78262	-0.1174	1.69992	-0.1174	1.86474	-0.1174	1.67542
-0.3324	3.49534	-0.1176	1.77378	-0.1176	1.82144	-0.1176	1.69007	-0.1176	1.73804	-0.1176	1.70555	-0.1176	1.85174	-0.1176	1.67622
-0.3322	3.4722	-0.1178	1.84973	-0.1178	1.84547	-0.1178	1.75184	-0.1178	1.75273	-0.1178	1.71681	-0.1178	1.81994	-0.1178	1.68349
-0.332	3.36106	-0.118	1.85163	-0.118	1.86116	-0.118	1.7433	-0.118	1.7459	-0.118	1.72734	-0.118	1.79901	-0.118	1.67199
-0.3318	3.18506	-0.1182	1.80909	-0.1182	1.84842	-0.1182	1.69714	-0.1182	1.68608	-0.1182	1.71008	-0.1182	1.77676	-0.1182	1.66748
-0.3316	3.01633	-0.1184	1.76227	-0.1184	1.72474	-0.1184	1.65879	-0.1184	1.66949	-0.1184	1.67694	-0.1184	1.74862	-0.1184	1.66743
-0.3314	2.92437	-0.1186	1.65919	-0.1186	1.62299	-0.1186	1.54691	-0.1186	1.66154	-0.1186	1.65695	-0.1186	1.71805	-0.1186	1.67321
-0.3312	3.08777	-0.1188	1.52374	-0.1188	1.53943	-0.1188	1.50291	-0.1188	1.64728	-0.1188	1.66259	-0.1188	1.70832	-0.1188	1.66758
-0.331	2.98639	-0.119	1.47062	-0.119	1.49766	-0.119	1.54315	-0.119	1.64344	-0.119	1.7019	-0.119	1.68364	-0.119	1.66344
-0.3308	2.94613	-0.1192	1.55052	-0.1192	1.59953	-0.1192	1.62832	-0.1192	1.71422	-0.1192	1.77826	-0.1192	1.70596	-0.1192	1.64785
-0.3306	3.07866	-0.1194	1.69889	-0.1194	1.78142	-0.1194	1.78246	-0.1194	1.81977	-0.1194	1.87264	-0.1194	1.73356	-0.1194	1.64506
-0.3304	2.90454	-0.1196	1.80733	-0.1196	1.952	-0.1196	1.96094	-0.1196	1.92045	-0.1196	1.94418	-0.1196	1.76724	-0.1196	1.64322
-0.3302	2.76362	-0.1198	1.81431	-0.1198	1.93585	-0.1198	2.0869	-0.1198	2.02373	-0.1198	1.99865	-0.1198	1.77912	-0.1198	1.64077
-0.33	2.85208	-0.12	1.86681	-0.12	1.89885	-0.12	2.14033	-0.12	2.06186	-0.12	2.02152	-0.12	1.76749	-0.12	1.63093
-0.3298	2.58219	-0.1202	1.89492	-0.1202	1.90715	-0.1202	2.02581	-0.1202	1.99666	-0.1202	2.00585	-0.1202	1.77058	-0.1202	1.62161
-0.3296	2.79671	-0.1204	2.0276	-0.1204	1.95394	-0.1204	1.87398	-0.1204	1.86967	-0.1204	1.97219	-0.1204	1.76259	-0.1204	1.61328
-0.3294	2.85023	-0.1206	2.09775	-0.1206	1.98113	-0.1206	1.88304	-0.1206	1.78602	-0.1206	1.93502	-0.1206	1.75627	-0.1206	1.60369
-0.3292	2.80711	-0.1208	2.10663	-0.1208	2.01829	-0.1208	1.97605	-0.1208	1.76738	-0.1208	1.89101	-0.1208	1.7535	-0.1208	1.59901
-0.329	2.57708	-0.121	1.95992	-0.121	1.85325	-0.121	1.94102	-0.121	1.78943	-0.121	1.8418	-0.121	1.74691	-0.121	1.58785
-0.3288	2.55281	-0.1212	1.91431	-0.1212	1.9045	-0.1212	1.96655	-0.1212	1.87323	-0.1212	1.81385	-0.1212	1.70267	-0.1212	1.57347
-0.3286	2.55945	-0.1214	2.01986	-0.1214	2.17999	-0.1214	2.14041	-0.1214	2.02994	-0.1214	1.82012	-0.1214	1.67766	-0.1214	1.56517
-0.3284	2.41958	-0.1216	2.11898	-0.1216	2.33561	-0.1216	2.2216	-0.1216	2.16972	-0.1216	1.83587	-0.1216	1.63236	-0.1216	1.55445
-0.3282	2.52615	-0.1218	2.12155	-0.1218	2.27121	-0.1218	2.10436	-0.1218	2.12579	-0.1218	1.78365	-0.1218	1.58112	-0.1218	1.54884
-0.328	2.41651	-0.122	2.10073	-0.122	2.05821	-0.122	1.94783	-0.122	1.95752	-0.122	1.7024	-0.122	1.54647	-0.122	1.53502
-0.3278	2.54489	-0.1222	2.09653	-0.1222	1.90909	-0.1222	1.78458	-0.1222	1.80099	-0.1222	1.65079	-0.1222	1.51782	-0.1222	1.52768
-0.3276	2.75434	-0.1224	1.99013	-0.1224	1.85385	-0.1224	1.68274	-0.1224	1.7162	-0.1224	1.60032	-0.1224	1.49548	-0.1224	1.50904
-0.3274	2.66356	-0.1226	1.81062	-0.1226	1.92298	-0.1226	1.69903	-0.1226	1.76221	-0.1226	1.60024	-0.1226	1.47597	-0.1226	1.50272
-0.3272	2.69187	-0.1228	1.89174	-0.1228	1.9694	-0.1228	1.80705	-0.1228	1.83543	-0.1228	1.61979	-0.1228	1.46413	-0.1228	1.49489
-0.327	2.78036	-0.123	2.09298	-0.123	2.01744	-0.123	1.9222	-0.123	1.85143	-0.123	1.63825	-0.123	1.47275	-0.123	1.48312
-0.3268	2.89244	-0.1232	2.1309	-0.1232	2.14135	-0.1232	1.94822	-0.1232	1.82364	-0.1232	1.64745	-0.1232	1.47114	-0.1232	1.47759
-0.3266	3.07973	-0.1234	2.07624	-0.1234	2.15881	-0.1234	1.97554	-0.1234	1.77611	-0.1234	1.66153	-0.1234	1.46276	-0.1234	1.47558
-0.3264	3.20868	-0.1236	1.92833	-0.1236	2.01998	-0.1236	1.9368	-0.1236	1.74236	-0.1236	1.62118	-0.1236	1.44837	-0.1236	1.4674
-0.3262	3.03718	-0.1238	1.79125	-0.1238	1.82311	-0.1238	1.74245	-0.1238	1.7314	-0.1238	1.57231	-0.1238	1.44381	-0.1238	1.45305
-0.326	3.09136	-0.124	1.89692	-0.124	1.61586	-0.124	1.70878	-0.124	1.75937	-0.124	1.54256	-0.124	1.45356	-0.124	1.44362
-0.3258	3.03704	-0.1242	1.96622	-0.1242	1.55986	-0.1242	1.74289	-0.1242	1.78347	-0.1242	1.56022	-0.1242	1.48232	-0.1242	1.43867
-0.3256	3.63319	-0.1244	1.88549	-0.1244	1.62733	-0.1244	1.7145	-0.1244	1.79681	-0.1244	1.58292	-0.1244	1.50439	-0.1244	1.43105
-0.3254	3.59508	-0.1246	1.85384	-0.1246	1.61006	-0.1246	1.71343	-0.1246	1.80487	-0.1246	1.64411	-0.1246	1.52884	-0.1246	1.42515
-0.3252	3.7703	-0.1248	1.9357	-0.1248	1.70207	-0.1248	1.65713	-0.1248	1.82816	-0.1248	1.70841	-0.1248	1.54597	-0.1248	1.41283
-0.325	3.51897	-0.125	2.08285	-0.125	2.0068	-0.125	1.70084	-0.125	1.80905	-0.125	1.7419	-0.125	1.56198	-0.125	1.41109
-0.3248	3.27233	-0.1252	2.19915	-0.1252	2.11953	-0.1252	1.83384	-0.1252	1.73476	-0.1252	1.7456	-0.1252	1.56504	-0.1252	1.39592
-0.3246	3.28215	-0.1254	2.08524	-0.1254	2.01563	-0.1254	1.86179	-0.1254	1.64928	-0.1254	1.75253	-0.1254	1.56121	-0.1254	1.39424
-0.3244	3.22093	-0.1256	1.91184	-0.1256	1.90292	-0.1256	1.80616	-0.1256	1.61217	-0.1256	1.73313	-0.1256	1.54999	-0.1256	1.38574
-0.3242	3.0794	-0.1258	1.838	-0.1258	1.82055	-0.1258	1.85963	-0.1258	1.67294	-0.1258	1.70127	-0.1258	1.53706	-0.1258	1.38645
-0.324	2.8129	-0.126	1.86248	-0.126	1.95691	-0.126	2.01914	-0.126	1.79301	-0.126	1.66929	-0.126	1.52502	-0.126	1.38033
-0.3238	2.8443	-0.1262	1.955	-0.1262	2.03751	-0.1262	2.03037	-0.1262	1.83042	-0.1262	1.65156	-0.1262	1.5367	-0.1262	1.37624
-0.3236	2.65744	-0.1264	2.03597	-0.1264	2.05013	-0.1264	2.00095	-0.1264	1.85734	-0.1264	1.62173	-0.1264	1.57309	-0.1264	1.36596
-0.3234	2.71054	-0.1266	1.97254	-0.1266	2.03301	-0.1266	1.99302	-0.1266	1.89887	-0.1266	1.61231	-0.1266	1.61208	-0.1266	1.36336
-0.3232	2.7031	-0.1268	1.83376	-0.1268	1.96517	-0.1268	1.93731	-0.1268	1.84728	-0.1268	1.56229	-0.1268	1.6525	-0.1268	1.35728
-0.323	2.52015	-0.127	1.767	-0.127	1.85548	-0.127	1.78329	-0.127	1.74997	-0.127	1.51502	-0.127	1.67471	-0.127	1.35888
-0.3228	2.58177	-0.1272	1.77845	-0.1272	1.76247	-0.1272	1.65545	-0.1272	1.67235	-0.1272	1.51904	-0.1272	1.71277	-0.1272	1.34264
-0.3226	2.59007	-0.1274	1.82359	-0.1274	1.7727	-0.1274	1.63476	-0.1274	1.66926	-0.1274	1.57237	-0.1274	1.7396	-0.1274	1.34513
-0.3224	2.54617	-0.1276	1.90166	-0.1276	1.85096	-0.1276	1.74495	-0.1276	1.74595	-0.1276	1.64464	-0.1276	1.75132	-0.1276	1.34054
-0.3222	2.48127	-0.1278	1.87704	-0.1278	1.82832	-0.1278	1.81288	-0.1278	1.77557	-0.1278	1.67017	-0.1278	1.7523	-0.1278	1.33723
-0.322	2.66858	-0.128	1.80012	-0.128	1.69638	-0.128	1.77472	-0.128	1.68913	-0.128	1.64237	-0.128	1.73264	-0.128	1.33206
-0.3218	2.84775	-0.1282	1.72238	-0.1282	1.62124	-0.1282	1.6985	-0.1282	1.59961	-0.1282	1.59808	-0.1282	1.70974	-0.1282	1.33217
-0.3216	3.08982	-0.1284	1.71737	-0.1284	1.61268	-0.1284	1.6772	-0.1284	1.59054	-0.1284	1.56942	-0.1284	1.67161	-0.1284	1.32849
-0.3214	2.96169	-0.1286	1.81256	-0.1286	1.68772	-0.1286	1.72042	-0.1286	1.64635	-0.1286	1.58244	-0.1286	1.63963	-0.1286	1.3299
-0.3212	2.97572	-0.1288	1.88607	-0.1288	1.79406	-0.1288	1.77127	-0.1288	1.70008	-0.1288	1.59434	-0.1288	1.62116	-0.1288	1.32108
-0.321	2.71754	-0.129	1.9643	-0.129	1.87007	-0.129	1.80982	-0.129	1.78475	-0.129	1.6212	-0.129	1.62089	-0.129	1.32722
-0.3208	2.78398	-0.1292	2.04906	-0.1292	1.96995	-0.1292	1.90508	-0.1292	1.8944	-0.1292	1.67178	-0.1292	1.63071	-0.1292	1.32238
-0.3206	2.66996	-0.1294	2.09502	-0.1294	2.09241	-0.1294	1.99573	-0.1294	2.00648	-0.1294	1.7294	-0.1294	1.65461	-0.1294	1.32542
-0.3204	2.67333	-0.1296	2.14409	-0.1296	2.17587	-0.1296	2.06469	-0.1296	2.03382	-0.1296	1.77677	-0.1296	1.67757	-0.1296	1.33005
-0.3202	2.85859	-0.1298	2.17711	-0.1298	2.20588	-0.1298	2.07978	-0.1298	1.98999	-0.1298	1.80256	-0.1298	1.70381	-0.1298	1.3309
-0.32	2.73544	-0.13	2.15114	-0.13	2.14072	-0.13	2.04724	-0.13	1.91854	-0.13	1.79489	-0.13	1.72631	-0.13	1.32929
-0.3198	2.65105	-0.1302	2.1395	-0.1302	2.12408	-0.1302	1.98997	-0.1302	1.87239	-0.1302	1.79529	-0.1302	1.73193	-0.1302	1.33355
-0.3196	2.77864	-0.1304	2.09286	-0.1304	2.08973	-0.1304	1.96145	-0.1304	1.87285	-0.1304	1.81051	-0.1304	1.72541	-0.1304	1.33612
-0.3194	2.91778	-0.1306	2.1213	-0.1306	2.10288	-0.1306	1.98711	-0.1306	1.90413	-0.1306	1.82183	-0.1306	1.70787	-0.1306	1.33985
-0.3192	2.86323	-0.1308	2.14162	-0.1308	2.11495	-0.1308	2.04255	-0.1308	1.9537	-0.1308	1.83116	-0.1308	1.69955	-0.1308	1.33914
-0.319	3.15145	-0.131	2.14805	-0.131	2.15609	-0.131	2.09208	-0.131	1.97462	-0.131	1.84789	-0.131	1.67932	-0.131	1.34834
-0.3188	3.17013	-0.1312	2.1739	-0.1312	2.21129	-0.1312	2.10215	-0.1312	1.96078	-0.1312	1.84346	-0.1312	1.68718	-0.1312	1.33817
-0.3186	3.46265	-0.1314	2.18108	-0.1314	2.21919	-0.1314	2.05914	-0.1314	1.93333	-0.1314	1.83512	-0.1314	1.68613	-0.1314	1.34959
-0.3184	3.01868	-0.1316	2.18812	-0.1316	2.19717	-0.1316	2.03009	-0.1316	1.91126	-0.1316	1.84755	-0.1316	1.69898	-0.1316	1.35089
-0.3182	2.85734	-0.1318	2.18536	-0.1318	2.15291	-0.1318	2.04459	-0.1318	1.93362	-0.1318	1.84571	-0.1318	1.72481	-0.1318	1.34761
-0.318	2.9968	-0.132	2.18654	-0.132	2.11382	-0.132	2.04797	-0.132	1.98675	-0.132	1.88374	-0.132	1.74427	-0.132	1.36041
-0.3178	3.04152	-0.1322	2.20413	-0.1322	2.13866	-0.1322	2.04936	-0.1322	2.07651	-0.1322	1.91641	-0.1322	1.77061	-0.1322	1.36416
-0.3176	2.81425	-0.1324	2.20441	-0.1324	2.14364	-0.1324	2.03277	-0.1324	2.13063	-0.1324	1.92919	-0.1324	1.78211	-0.1324	1.36574
-0.3174	2.53962	-0.1326	2.18255	-0.1326	2.11971	-0.1326	1.98495	-0.1326	2.15605	-0.1326	1.92837	-0.1326	1.79979	-0.1326	1.37369
-0.3172	2.54246	-0.1328	2.13092	-0.1328	2.09781	-0.1328	1.9719	-0.1328	2.1216	-0.1328	1.94155	-0.1328	1.80887	-0.1328	1.37243
-0.317	2.60457	-0.133	2.09428	-0.133	2.0901	-0.133	2.00822	-0.133	2.09623	-0.133	1.94407	-0.133	1.80792	-0.133	1.38775
-0.3168	2.68511	-0.1332	2.08048	-0.1332	2.06872	-0.1332	2.03912	-0.1332	2.0759	-0.1332	1.94992	-0.1332	1.80317	-0.1332	1.38352
-0.3166	3.05603	-0.1334	2.04873	-0.1334	2.07613	-0.1334	2.06348	-0.1334	2.01436	-0.1334	1.92689	-0.1334	1.78639	-0.1334	1.38585
-0.3164	2.92967	-0.1336	2.07723	-0.1336	2.14311	-0.1336	2.07356	-0.1336	1.98878	-0.1336	1.91293	-0.1336	1.77672	-0.1336	1.39923
-0.3162	2.822	-0.1338	2.13464	-0.1338	2.19227	-0.1338	2.09531	-0.1338	1.98883	-0.1338	1.90357	-0.1338	1.752	-0.1338	1.39945
-0.316	2.77272	-0.134	2.16323	-0.134	2.17559	-0.134	2.1257	-0.134	2.03352	-0.134	1.9232	-0.134	1.75291	-0.134	1.3993
-0.3158	2.82317	-0.1342	2.20125	-0.1342	2.16445	-0.1342	2.15192	-0.1342	2.06929	-0.1342	1.94681	-0.1342	1.76145	-0.1342	1.40659
-0.3156	2.84112	-0.1344	2.27798	-0.1344	2.23591	-0.1344	2.1798	-0.1344	2.08979	-0.1344	1.96781	-0.1344	1.77748	-0.1344	1.40185
-0.3154	2.6805	-0.1346	2.33752	-0.1346	2.32554	-0.1346	2.22765	-0.1346	2.13312	-0.1346	1.9952	-0.1346	1.80343	-0.1346	1.40289
-0.3152	2.56472	-0.1348	2.41146	-0.1348	2.41191	-0.1348	2.2992	-0.1348	2.18531	-0.1348	2.04561	-0.1348	1.83476	-0.1348	1.4104
-0.315	2.73723	-0.135	2.49289	-0.135	2.43337	-0.135	2.34048	-0.135	2.22865	-0.135	2.0507	-0.135	1.86237	-0.135	1.40567
-0.3148	2.5422	-0.1352	2.55407	-0.1352	2.42792	-0.1352	2.32744	-0.1352	2.18471	-0.1352	2.01891	-0.1352	1.86788	-0.1352	1.40544
-0.3146	2.50736	-0.1354	2.57687	-0.1354	2.44832	-0.1354	2.33105	-0.1354	2.14657	-0.1354	1.9787	-0.1354	1.86739	-0.1354	1.40649
-0.3144	3.10697	-0.1356	2.50503	-0.1356	2.47131	-0.1356	2.27783	-0.1356	2.15865	-0.1356	1.95262	-0.1356	1.82604	-0.1356	1.39804
-0.3142	3.37522	-0.1358	2.36647	-0.1358	2.37995	-0.1358	2.11613	-0.1358	2.13273	-0.1358	1.90126	-0.1358	1.78135	-0.1358	1.40384
-0.314	3.24133	-0.136	2.09078	-0.136	2.14775	-0.136	1.93437	-0.136	2.03356	-0.136	1.82595	-0.136	1.71998	-0.136	1.39975
-0.3138	3.0669	-0.1362	1.70308	-0.1362	1.84129	-0.1362	1.79359	-0.1362	1.8824	-0.1362	1.75945	-0.1362	1.6815	-0.1362	1.39945
-0.3136	3.21409	-0.1364	1.50984	-0.1364	1.68473	-0.1364	1.68879	-0.1364	1.75914	-0.1364	1.69612	-0.1364	1.65129	-0.1364	1.3938
-0.3134	3.05745	-0.1366	1.40922	-0.1366	1.57072	-0.1366	1.61001	-0.1366	1.66325	-0.1366	1.65011	-0.1366	1.63519	-0.1366	1.40087
-0.3132	2.78022	-0.1368	1.31458	-0.1368	1.45481	-0.1368	1.54791	-0.1368	1.61438	-0.1368	1.63055	-0.1368	1.62609	-0.1368	1.39353
-0.313	3.26191	-0.137	1.38911	-0.137	1.4742	-0.137	1.56624	-0.137	1.57512	-0.137	1.6289	-0.137	1.62657	-0.137	1.38416
-0.3128	3.56938	-0.1372	1.68639	-0.1372	1.67432	-0.1372	1.62742	-0.1372	1.58438	-0.1372	1.63819	-0.1372	1.61131	-0.1372	1.38619
-0.3126	3.01768	-0.1374	1.97406	-0.1374	1.81615	-0.1374	1.72908	-0.1374	1.64214	-0.1374	1.65844	-0.1374	1.61003	-0.1374	1.38561
-0.3124	3.24727	-0.1376	2.11193	-0.1376	1.86201	-0.1376	1.7861	-0.1376	1.68481	-0.1376	1.65648	-0.1376	1.59715	-0.1376	1.38224
-0.3122	3.15823	-0.1378	2.1286	-0.1378	1.88062	-0.1378	1.81443	-0.1378	1.72348	-0.1378	1.66437	-0.1378	1.57925	-0.1378	1.38259
-0.312	3.25223	-0.138	2.05334	-0.138	1.921	-0.138	1.8521	-0.138	1.76593	-0.138	1.66217	-0.138	1.5801	-0.138	1.37558
-0.3118	3.17761	-0.1382	1.94817	-0.1382	1.90595	-0.1382	1.85036	-0.1382	1.76069	-0.1382	1.64285	-0.1382	1.55045	-0.1382	1.36481
-0.3116	3.09135	-0.1384	1.96659	-0.1384	1.90816	-0.1384	1.83858	-0.1384	1.71838	-0.1384	1.63539	-0.1384	1.54217	-0.1384	1.37136
-0.3114	2.99259	-0.1386	2.07234	-0.1386	1.93463	-0.1386	1.89122	-0.1386	1.73283	-0.1386	1.67251	-0.1386	1.5395	-0.1386	1.36938
-0.3112	2.87734	-0.1388	2.10703	-0.1388	1.97657	-0.1388	1.92725	-0.1388	1.83659	-0.1388	1.72162	-0.1388	1.5353	-0.1388	1.36098
-0.311	2.91644	-0.139	1.97663	-0.139	1.95092	-0.139	1.90159	-0.139	1.84421	-0.139	1.72144	-0.139	1.521	-0.139	1.36012
-0.3108	2.76748	-0.1392	1.86394	-0.1392	1.83948	-0.1392	1.80745	-0.1392	1.77828	-0.1392	1.67028	-0.1392	1.51524	-0.1392	1.35821
-0.3106	2.6774	-0.1394	1.78744	-0.1394	1.80957	-0.1394	1.78268	-0.1394	1.75561	-0.1394	1.63558	-0.1394	1.48073	-0.1394	1.34871
-0.3104	2.72719	-0.1396	1.85684	-0.1396	1.84853	-0.1396	1.79203	-0.1396	1.75604	-0.1396	1.61556	-0.1396	1.45527	-0.1396	1.35144
-0.3102	2.6853	-0.1398	1.96279	-0.1398	1.85611	-0.1398	1.773	-0.1398	1.76188	-0.1398	1.5868	-0.1398	1.44622	-0.1398	1.35991
-0.31	2.69191	-0.14	2.04204	-0.14	1.79746	-0.14	1.74331	-0.14	1.73476	-0.14	1.54998	-0.14	1.43585	-0.14	1.34967
-0.3098	2.70712	-0.1402	2.0687	-0.1402	1.7986	-0.1402	1.72775	-0.1402	1.69015	-0.1402	1.5137	-0.1402	1.42618	-0.1402	1.33798
-0.3096	2.75768	-0.1404	2.04568	-0.1404	1.79868	-0.1404	1.71133	-0.1404	1.66809	-0.1404	1.50102	-0.1404	1.42694	-0.1404	1.34224
-0.3094	2.75614	-0.1406	2.00581	-0.1406	1.79917	-0.1406	1.71212	-0.1406	1.65443	-0.1406	1.49304	-0.1406	1.4196	-0.1406	1.33649
-0.3092	2.74498	-0.1408	1.95863	-0.1408	1.81981	-0.1408	1.74564	-0.1408	1.64606	-0.1408	1.49291	-0.1408	1.4274	-0.1408	1.32913
-0.309	2.74241	-0.141	1.9722	-0.141	1.86742	-0.141	1.75979	-0.141	1.65812	-0.141	1.46093	-0.141	1.4186	-0.141	1.32781
-0.3088	2.89951	-0.1412	1.9732	-0.1412	1.903	-0.1412	1.72921	-0.1412	1.66271	-0.1412	1.45461	-0.1412	1.40843	-0.1412	1.33237
-0.3086	2.65054	-0.1414	1.92802	-0.1414	1.87578	-0.1414	1.68824	-0.1414	1.65108	-0.1414	1.44833	-0.1414	1.40608	-0.1414	1.3278
-0.3084	2.44357	-0.1416	1.90854	-0.1416	1.82512	-0.1416	1.69004	-0.1416	1.63618	-0.1416	1.44597	-0.1416	1.40628	-0.1416	1.31927
-0.3082	2.19711	-0.1418	1.90374	-0.1418	1.8252	-0.1418	1.69904	-0.1418	1.61901	-0.1418	1.46041	-0.1418	1.42052	-0.1418	1.31837
-0.308	2.23916	-0.142	1.94511	-0.142	1.81932	-0.142	1.70055	-0.142	1.61763	-0.142	1.47507	-0.142	1.43515	-0.142	1.32651
-0.3078	2.27378	-0.1422	1.94094	-0.1422	1.83917	-0.1422	1.71203	-0.1422	1.64209	-0.1422	1.50362	-0.1422	1.45172	-0.1422	1.33444
-0.3076	2.34125	-0.1424	1.90851	-0.1424	1.87642	-0.1424	1.74478	-0.1424	1.68563	-0.1424	1.57451	-0.1424	1.47772	-0.1424	1.32442
-0.3074	2.37611	-0.1426	1.92073	-0.1426	1.93666	-0.1426	1.80569	-0.1426	1.77279	-0.1426	1.66034	-0.1426	1.49233	-0.1426	1.32944
-0.3072	2.43238	-0.1428	1.96996	-0.1428	2.03515	-0.1428	1.87446	-0.1428	1.83901	-0.1428	1.71318	-0.1428	1.518	-0.1428	1.32754
-0.307	2.63711	-0.143	2.03349	-0.143	2.06346	-0.143	1.9147	-0.143	1.86382	-0.143	1.73594	-0.143	1.5286	-0.143	1.32441
-0.3068	2.6438	-0.1432	2.03514	-0.1432	2.0652	-0.1432	1.92879	-0.1432	1.88141	-0.1432	1.74923	-0.1432	1.52538	-0.1432	1.33438
-0.3066	2.71266	-0.1434	2.03917	-0.1434	2.06795	-0.1434	1.91641	-0.1434	1.90431	-0.1434	1.7419	-0.1434	1.50754	-0.1434	1.34118
-0.3064	2.78298	-0.1436	2.01894	-0.1436	2.05099	-0.1436	1.89173	-0.1436	1.90061	-0.1436	1.73203	-0.1436	1.51356	-0.1436	1.33691
-0.3062	2.64906	-0.1438	1.93939	-0.1438	1.99062	-0.1438	1.8708	-0.1438	1.90243	-0.1438	1.7179	-0.1438	1.51634	-0.1438	1.35033
-0.306	2.70821	-0.144	1.89832	-0.144	1.96181	-0.144	1.89113	-0.144	1.87998	-0.144	1.72164	-0.144	1.52082	-0.144	1.34678
-0.3058	2.73912	-0.1442	1.8449	-0.1442	1.96399	-0.1442	1.91615	-0.1442	1.82656	-0.1442	1.70503	-0.1442	1.52064	-0.1442	1.35774
-0.3056	2.67306	-0.1444	1.83028	-0.1444	1.94413	-0.1444	1.9065	-0.1444	1.81834	-0.1444	1.68242	-0.1444	1.51659	-0.1444	1.35931
-0.3054	2.81316	-0.1446	1.85005	-0.1446	1.86958	-0.1446	1.8783	-0.1446	1.81117	-0.1446	1.64989	-0.1446	1.50939	-0.1446	1.36371
-0.3052	2.57362	-0.1448	1.91024	-0.1448	1.84011	-0.1448	1.8263	-0.1448	1.75559	-0.1448	1.63966	-0.1448	1.51796	-0.1448	1.36161
-0.305	2.39141	-0.145	1.94285	-0.145	1.87228	-0.145	1.81689	-0.145	1.74265	-0.145	1.65085	-0.145	1.53805	-0.145	1.37356
-0.3048	2.31561	-0.1452	1.96069	-0.1452	1.93132	-0.1452	1.86817	-0.1452	1.77695	-0.1452	1.6975	-0.1452	1.5485	-0.1452	1.3832
-0.3046	2.10883	-0.1454	1.94863	-0.1454	1.97793	-0.1454	1.91283	-0.1454	1.79887	-0.1454	1.71034	-0.1454	1.55836	-0.1454	1.37724
-0.3044	1.96019	-0.1456	1.925	-0.1456	2.00236	-0.1456	1.92304	-0.1456	1.82821	-0.1456	1.71794	-0.1456	1.55491	-0.1456	1.38816
-0.3042	2.04948	-0.1458	2.01596	-0.1458	2.0932	-0.1458	1.9655	-0.1458	1.84243	-0.1458	1.71947	-0.1458	1.55752	-0.1458	1.38846
-0.304	2.11089	-0.146	2.10951	-0.146	2.20556	-0.146	2.01708	-0.146	1.86904	-0.146	1.71932	-0.146	1.54995	-0.146	1.39662
-0.3038	2.1869	-0.1462	2.15618	-0.1462	2.23501	-0.1462	2.02623	-0.1462	1.89423	-0.1462	1.71952	-0.1462	1.55955	-0.1462	1.39932
-0.3036	2.29633	-0.1464	2.09847	-0.1464	2.20109	-0.1464	2.01908	-0.1464	1.8768	-0.1464	1.73301	-0.1464	1.5521	-0.1464	1.40372
-0.3034	2.54414	-0.1466	2.12299	-0.1466	2.16457	-0.1466	2.04161	-0.1466	1.88847	-0.1466	1.75948	-0.1466	1.56702	-0.1466	1.40638
-0.3032	2.53607	-0.1468	2.14828	-0.1468	2.09117	-0.1468	2.0864	-0.1468	1.88611	-0.1468	1.77368	-0.1468	1.57398	-0.1468	1.40368
-0.303	2.40321	-0.147	2.10999	-0.147	2.04188	-0.147	2.07158	-0.147	1.87176	-0.147	1.76385	-0.147	1.59111	-0.147	1.40565
-0.3028	2.25345	-0.1472	1.99858	-0.1472	2.08012	-0.1472	2.08485	-0.1472	1.89181	-0.1472	1.75767	-0.1472	1.59378	-0.1472	1.40863
-0.3026	2.36251	-0.1474	1.99861	-0.1474	2.13968	-0.1474	2.07715	-0.1474	1.94005	-0.1474	1.75243	-0.1474	1.60361	-0.1474	1.40763
-0.3024	2.32261	-0.1476	2.11423	-0.1476	2.16652	-0.1476	2.04967	-0.1476	1.98036	-0.1476	1.76716	-0.1476	1.60992	-0.1476	1.41328
-0.3022	2.20801	-0.1478	2.1172	-0.1478	2.1202	-0.1478	2.0082	-0.1478	1.96508	-0.1478	1.76065	-0.1478	1.5943	-0.1478	1.41547
-0.302	2.08345	-0.148	2.06097	-0.148	2.0012	-0.148	1.91857	-0.148	1.90705	-0.148	1.7481	-0.148	1.5899	-0.148	1.42129
-0.3018	2.11877	-0.1482	2.03257	-0.1482	1.96484	-0.1482	1.89466	-0.1482	1.88104	-0.1482	1.73829	-0.1482	1.57967	-0.1482	1.43381
-0.3016	2.1386	-0.1484	2.00867	-0.1484	1.9718	-0.1484	1.91314	-0.1484	1.85438	-0.1484	1.73701	-0.1484	1.5814	-0.1484	1.42705
-0.3014	2.11918	-0.1486	1.99048	-0.1486	1.97465	-0.1486	1.91703	-0.1486	1.8697	-0.1486	1.7179	-0.1486	1.57985	-0.1486	1.43317
-0.3012	2.00937	-0.1488	2.00145	-0.1488	1.98276	-0.1488	1.89718	-0.1488	1.85893	-0.1488	1.70568	-0.1488	1.5959	-0.1488	1.43753
-0.301	2.1017	-0.149	2.06872	-0.149	2.03263	-0.149	1.89462	-0.149	1.8764	-0.149	1.6939	-0.149	1.60906	-0.149	1.44187
-0.3008	2.17322	-0.1492	2.04547	-0.1492	2.05155	-0.1492	1.87886	-0.1492	1.87619	-0.1492	1.69626	-0.1492	1.62528	-0.1492	1.44607
-0.3006	2.17273	-0.1494	2.04742	-0.1494	2.05891	-0.1494	1.89785	-0.1494	1.8715	-0.1494	1.6917	-0.1494	1.62464	-0.1494	1.44424
-0.3004	2.05949	-0.1496	2.09722	-0.1496	2.06497	-0.1496	1.92035	-0.1496	1.87605	-0.1496	1.70053	-0.1496	1.64019	-0.1496	1.44814
-0.3002	2.12104	-0.1498	2.16433	-0.1498	2.06622	-0.1498	1.94206	-0.1498	1.86735	-0.1498	1.72969	-0.1498	1.64803	-0.1498	1.44792
-0.3	2.15622	-0.15	2.15689	-0.15	2.0764	-0.15	1.9482	-0.15	1.83976	-0.15	1.73683	-0.15	1.66166	-0.15	1.44732
-0.2998	2.40518	-0.1502	2.14612	-0.1502	2.05884	-0.1502	1.92452	-0.1502	1.83553	-0.1502	1.73093	-0.1502	1.65498	-0.1502	1.43977
-0.2996	2.43322	-0.1504	2.19213	-0.1504	2.06646	-0.1504	1.93582	-0.1504	1.85384	-0.1504	1.73122	-0.1504	1.65561	-0.1504	1.43694
-0.2994	2.27912	-0.1506	2.20149	-0.1506	2.05225	-0.1506	1.955	-0.1506	1.86413	-0.1506	1.72744	-0.1506	1.64883	-0.1506	1.43745
-0.2992	2.25708	-0.1508	2.14213	-0.1508	2.02489	-0.1508	1.94206	-0.1508	1.83769	-0.1508	1.73251	-0.1508	1.65157	-0.1508	1.43472
-0.299	2.23158	-0.151	2.12055	-0.151	2.03509	-0.151	1.95457	-0.151	1.86974	-0.151	1.75034	-0.151	1.65632	-0.151	1.43564
-0.2988	2.2341	-0.1512	2.13426	-0.1512	2.10294	-0.1512	2.00798	-0.1512	1.94133	-0.1512	1.78394	-0.1512	1.65414	-0.1512	1.43281
-0.2986	2.23654	-0.1514	2.17596	-0.1514	2.17074	-0.1514	2.06597	-0.1514	2.01164	-0.1514	1.83068	-0.1514	1.67002	-0.1514	1.42207
-0.2984	2.26484	-0.1516	2.16535	-0.1516	2.17248	-0.1516	2.05154	-0.1516	2.04696	-0.1516	1.83668	-0.1516	1.67421	-0.1516	1.4244
-0.2982	2.28486	-0.1518	2.15365	-0.1518	2.20125	-0.1518	1.98385	-0.1518	2.02452	-0.1518	1.84356	-0.1518	1.68197	-0.1518	1.4101
-0.298	2.29716	-0.152	2.18261	-0.152	2.24108	-0.152	1.90925	-0.152	1.98444	-0.152	1.8293	-0.152	1.67885	-0.152	1.41521
-0.2978	2.55326	-0.1522	2.21953	-0.1522	2.31628	-0.1522	1.88223	-0.1522	1.97724	-0.1522	1.81111	-0.1522	1.66248	-0.1522	1.41671
-0.2976	2.56987	-0.1524	2.24278	-0.1524	2.32009	-0.1524	1.87484	-0.1524	1.98529	-0.1524	1.8034	-0.1524	1.63894	-0.1524	1.40406
-0.2974	2.54093	-0.1526	2.2127	-0.1526	2.26096	-0.1526	1.86372	-0.1526	2.00238	-0.1526	1.79948	-0.1526	1.631	-0.1526	1.41416
-0.2972	2.4979	-0.1528	2.10587	-0.1528	2.19669	-0.1528	1.87507	-0.1528	1.96072	-0.1528	1.76827	-0.1528	1.60977	-0.1528	1.41495
-0.297	2.29105	-0.153	2.03449	-0.153	2.15824	-0.153	1.88146	-0.153	1.92036	-0.153	1.7384	-0.153	1.59518	-0.153	1.40456
-0.2968	2.12796	-0.1532	2.04921	-0.1532	2.16132	-0.1532	1.946	-0.1532	1.89956	-0.1532	1.71227	-0.1532	1.58703	-0.1532	1.40881
-0.2966	2.07249	-0.1534	2.11416	-0.1534	2.15425	-0.1534	1.98998	-0.1534	1.87427	-0.1534	1.7057	-0.1534	1.58258	-0.1534	1.40742
-0.2964	2.13072	-0.1536	2.1752	-0.1536	2.08506	-0.1536	1.99364	-0.1536	1.85229	-0.1536	1.69808	-0.1536	1.57793	-0.1536	1.40935
-0.2962	2.2195	-0.1538	2.15293	-0.1538	1.99568	-0.1538	1.96627	-0.1538	1.83962	-0.1538	1.69783	-0.1538	1.57843	-0.1538	1.412
-0.296	2.15844	-0.154	2.11578	-0.154	1.97614	-0.154	1.94527	-0.154	1.8611	-0.154	1.70456	-0.154	1.57566	-0.154	1.41078
-0.2958	2.04322	-0.1542	2.14785	-0.1542	1.99658	-0.1542	1.94616	-0.1542	1.86874	-0.1542	1.69535	-0.1542	1.58109	-0.1542	1.41435
-0.2956	2.0176	-0.1544	2.15774	-0.1544	2.00166	-0.1544	1.92873	-0.1544	1.8513	-0.1544	1.67494	-0.1544	1.58877	-0.1544	1.41732
-0.2954	2.01951	-0.1546	2.11457	-0.1546	1.99571	-0.1546	1.89961	-0.1546	1.82619	-0.1546	1.6724	-0.1546	1.5874	-0.1546	1.4142
-0.2952	1.99672	-0.1548	2.08092	-0.1548	1.94622	-0.1548	1.874	-0.1548	1.80252	-0.1548	1.67271	-0.1548	1.58687	-0.1548	1.42167
-0.295	2.01982	-0.155	2.06758	-0.155	1.92163	-0.155	1.86091	-0.155	1.81305	-0.155	1.65968	-0.155	1.58367	-0.155	1.42701
-0.2948	2.09996	-0.1552	2.11754	-0.1552	1.90773	-0.1552	1.8702	-0.1552	1.82618	-0.1552	1.63586	-0.1552	1.58211	-0.1552	1.42009
-0.2946	2.21449	-0.1554	2.13776	-0.1554	1.93395	-0.1554	1.84456	-0.1554	1.81372	-0.1554	1.62774	-0.1554	1.56373	-0.1554	1.42892
-0.2944	2.10894	-0.1556	2.12059	-0.1556	1.97612	-0.1556	1.83408	-0.1556	1.80057	-0.1556	1.64109	-0.1556	1.56178	-0.1556	1.42647
-0.2942	2.05375	-0.1558	2.14719	-0.1558	1.99802	-0.1558	1.84069	-0.1558	1.81356	-0.1558	1.63799	-0.1558	1.57273	-0.1558	1.42989
-0.294	2.01516	-0.156	2.22311	-0.156	2.08684	-0.156	1.89585	-0.156	1.84051	-0.156	1.66714	-0.156	1.57061	-0.156	1.42508
-0.2938	2.03526	-0.1562	2.22982	-0.1562	2.11974	-0.1562	1.9309	-0.1562	1.85327	-0.1562	1.6779	-0.1562	1.581	-0.1562	1.43331
-0.2936	2.06054	-0.1564	2.14763	-0.1564	2.06888	-0.1564	1.92895	-0.1564	1.85044	-0.1564	1.69015	-0.1564	1.57909	-0.1564	1.433
-0.2934	2.0963	-0.1566	2.10266	-0.1566	2.01881	-0.1566	1.93291	-0.1566	1.84801	-0.1566	1.6898	-0.1566	1.58739	-0.1566	1.43898
-0.2932	2.15055	-0.1568	2.08678	-0.1568	2.0235	-0.1568	1.94214	-0.1568	1.84854	-0.1568	1.69363	-0.1568	1.59133	-0.1568	1.43748
-0.293	2.23149	-0.157	2.02804	-0.157	2.01245	-0.157	1.95044	-0.157	1.8547	-0.157	1.68845	-0.157	1.58436	-0.157	1.4412
-0.2928	2.2233	-0.1572	2.01116	-0.1572	1.9584	-0.1572	1.92218	-0.1572	1.84569	-0.1572	1.69146	-0.1572	1.60015	-0.1572	1.44361
-0.2926	2.14092	-0.1574	2.05024	-0.1574	1.95553	-0.1574	1.93461	-0.1574	1.87114	-0.1574	1.7091	-0.1574	1.61487	-0.1574	1.4533
-0.2924	2.16118	-0.1576	2.1596	-0.1576	2.06169	-0.1576	2.00683	-0.1576	1.9096	-0.1576	1.74753	-0.1576	1.62597	-0.1576	1.44738
-0.2922	2.1844	-0.1578	2.36154	-0.1578	2.2202	-0.1578	2.08345	-0.1578	1.96047	-0.1578	1.78043	-0.1578	1.64656	-0.1578	1.45244
-0.292	2.43632	-0.158	2.43469	-0.158	2.29253	-0.158	2.1511	-0.158	2.00008	-0.158	1.80419	-0.158	1.65505	-0.158	1.44717
-0.2918	2.54646	-0.1582	2.44396	-0.1582	2.232	-0.1582	2.16142	-0.1582	1.98854	-0.1582	1.82993	-0.1582	1.68017	-0.1582	1.45484
-0.2916	2.4542	-0.1584	2.3834	-0.1584	2.15405	-0.1584	2.14938	-0.1584	1.96624	-0.1584	1.82638	-0.1584	1.68902	-0.1584	1.4581
-0.2914	2.37825	-0.1586	2.27653	-0.1586	2.09788	-0.1586	2.12049	-0.1586	1.9395	-0.1586	1.84218	-0.1586	1.70359	-0.1586	1.46232
-0.2912	2.30204	-0.1588	2.20889	-0.1588	2.11486	-0.1588	2.07946	-0.1588	1.91302	-0.1588	1.82498	-0.1588	1.71204	-0.1588	1.46811
-0.291	2.12353	-0.159	2.20405	-0.159	2.14139	-0.159	2.05116	-0.159	1.90816	-0.159	1.8125	-0.159	1.70149	-0.159	1.46752
-0.2908	2.08546	-0.1592	2.23551	-0.1592	2.15491	-0.1592	2.05854	-0.1592	1.90849	-0.1592	1.79687	-0.1592	1.69462	-0.1592	1.47891
-0.2906	2.0369	-0.1594	2.24305	-0.1594	2.14495	-0.1594	2.05144	-0.1594	1.89921	-0.1594	1.76788	-0.1594	1.68973	-0.1594	1.48581
-0.2904	1.99435	-0.1596	2.26006	-0.1596	2.17384	-0.1596	2.061	-0.1596	1.96173	-0.1596	1.76535	-0.1596	1.68509	-0.1596	1.49091
-0.2902	2.00795	-0.1598	2.28376	-0.1598	2.20521	-0.1598	2.06438	-0.1598	1.97661	-0.1598	1.80025	-0.1598	1.6718	-0.1598	1.48898
-0.29	2.16255	-0.16	2.29891	-0.16	2.21921	-0.16	2.1126	-0.16	1.99389	-0.16	1.81339	-0.16	1.66628	-0.16	1.49681
-0.2898	2.26479	-0.1602	2.308	-0.1602	2.23831	-0.1602	2.11882	-0.1602	1.97822	-0.1602	1.80553	-0.1602	1.66941	-0.1602	1.50339
-0.2896	2.18465	-0.1604	2.30201	-0.1604	2.21736	-0.1604	2.08694	-0.1604	1.9516	-0.1604	1.8055	-0.1604	1.67346	-0.1604	1.49683
-0.2894	2.23167	-0.1606	2.26663	-0.1606	2.18687	-0.1606	2.08551	-0.1606	1.94369	-0.1606	1.82094	-0.1606	1.68846	-0.1606	1.50451
-0.2892	2.36526	-0.1608	2.28181	-0.1608	2.2513	-0.1608	2.11637	-0.1608	1.99059	-0.1608	1.83443	-0.1608	1.71178	-0.1608	1.51368
-0.289	2.24889	-0.161	2.30385	-0.161	2.29788	-0.161	2.15697	-0.161	2.02494	-0.161	1.8476	-0.161	1.72678	-0.161	1.51112
-0.2888	2.23904	-0.1612	2.30243	-0.1612	2.29525	-0.1612	2.1724	-0.1612	2.0368	-0.1612	1.85396	-0.1612	1.73938	-0.1612	1.52341
-0.2886	2.08444	-0.1614	2.28944	-0.1614	2.24182	-0.1614	2.16942	-0.1614	2.05254	-0.1614	1.87629	-0.1614	1.75252	-0.1614	1.51919
-0.2884	2.05064	-0.1616	2.2877	-0.1616	2.22572	-0.1616	2.14935	-0.1616	2.04855	-0.1616	1.87987	-0.1616	1.74978	-0.1616	1.5262
-0.2882	2.13255	-0.1618	2.31804	-0.1618	2.25593	-0.1618	2.15485	-0.1618	2.05731	-0.1618	1.88779	-0.1618	1.7572	-0.1618	1.53449
-0.288	2.1733	-0.162	2.32183	-0.162	2.23313	-0.162	2.13989	-0.162	2.02765	-0.162	1.9001	-0.162	1.76328	-0.162	1.54193
-0.2878	2.18248	-0.1622	2.29791	-0.1622	2.23445	-0.1622	2.14949	-0.1622	2.03366	-0.1622	1.90409	-0.1622	1.76565	-0.1622	1.54347
-0.2876	2.01703	-0.1624	2.29311	-0.1624	2.25474	-0.1624	2.16999	-0.1624	2.05148	-0.1624	1.93316	-0.1624	1.78853	-0.1624	1.54978
-0.2874	2.05781	-0.1626	2.30355	-0.1626	2.26881	-0.1626	2.16657	-0.1626	2.07605	-0.1626	1.94682	-0.1626	1.78341	-0.1626	1.55532
-0.2872	1.98513	-0.1628	2.31539	-0.1628	2.26891	-0.1628	2.17639	-0.1628	2.05783	-0.1628	1.93964	-0.1628	1.78958	-0.1628	1.56186
-0.287	1.89864	-0.163	2.30128	-0.163	2.25936	-0.163	2.2045	-0.163	2.09667	-0.163	1.94387	-0.163	1.77864	-0.163	1.56697
-0.2868	1.73582	-0.1632	2.33413	-0.1632	2.27711	-0.1632	2.2335	-0.1632	2.11792	-0.1632	1.94238	-0.1632	1.78071	-0.1632	1.58436
-0.2866	1.71027	-0.1634	2.41151	-0.1634	2.38344	-0.1634	2.27272	-0.1634	2.11907	-0.1634	1.93588	-0.1634	1.76318	-0.1634	1.58138
-0.2864	1.8185	-0.1636	2.51581	-0.1636	2.47121	-0.1636	2.27057	-0.1636	2.10175	-0.1636	1.92482	-0.1636	1.76017	-0.1636	1.59169
-0.2862	1.83044	-0.1638	2.61097	-0.1638	2.41157	-0.1638	2.26253	-0.1638	2.09551	-0.1638	1.92666	-0.1638	1.76922	-0.1638	1.59546
-0.286	1.90122	-0.164	2.61154	-0.164	2.38842	-0.164	2.28655	-0.164	2.12781	-0.164	1.93866	-0.164	1.77764	-0.164	1.60836
-0.2858	1.86753	-0.1642	2.54944	-0.1642	2.38277	-0.1642	2.29724	-0.1642	2.16049	-0.1642	1.92988	-0.1642	1.7973	-0.1642	1.61226
-0.2856	2.01178	-0.1644	2.39095	-0.1644	2.31955	-0.1644	2.2366	-0.1644	2.14518	-0.1644	1.93858	-0.1644	1.81508	-0.1644	1.63031
-0.2854	2.16675	-0.1646	2.19732	-0.1646	2.22236	-0.1646	2.13869	-0.1646	2.10599	-0.1646	1.94336	-0.1646	1.81416	-0.1646	1.63688
-0.2852	2.08326	-0.1648	2.12628	-0.1648	2.13459	-0.1648	2.08583	-0.1648	2.06044	-0.1648	1.92616	-0.1648	1.80826	-0.1648	1.63905
-0.285	1.97133	-0.165	2.08539	-0.165	2.03168	-0.165	2.02749	-0.165	2.00741	-0.165	1.89657	-0.165	1.79989	-0.165	1.64464
-0.2848	2.00068	-0.1652	2.07891	-0.1652	2.01115	-0.1652	2.01098	-0.1652	1.97967	-0.1652	1.8839	-0.1652	1.78483	-0.1652	1.64987
-0.2846	2.02199	-0.1654	2.13226	-0.1654	2.08421	-0.1654	2.03587	-0.1654	1.9757	-0.1654	1.87142	-0.1654	1.77491	-0.1654	1.64143
-0.2844	2.08243	-0.1656	2.16862	-0.1656	2.18745	-0.1656	2.06412	-0.1656	1.98531	-0.1656	1.8645	-0.1656	1.77591	-0.1656	1.65967
-0.2842	2.06283	-0.1658	2.22994	-0.1658	2.25501	-0.1658	2.10829	-0.1658	2.01368	-0.1658	1.85441	-0.1658	1.77708	-0.1658	1.66463
-0.284	2.03697	-0.166	2.27268	-0.166	2.32359	-0.166	2.13904	-0.166	2.03761	-0.166	1.84924	-0.166	1.78055	-0.166	1.67682
-0.2838	1.9353	-0.1662	2.31882	-0.1662	2.33933	-0.1662	2.17552	-0.1662	2.04253	-0.1662	1.83694	-0.1662	1.79002	-0.1662	1.67677
-0.2836	1.91587	-0.1664	2.43114	-0.1664	2.36278	-0.1664	2.17569	-0.1664	2.06508	-0.1664	1.84094	-0.1664	1.7802	-0.1664	1.68349
-0.2834	1.85062	-0.1666	2.55128	-0.1666	2.38066	-0.1666	2.18057	-0.1666	2.08521	-0.1666	1.8553	-0.1666	1.78613	-0.1666	1.68515
-0.2832	1.9169	-0.1668	2.58746	-0.1668	2.37561	-0.1668	2.18422	-0.1668	2.09209	-0.1668	1.85227	-0.1668	1.76789	-0.1668	1.6803
-0.283	1.83355	-0.167	2.5545	-0.167	2.27277	-0.167	2.1562	-0.167	2.04289	-0.167	1.84591	-0.167	1.76921	-0.167	1.68856
-0.2828	1.79888	-0.1672	2.45173	-0.1672	2.17626	-0.1672	2.1091	-0.1672	2.00622	-0.1672	1.81051	-0.1672	1.75969	-0.1672	1.694
-0.2826	1.78243	-0.1674	2.42641	-0.1674	2.13509	-0.1674	2.04405	-0.1674	1.9602	-0.1674	1.77153	-0.1674	1.74983	-0.1674	1.69061
-0.2824	1.82541	-0.1676	2.34866	-0.1676	2.10949	-0.1676	1.98996	-0.1676	1.88652	-0.1676	1.74011	-0.1676	1.74039	-0.1676	1.69587
-0.2822	1.92576	-0.1678	2.20176	-0.1678	2.10065	-0.1678	1.91837	-0.1678	1.84747	-0.1678	1.71417	-0.1678	1.74633	-0.1678	1.69235
-0.282	1.88654	-0.168	2.07752	-0.168	2.11779	-0.168	1.90447	-0.168	1.84518	-0.168	1.7009	-0.168	1.7431	-0.168	1.70907
-0.2818	1.88903	-0.1682	2.02707	-0.1682	2.11067	-0.1682	1.8877	-0.1682	1.83963	-0.1682	1.70204	-0.1682	1.73747	-0.1682	1.70784
-0.2816	1.8412	-0.1684	2.02141	-0.1684	2.08471	-0.1684	1.89494	-0.1684	1.82376	-0.1684	1.7103	-0.1684	1.75358	-0.1684	1.71192
-0.2814	1.96383	-0.1686	2.01646	-0.1686	2.07713	-0.1686	1.91549	-0.1686	1.81361	-0.1686	1.72438	-0.1686	1.74302	-0.1686	1.71227
-0.2812	2.08309	-0.1688	2.02033	-0.1688	2.04209	-0.1688	1.92285	-0.1688	1.825	-0.1688	1.72995	-0.1688	1.73073	-0.1688	1.7172
-0.281	2.23533	-0.169	2.04774	-0.169	1.99937	-0.169	1.90191	-0.169	1.8051	-0.169	1.72478	-0.169	1.73721	-0.169	1.7124
-0.2808	2.09374	-0.1692	2.07352	-0.1692	1.9503	-0.1692	1.89652	-0.1692	1.77162	-0.1692	1.7328	-0.1692	1.72474	-0.1692	1.71681
-0.2806	1.93604	-0.1694	2.06927	-0.1694	1.92617	-0.1694	1.87861	-0.1694	1.77399	-0.1694	1.72315	-0.1694	1.73511	-0.1694	1.72034
-0.2804	1.96846	-0.1696	2.09691	-0.1696	1.91446	-0.1696	1.84427	-0.1696	1.75009	-0.1696	1.73274	-0.1696	1.7311	-0.1696	1.72685
-0.2802	1.9426	-0.1698	2.10324	-0.1698	1.89164	-0.1698	1.81668	-0.1698	1.75422	-0.1698	1.73037	-0.1698	1.7333	-0.1698	1.72284
-0.28	1.89665	-0.17	2.10969	-0.17	1.88823	-0.17	1.79432	-0.17	1.77967	-0.17	1.71857	-0.17	1.72437	-0.17	1.72381
-0.2798	1.84149	-0.1702	2.04395	-0.1702	1.90045	-0.1702	1.82167	-0.1702	1.80226	-0.1702	1.73171	-0.1702	1.71488	-0.1702	1.72843
-0.2796	1.8981	-0.1704	2.03324	-0.1704	1.94969	-0.1704	1.86267	-0.1704	1.84333	-0.1704	1.74052	-0.1704	1.71864	-0.1704	1.73014
-0.2794	2.12053	-0.1706	2.02226	-0.1706	1.9963	-0.1706	1.9169	-0.1706	1.87407	-0.1706	1.74997	-0.1706	1.71433	-0.1706	1.73864
-0.2792	1.98494	-0.1708	2.08098	-0.1708	2.02638	-0.1708	1.93116	-0.1708	1.88651	-0.1708	1.76462	-0.1708	1.71937	-0.1708	1.73614
-0.279	2.01575	-0.171	2.18951	-0.171	2.05227	-0.171	1.93414	-0.171	1.88051	-0.171	1.77758	-0.171	1.73625	-0.171	1.73361
-0.2788	2.06574	-0.1712	2.18713	-0.1712	2.06148	-0.1712	1.9286	-0.1712	1.88589	-0.1712	1.78448	-0.1712	1.73232	-0.1712	1.74402
-0.2786	2.07667	-0.1714	2.16159	-0.1714	2.06755	-0.1714	1.96065	-0.1714	1.90624	-0.1714	1.78459	-0.1714	1.74321	-0.1714	1.74286
-0.2784	2.19424	-0.1716	2.16903	-0.1716	2.06026	-0.1716	1.98566	-0.1716	1.93597	-0.1716	1.80554	-0.1716	1.75262	-0.1716	1.7463
-0.2782	2.18758	-0.1718	2.23737	-0.1718	2.08101	-0.1718	1.99753	-0.1718	1.92205	-0.1718	1.80371	-0.1718	1.74019	-0.1718	1.75131
-0.278	2.10394	-0.172	2.28523	-0.172	2.15341	-0.172	2.02091	-0.172	1.9558	-0.172	1.80645	-0.172	1.73483	-0.172	1.74445
-0.2778	2.2304	-0.1722	2.35961	-0.1722	2.22159	-0.1722	2.06639	-0.1722	1.98284	-0.1722	1.82704	-0.1722	1.74526	-0.1722	1.74293
-0.2776	2.24212	-0.1724	2.32858	-0.1724	2.23326	-0.1724	2.07379	-0.1724	1.99517	-0.1724	1.83946	-0.1724	1.7402	-0.1724	1.74804
-0.2774	2.2837	-0.1726	2.15485	-0.1726	2.16631	-0.1726	2.05081	-0.1726	1.95638	-0.1726	1.82775	-0.1726	1.74105	-0.1726	1.74323
-0.2772	2.2056	-0.1728	2.09455	-0.1728	2.0629	-0.1728	1.98989	-0.1728	1.90762	-0.1728	1.79699	-0.1728	1.73457	-0.1728	1.7539
-0.277	2.16383	-0.173	2.10503	-0.173	2.05823	-0.173	1.97313	-0.173	1.88648	-0.173	1.77247	-0.173	1.73254	-0.173	1.75226
-0.2768	2.05575	-0.1732	2.13849	-0.1732	2.06115	-0.1732	1.95443	-0.1732	1.87179	-0.1732	1.75619	-0.1732	1.72201	-0.1732	1.75115
-0.2766	2.13193	-0.1734	2.22553	-0.1734	2.09248	-0.1734	1.95817	-0.1734	1.84956	-0.1734	1.74277	-0.1734	1.71115	-0.1734	1.7511
-0.2764	2.23696	-0.1736	2.34399	-0.1736	2.10709	-0.1736	1.98177	-0.1736	1.83935	-0.1736	1.72748	-0.1736	1.70296	-0.1736	1.75291
-0.2762	2.29696	-0.1738	2.34666	-0.1738	2.03023	-0.1738	1.94272	-0.1738	1.82465	-0.1738	1.71432	-0.1738	1.6995	-0.1738	1.74864
-0.276	2.12693	-0.174	2.17613	-0.174	1.89349	-0.174	1.89134	-0.174	1.78674	-0.174	1.70596	-0.174	1.68014	-0.174	1.74704
-0.2758	1.97616	-0.1742	1.9864	-0.1742	1.79327	-0.1742	1.83178	-0.1742	1.75143	-0.1742	1.70833	-0.1742	1.67428	-0.1742	1.74769
-0.2756	1.95724	-0.1744	1.81256	-0.1744	1.71141	-0.1744	1.79497	-0.1744	1.70194	-0.1744	1.69311	-0.1744	1.66352	-0.1744	1.75492
-0.2754	2.14236	-0.1746	1.73274	-0.1746	1.66598	-0.1746	1.77075	-0.1746	1.68209	-0.1746	1.69411	-0.1746	1.66214	-0.1746	1.75347
-0.2752	2.12772	-0.1748	1.69692	-0.1748	1.66183	-0.1748	1.76786	-0.1748	1.67457	-0.1748	1.67661	-0.1748	1.65663	-0.1748	1.75902
-0.275	2.13795	-0.175	1.69055	-0.175	1.6662	-0.175	1.77501	-0.175	1.67009	-0.175	1.65234	-0.175	1.64478	-0.175	1.7694
-0.2748	2.15665	-0.1752	1.71422	-0.1752	1.68058	-0.1752	1.78442	-0.1752	1.67502	-0.1752	1.64063	-0.1752	1.63294	-0.1752	1.76671
-0.2746	2.06737	-0.1754	1.77045	-0.1754	1.72155	-0.1754	1.78006	-0.1754	1.67006	-0.1754	1.61818	-0.1754	1.61875	-0.1754	1.76819
-0.2744	2.09744	-0.1756	1.87055	-0.1756	1.80806	-0.1756	1.76038	-0.1756	1.66425	-0.1756	1.59356	-0.1756	1.60487	-0.1756	1.77191
-0.2742	2.13525	-0.1758	1.96295	-0.1758	1.86365	-0.1758	1.73657	-0.1758	1.65385	-0.1758	1.57405	-0.1758	1.59305	-0.1758	1.77041
-0.274	2.41958	-0.176	2.04694	-0.176	1.88084	-0.176	1.68645	-0.176	1.64184	-0.176	1.56013	-0.176	1.56483	-0.176	1.76594
-0.2738	2.23444	-0.1762	2.13318	-0.1762	1.89809	-0.1762	1.62847	-0.1762	1.63064	-0.1762	1.54852	-0.1762	1.54845	-0.1762	1.77251
-0.2736	2.06567	-0.1764	2.1368	-0.1764	1.90733	-0.1764	1.59287	-0.1764	1.65249	-0.1764	1.54894	-0.1764	1.54144	-0.1764	1.77646
-0.2734	2.05232	-0.1766	2.09138	-0.1766	1.90506	-0.1766	1.59058	-0.1766	1.67894	-0.1766	1.54732	-0.1766	1.54474	-0.1766	1.77567
-0.2732	2.21346	-0.1768	2.07679	-0.1768	1.90888	-0.1768	1.64307	-0.1768	1.71148	-0.1768	1.55742	-0.1768	1.54597	-0.1768	1.77335
-0.273	2.44237	-0.177	2.04206	-0.177	1.95083	-0.177	1.73192	-0.177	1.75334	-0.177	1.5515	-0.177	1.549	-0.177	1.78089
-0.2728	2.3332	-0.1772	1.98881	-0.1772	1.96368	-0.1772	1.76511	-0.1772	1.76498	-0.1772	1.56602	-0.1772	1.54444	-0.1772	1.77715
-0.2726	2.23051	-0.1774	1.94574	-0.1774	1.94531	-0.1774	1.75502	-0.1774	1.74465	-0.1774	1.5606	-0.1774	1.54244	-0.1774	1.78138
-0.2724	2.17028	-0.1776	1.89817	-0.1776	1.89603	-0.1776	1.73141	-0.1776	1.71162	-0.1776	1.57209	-0.1776	1.54716	-0.1776	1.79094
-0.2722	2.28009	-0.1778	1.89962	-0.1778	1.86488	-0.1778	1.75063	-0.1778	1.71959	-0.1778	1.58043	-0.1778	1.53681	-0.1778	1.78271
-0.272	2.71426	-0.178	1.91443	-0.178	1.8738	-0.178	1.78598	-0.178	1.73448	-0.178	1.59369	-0.178	1.54379	-0.178	1.78492
-0.2718	2.55873	-0.1782	1.92979	-0.1782	1.92114	-0.1782	1.80888	-0.1782	1.7307	-0.1782	1.60115	-0.1782	1.55414	-0.1782	1.79824
-0.2716	2.5113	-0.1784	1.94974	-0.1784	1.96062	-0.1784	1.81534	-0.1784	1.73447	-0.1784	1.61164	-0.1784	1.56184	-0.1784	1.80401
-0.2714	2.46879	-0.1786	1.98752	-0.1786	1.9465	-0.1786	1.78267	-0.1786	1.74608	-0.1786	1.62719	-0.1786	1.58303	-0.1786	1.80137
-0.2712	2.39477	-0.1788	1.95872	-0.1788	1.93611	-0.1788	1.76289	-0.1788	1.76037	-0.1788	1.6388	-0.1788	1.59611	-0.1788	1.81261
-0.271	2.31041	-0.179	1.88264	-0.179	1.98982	-0.179	1.78996	-0.179	1.75886	-0.179	1.6592	-0.179	1.62914	-0.179	1.81084
-0.2708	2.33005	-0.1792	1.83507	-0.1792	1.99047	-0.1792	1.82498	-0.1792	1.76896	-0.1792	1.68969	-0.1792	1.63595	-0.1792	1.81928
-0.2706	2.2884	-0.1794	1.78402	-0.1794	1.91467	-0.1794	1.82328	-0.1794	1.78713	-0.1794	1.7205	-0.1794	1.64941	-0.1794	1.81765
-0.2704	2.19675	-0.1796	1.73822	-0.1796	1.83403	-0.1796	1.80649	-0.1796	1.78172	-0.1796	1.73495	-0.1796	1.66557	-0.1796	1.82747
-0.2702	2.19886	-0.1798	1.71088	-0.1798	1.77976	-0.1798	1.77309	-0.1798	1.76901	-0.1798	1.74732	-0.1798	1.67652	-0.1798	1.82674
-0.27	2.18387	-0.18	1.76137	-0.18	1.74879	-0.18	1.75876	-0.18	1.74725	-0.18	1.7563	-0.18	1.6904	-0.18	1.83683
-0.2698	2.14538	-0.1802	1.77961	-0.1802	1.72987	-0.1802	1.75863	-0.1802	1.7244	-0.1802	1.7678	-0.1802	1.69695	-0.1802	1.83679
-0.2696	2.23361	-0.1804	1.7695	-0.1804	1.75564	-0.1804	1.77862	-0.1804	1.72874	-0.1804	1.74978	-0.1804	1.69976	-0.1804	1.84289
-0.2694	2.07837	-0.1806	1.7912	-0.1806	1.79207	-0.1806	1.77697	-0.1806	1.72183	-0.1806	1.74855	-0.1806	1.70067	-0.1806	1.84353
-0.2692	2.08392	-0.1808	1.81995	-0.1808	1.83006	-0.1808	1.77737	-0.1808	1.71726	-0.1808	1.73089	-0.1808	1.7097	-0.1808	1.85537
-0.269	2.18446	-0.181	1.84737	-0.181	1.86657	-0.181	1.74969	-0.181	1.72253	-0.181	1.7207	-0.181	1.71518	-0.181	1.85288
-0.2688	2.26399	-0.1812	1.84766	-0.1812	1.82083	-0.1812	1.72151	-0.1812	1.71765	-0.1812	1.71879	-0.1812	1.71327	-0.1812	1.85925
-0.2686	2.28231	-0.1814	1.80325	-0.1814	1.75488	-0.1814	1.69152	-0.1814	1.69858	-0.1814	1.72153	-0.1814	1.72827	-0.1814	1.86943
-0.2684	2.11781	-0.1816	1.74479	-0.1816	1.7525	-0.1816	1.725	-0.1816	1.7107	-0.1816	1.74116	-0.1816	1.73697	-0.1816	1.86668
-0.2682	1.9457	-0.1818	1.77599	-0.1818	1.82337	-0.1818	1.78333	-0.1818	1.74611	-0.1818	1.75868	-0.1818	1.73663	-0.1818	1.86515
-0.268	2.02651	-0.182	1.86798	-0.182	1.88542	-0.182	1.85667	-0.182	1.81249	-0.182	1.77978	-0.182	1.76021	-0.182	1.8748
-0.2678	1.9475	-0.1822	1.93404	-0.1822	1.93533	-0.1822	1.88596	-0.1822	1.84985	-0.1822	1.80081	-0.1822	1.77226	-0.1822	1.87949
-0.2676	1.92941	-0.1824	1.96089	-0.1824	1.94347	-0.1824	1.89881	-0.1824	1.88414	-0.1824	1.82345	-0.1824	1.78558	-0.1824	1.88756
-0.2674	1.95336	-0.1826	1.98737	-0.1826	1.97161	-0.1826	1.92571	-0.1826	1.89352	-0.1826	1.83709	-0.1826	1.79927	-0.1826	1.87671
-0.2672	1.97157	-0.1828	2.03127	-0.1828	1.99734	-0.1828	1.93631	-0.1828	1.89425	-0.1828	1.83196	-0.1828	1.80619	-0.1828	1.90407
-0.267	2.06467	-0.183	2.11497	-0.183	1.9654	-0.183	1.93623	-0.183	1.87012	-0.183	1.84513	-0.183	1.82446	-0.183	1.89422
-0.2668	2.1237	-0.1832	2.12535	-0.1832	1.91567	-0.1832	1.92372	-0.1832	1.86305	-0.1832	1.85267	-0.1832	1.81036	-0.1832	1.91308
-0.2666	2.05099	-0.1834	2.16027	-0.1834	1.92128	-0.1834	1.92956	-0.1834	1.87306	-0.1834	1.85908	-0.1834	1.8265	-0.1834	1.91026
-0.2664	1.97734	-0.1836	2.22919	-0.1836	1.95167	-0.1836	1.95392	-0.1836	1.89813	-0.1836	1.86216	-0.1836	1.83364	-0.1836	1.91394
-0.2662	1.88478	-0.1838	2.30008	-0.1838	2.01492	-0.1838	1.98977	-0.1838	1.9264	-0.1838	1.87876	-0.1838	1.83681	-0.1838	1.91219
-0.266	1.95742	-0.184	2.25389	-0.184	2.03532	-0.184	1.9841	-0.184	1.95351	-0.184	1.87178	-0.184	1.84084	-0.184	1.92146
-0.2658	1.92192	-0.1842	2.1052	-0.1842	2.0337	-0.1842	1.95719	-0.1842	1.93467	-0.1842	1.88534	-0.1842	1.8437	-0.1842	1.92301
-0.2656	1.93922	-0.1844	2.03309	-0.1844	2.01524	-0.1844	1.96566	-0.1844	1.93143	-0.1844	1.90613	-0.1844	1.84806	-0.1844	1.92212
-0.2654	1.98726	-0.1846	2.02633	-0.1846	1.96828	-0.1846	1.99862	-0.1846	1.92064	-0.1846	1.91061	-0.1846	1.85952	-0.1846	1.92592
-0.2652	1.9618	-0.1848	2.04732	-0.1848	1.97557	-0.1848	2.01568	-0.1848	1.93677	-0.1848	1.92826	-0.1848	1.85282	-0.1848	1.93084
-0.265	2.00199	-0.185	2.13333	-0.185	2.04828	-0.185	2.04945	-0.185	1.96904	-0.185	1.94101	-0.185	1.86049	-0.185	1.92538
-0.2648	2.0428	-0.1852	2.2054	-0.1852	2.13726	-0.1852	2.10513	-0.1852	2.0175	-0.1852	1.95226	-0.1852	1.85685	-0.1852	1.9331
-0.2646	2.17831	-0.1854	2.29975	-0.1854	2.21933	-0.1854	2.1452	-0.1854	2.07091	-0.1854	1.97132	-0.1854	1.86284	-0.1854	1.92818
-0.2644	2.63844	-0.1856	2.37309	-0.1856	2.32021	-0.1856	2.17625	-0.1856	2.11179	-0.1856	1.96939	-0.1856	1.86294	-0.1856	1.9304
-0.2642	2.55341	-0.1858	2.42654	-0.1858	2.37813	-0.1858	2.21465	-0.1858	2.14691	-0.1858	1.97156	-0.1858	1.86328	-0.1858	1.93997
-0.264	2.68062	-0.186	2.49573	-0.186	2.44688	-0.186	2.24767	-0.186	2.16713	-0.186	1.97767	-0.186	1.85876	-0.186	1.94045
-0.2638	2.54395	-0.1862	2.54915	-0.1862	2.46088	-0.1862	2.27086	-0.1862	2.18664	-0.1862	1.98958	-0.1862	1.86194	-0.1862	1.94022
-0.2636	2.38407	-0.1864	2.53134	-0.1864	2.39	-0.1864	2.23449	-0.1864	2.17142	-0.1864	1.96013	-0.1864	1.85945	-0.1864	1.9457
-0.2634	2.62435	-0.1866	2.38761	-0.1866	2.30433	-0.1866	2.16145	-0.1866	2.10355	-0.1866	1.9489	-0.1866	1.85134	-0.1866	1.9437
-0.2632	2.83646	-0.1868	2.16629	-0.1868	2.16335	-0.1868	2.08135	-0.1868	2.04195	-0.1868	1.93067	-0.1868	1.85703	-0.1868	1.95897
-0.263	2.42272	-0.187	1.97	-0.187	2.07187	-0.187	2.0337	-0.187	1.99359	-0.187	1.91611	-0.187	1.84649	-0.187	1.95622
-0.2628	2.24096	-0.1872	1.92241	-0.1872	2.10385	-0.1872	2.03954	-0.1872	1.9916	-0.1872	1.92491	-0.1872	1.8576	-0.1872	1.96207
-0.2626	2.15316	-0.1874	2.02616	-0.1874	2.22132	-0.1874	2.08734	-0.1874	2.02246	-0.1874	1.9272	-0.1874	1.86336	-0.1874	1.97002
-0.2624	2.02485	-0.1876	2.19543	-0.1876	2.30104	-0.1876	2.10055	-0.1876	2.02296	-0.1876	1.92436	-0.1876	1.86163	-0.1876	1.96065
-0.2622	2.06309	-0.1878	2.38684	-0.1878	2.35347	-0.1878	2.11923	-0.1878	2.00198	-0.1878	1.93321	-0.1878	1.86477	-0.1878	1.97059
-0.262	2.08159	-0.188	2.50354	-0.188	2.33957	-0.188	2.09265	-0.188	2.00513	-0.188	1.92158	-0.188	1.87908	-0.188	1.98098
-0.2618	2.13708	-0.1882	2.48905	-0.1882	2.30394	-0.1882	2.08467	-0.1882	2.00693	-0.1882	1.92073	-0.1882	1.87654	-0.1882	1.97799
-0.2616	2.09065	-0.1884	2.44247	-0.1884	2.28918	-0.1884	2.09746	-0.1884	2.01504	-0.1884	1.92604	-0.1884	1.8794	-0.1884	1.98611
-0.2614	2.2575	-0.1886	2.44367	-0.1886	2.24148	-0.1886	2.11693	-0.1886	2.02582	-0.1886	1.92651	-0.1886	1.88587	-0.1886	1.98778
-0.2612	2.31097	-0.1888	2.39994	-0.1888	2.19359	-0.1888	2.09636	-0.1888	2.01553	-0.1888	1.91843	-0.1888	1.87044	-0.1888	1.99275
-0.261	2.36188	-0.189	2.36027	-0.189	2.15608	-0.189	2.0736	-0.189	1.99349	-0.189	1.91707	-0.189	1.86785	-0.189	1.99255
-0.2608	2.36801	-0.1892	2.31167	-0.1892	2.13771	-0.1892	2.05654	-0.1892	1.9957	-0.1892	1.92855	-0.1892	1.86653	-0.1892	1.99731
-0.2606	2.27262	-0.1894	2.27548	-0.1894	2.12299	-0.1894	2.04186	-0.1894	1.99117	-0.1894	1.92311	-0.1894	1.87345	-0.1894	2.00436
-0.2604	2.32262	-0.1896	2.25531	-0.1896	2.13715	-0.1896	2.03158	-0.1896	1.98461	-0.1896	1.93277	-0.1896	1.87358	-0.1896	2.00356
-0.2602	2.43342	-0.1898	2.23044	-0.1898	2.15809	-0.1898	2.04005	-0.1898	1.97376	-0.1898	1.91587	-0.1898	1.87021	-0.1898	2.00385
-0.26	2.42219	-0.19	2.16657	-0.19	2.15221	-0.19	2.04523	-0.19	1.95236	-0.19	1.91005	-0.19	1.86797	-0.19	2.00525
-0.2598	2.44041	-0.1902	2.07332	-0.1902	2.09422	-0.1902	2.01085	-0.1902	1.92683	-0.1902	1.89644	-0.1902	1.86641	-0.1902	2.01135
-0.2596	2.37321	-0.1904	1.98739	-0.1904	2.03721	-0.1904	1.96163	-0.1904	1.90378	-0.1904	1.88419	-0.1904	1.84804	-0.1904	2.01163
-0.2594	2.36685	-0.1906	1.97246	-0.1906	2.02987	-0.1906	1.93981	-0.1906	1.89183	-0.1906	1.86263	-0.1906	1.85215	-0.1906	2.02068
-0.2592	2.34008	-0.1908	1.92491	-0.1908	2.01924	-0.1908	1.91268	-0.1908	1.86602	-0.1908	1.86934	-0.1908	1.85561	-0.1908	2.01184
-0.259	2.28946	-0.191	1.89337	-0.191	1.97903	-0.191	1.88134	-0.191	1.8679	-0.191	1.85696	-0.191	1.86046	-0.191	2.02987
-0.2588	2.19107	-0.1912	1.87226	-0.1912	1.96352	-0.1912	1.87324	-0.1912	1.86774	-0.1912	1.85213	-0.1912	1.84829	-0.1912	2.0302
-0.2586	2.07852	-0.1914	1.89694	-0.1914	1.93672	-0.1914	1.86904	-0.1914	1.87148	-0.1914	1.85409	-0.1914	1.85122	-0.1914	2.03307
-0.2584	2.04276	-0.1916	1.91836	-0.1916	1.90141	-0.1916	1.88508	-0.1916	1.87195	-0.1916	1.85809	-0.1916	1.86199	-0.1916	2.03437
-0.2582	2.19921	-0.1918	1.9379	-0.1918	1.91724	-0.1918	1.89527	-0.1918	1.87619	-0.1918	1.85011	-0.1918	1.85458	-0.1918	2.04129
-0.258	2.3266	-0.192	1.91207	-0.192	1.95105	-0.192	1.89249	-0.192	1.85958	-0.192	1.86074	-0.192	1.85502	-0.192	2.04062
-0.2578	2.45684	-0.1922	1.88085	-0.1922	1.95275	-0.1922	1.86314	-0.1922	1.8454	-0.1922	1.8487	-0.1922	1.85873	-0.1922	2.04535
-0.2576	2.61489	-0.1924	1.86745	-0.1924	1.95967	-0.1924	1.84388	-0.1924	1.84414	-0.1924	1.85074	-0.1924	1.84502	-0.1924	2.03799
-0.2574	2.50581	-0.1926	1.85361	-0.1926	1.95217	-0.1926	1.8296	-0.1926	1.82842	-0.1926	1.84342	-0.1926	1.84553	-0.1926	2.04805
-0.2572	2.34836	-0.1928	1.84505	-0.1928	1.94557	-0.1928	1.83043	-0.1928	1.824	-0.1928	1.83396	-0.1928	1.84832	-0.1928	2.06253
-0.257	2.24319	-0.193	1.89111	-0.193	1.95315	-0.193	1.83029	-0.193	1.80941	-0.193	1.81798	-0.193	1.82999	-0.193	2.05954
-0.2568	2.2386	-0.1932	1.93124	-0.1932	1.92837	-0.1932	1.82493	-0.1932	1.77622	-0.1932	1.79591	-0.1932	1.83226	-0.1932	2.06851
-0.2566	2.05998	-0.1934	1.99811	-0.1934	1.88951	-0.1934	1.81218	-0.1934	1.76201	-0.1934	1.77598	-0.1934	1.83213	-0.1934	2.06609
-0.2564	2.00863	-0.1936	2.08781	-0.1936	1.90602	-0.1936	1.80068	-0.1936	1.7531	-0.1936	1.78318	-0.1936	1.82735	-0.1936	2.07392
-0.2562	2.10136	-0.1938	2.11094	-0.1938	1.92021	-0.1938	1.76754	-0.1938	1.74755	-0.1938	1.78314	-0.1938	1.82582	-0.1938	2.07301
-0.256	2.24786	-0.194	2.11891	-0.194	1.96392	-0.194	1.76207	-0.194	1.75939	-0.194	1.77906	-0.194	1.82816	-0.194	2.08455
-0.2558	2.13232	-0.1942	2.11148	-0.1942	1.99171	-0.1942	1.78225	-0.1942	1.76746	-0.1942	1.77932	-0.1942	1.82536	-0.1942	2.08451
-0.2556	2.15433	-0.1944	2.18028	-0.1944	2.03079	-0.1944	1.81287	-0.1944	1.75739	-0.1944	1.78187	-0.1944	1.83109	-0.1944	2.08156
-0.2554	2.1738	-0.1946	2.23063	-0.1946	2.04973	-0.1946	1.82285	-0.1946	1.76544	-0.1946	1.78459	-0.1946	1.83227	-0.1946	2.08823
-0.2552	2.11663	-0.1948	2.25878	-0.1948	2.03728	-0.1948	1.82922	-0.1948	1.75308	-0.1948	1.77478	-0.1948	1.83335	-0.1948	2.09198
-0.255	2.20533	-0.195	2.26616	-0.195	2.02461	-0.195	1.82869	-0.195	1.75456	-0.195	1.78602	-0.195	1.82721	-0.195	2.09799
-0.2548	2.20268	-0.1952	2.25607	-0.1952	2.03013	-0.1952	1.81888	-0.1952	1.77292	-0.1952	1.78013	-0.1952	1.82268	-0.1952	2.10418
-0.2546	2.22222	-0.1954	2.25801	-0.1954	2.04622	-0.1954	1.83682	-0.1954	1.79388	-0.1954	1.77847	-0.1954	1.83883	-0.1954	2.11111
-0.2544	2.25043	-0.1956	2.34293	-0.1956	2.07085	-0.1956	1.8722	-0.1956	1.80522	-0.1956	1.78155	-0.1956	1.83682	-0.1956	2.11576
-0.2542	2.21964	-0.1958	2.39445	-0.1958	2.07234	-0.1958	1.88305	-0.1958	1.80232	-0.1958	1.78337	-0.1958	1.83683	-0.1958	2.1077
-0.254	2.26353	-0.196	2.40076	-0.196	2.07825	-0.196	1.8925	-0.196	1.81486	-0.196	1.79516	-0.196	1.84006	-0.196	2.11329
-0.2538	2.31284	-0.1962	2.41153	-0.1962	2.07415	-0.1962	1.90574	-0.1962	1.83641	-0.1962	1.80802	-0.1962	1.84151	-0.1962	2.12123
-0.2536	2.26144	-0.1964	2.42039	-0.1964	2.10272	-0.1964	1.91792	-0.1964	1.84615	-0.1964	1.80455	-0.1964	1.84123	-0.1964	2.12447
-0.2534	2.29018	-0.1966	2.40022	-0.1966	2.0803	-0.1966	1.90542	-0.1966	1.86139	-0.1966	1.80751	-0.1966	1.85014	-0.1966	2.1319
-0.2532	2.43589	-0.1968	2.33786	-0.1968	2.06027	-0.1968	1.90353	-0.1968	1.83818	-0.1968	1.81358	-0.1968	1.84902	-0.1968	2.13738
-0.253	2.4632	-0.197	2.27438	-0.197	2.02667	-0.197	1.89742	-0.197	1.83986	-0.197	1.80809	-0.197	1.85806	-0.197	2.14515
-0.2528	2.46484	-0.1972	2.2168	-0.1972	2.02214	-0.1972	1.89651	-0.1972	1.83376	-0.1972	1.80385	-0.1972	1.847	-0.1972	2.13924
-0.2526	2.60559	-0.1974	2.18245	-0.1974	2.01116	-0.1974	1.8951	-0.1974	1.82558	-0.1974	1.80072	-0.1974	1.85299	-0.1974	2.1446
-0.2524	2.36855	-0.1976	2.16336	-0.1976	1.98383	-0.1976	1.85052	-0.1976	1.80367	-0.1976	1.79907	-0.1976	1.85879	-0.1976	2.14474
-0.2522	2.29856	-0.1978	2.12176	-0.1978	1.93465	-0.1978	1.81579	-0.1978	1.79082	-0.1978	1.7854	-0.1978	1.84879	-0.1978	2.15017
-0.252	2.37916	-0.198	2.0661	-0.198	1.9121	-0.198	1.80532	-0.198	1.77962	-0.198	1.77698	-0.198	1.84461	-0.198	2.14469
-0.2518	2.36966	-0.1982	2.03894	-0.1982	1.90286	-0.1982	1.8035	-0.1982	1.76775	-0.1982	1.77157	-0.1982	1.84651	-0.1982	2.15036
-0.2516	2.49431	-0.1984	2.01674	-0.1984	1.90175	-0.1984	1.78878	-0.1984	1.75253	-0.1984	1.76493	-0.1984	1.83574	-0.1984	2.17037
-0.2514	2.46661	-0.1986	1.99745	-0.1986	1.8961	-0.1986	1.77674	-0.1986	1.74094	-0.1986	1.76076	-0.1986	1.8407	-0.1986	2.16412
-0.2512	2.37575	-0.1988	2.00331	-0.1988	1.92796	-0.1988	1.79346	-0.1988	1.74097	-0.1988	1.75627	-0.1988	1.84685	-0.1988	2.17092
-0.251	2.38664	-0.199	1.95674	-0.199	1.93033	-0.199	1.78506	-0.199	1.745	-0.199	1.75666	-0.199	1.8445	-0.199	2.17389
-0.2508	2.5217	-0.1992	1.92411	-0.1992	1.90735	-0.1992	1.79369	-0.1992	1.72685	-0.1992	1.76019	-0.1992	1.85821	-0.1992	2.18466
-0.2506	2.53731	-0.1994	1.92026	-0.1994	1.91329	-0.1994	1.80305	-0.1994	1.74036	-0.1994	1.75306	-0.1994	1.85274	-0.1994	2.17993
-0.2504	2.58405	-0.1996	1.96159	-0.1996	1.95029	-0.1996	1.82592	-0.1996	1.73655	-0.1996	1.75871	-0.1996	1.84813	-0.1996	2.19085
-0.2502	2.6521	-0.1998	1.96993	-0.1998	1.94408	-0.1998	1.82424	-0.1998	1.74151	-0.1998	1.76838	-0.1998	1.85495	-0.1998	2.18107
-0.25	2.64032	-0.2	1.98237	-0.2	1.90971	-0.2	1.8038	-0.2	1.75744	-0.2	1.77628	-0.2	1.85859	-0.2	2.18273
-0.2498	2.66558	-0.2002	1.98955	-0.2002	1.88482	-0.2002	1.80631	-0.2002	1.75144	-0.2002	1.77851	-0.2002	1.87429	-0.2002	2.19535
-0.2496	2.60295	-0.2004	2.02527	-0.2004	1.93355	-0.2004	1.83355	-0.2004	1.77375	-0.2004	1.78509	-0.2004	1.88448	-0.2004	2.20259
-0.2494	2.6556	-0.2006	2.08128	-0.2006	1.98861	-0.2006	1.84445	-0.2006	1.796	-0.2006	1.80113	-0.2006	1.88762	-0.2006	2.2107
-0.2492	2.67145	-0.2008	2.08366	-0.2008	2.04433	-0.2008	1.86364	-0.2008	1.81472	-0.2008	1.81123	-0.2008	1.90011	-0.2008	2.21207
-0.249	2.58831	-0.201	2.05521	-0.201	2.03802	-0.201	1.87174	-0.201	1.84004	-0.201	1.84117	-0.201	1.91023	-0.201	2.20492
-0.2488	2.56564	-0.2012	2.04726	-0.2012	2.07576	-0.2012	1.90692	-0.2012	1.86571	-0.2012	1.85774	-0.2012	1.92117	-0.2012	2.23051
-0.2486	2.66003	-0.2014	2.05895	-0.2014	2.13555	-0.2014	1.94143	-0.2014	1.91519	-0.2014	1.88377	-0.2014	1.91923	-0.2014	2.22673
-0.2484	2.72283	-0.2016	2.04587	-0.2016	2.15959	-0.2016	1.9661	-0.2016	1.95953	-0.2016	1.89903	-0.2016	1.93814	-0.2016	2.22495
-0.2482	2.70208	-0.2018	2.03971	-0.2018	2.15222	-0.2018	1.98637	-0.2018	1.96875	-0.2018	1.91124	-0.2018	1.94601	-0.2018	2.22207
-0.248	2.72409	-0.202	2.02356	-0.202	2.14402	-0.202	1.98592	-0.202	1.95476	-0.202	1.90818	-0.202	1.95034	-0.202	2.22439
-0.2478	2.66662	-0.2022	2.03374	-0.2022	2.10915	-0.2022	1.98581	-0.2022	1.96518	-0.2022	1.91183	-0.2022	1.9499	-0.2022	2.25098
-0.2476	2.53036	-0.2024	2.03672	-0.2024	2.10411	-0.2024	1.97768	-0.2024	1.94827	-0.2024	1.88984	-0.2024	1.93173	-0.2024	2.24603
-0.2474	2.40165	-0.2026	2.0665	-0.2026	2.06527	-0.2026	1.98294	-0.2026	1.92124	-0.2026	1.88658	-0.2026	1.94056	-0.2026	2.23499
-0.2472	2.4582	-0.2028	2.08446	-0.2028	2.05626	-0.2028	1.96506	-0.2028	1.90703	-0.2028	1.87969	-0.2028	1.92701	-0.2028	2.24495
-0.247	2.6197	-0.203	2.0927	-0.203	2.06171	-0.203	1.93894	-0.203	1.88164	-0.203	1.86496	-0.203	1.92299	-0.203	2.23856
-0.2468	2.60091	-0.2032	2.07167	-0.2032	2.02763	-0.2032	1.89999	-0.2032	1.85346	-0.2032	1.84249	-0.2032	1.91834	-0.2032	2.23638
-0.2466	2.59613	-0.2034	2.03453	-0.2034	1.98233	-0.2034	1.87481	-0.2034	1.8375	-0.2034	1.83287	-0.2034	1.91283	-0.2034	2.24955
-0.2464	2.46887	-0.2036	2.01318	-0.2036	1.95979	-0.2036	1.87164	-0.2036	1.82368	-0.2036	1.83113	-0.2036	1.91219	-0.2036	2.25918
-0.2462	2.37803	-0.2038	2.04611	-0.2038	1.96799	-0.2038	1.88689	-0.2038	1.82027	-0.2038	1.82301	-0.2038	1.91428	-0.2038	2.26571
-0.246	2.25863	-0.204	2.07246	-0.204	1.99333	-0.204	1.90343	-0.204	1.82997	-0.204	1.82335	-0.204	1.90921	-0.204	2.26542
-0.2458	2.23112	-0.2042	2.06328	-0.2042	2.0224	-0.2042	1.92453	-0.2042	1.86141	-0.2042	1.83391	-0.2042	1.91004	-0.2042	2.27273
-0.2456	2.1998	-0.2044	2.06499	-0.2044	2.03857	-0.2044	1.93576	-0.2044	1.88565	-0.2044	1.83165	-0.2044	1.90603	-0.2044	2.26788
-0.2454	2.28247	-0.2046	2.06785	-0.2046	2.05922	-0.2046	1.9236	-0.2046	1.89735	-0.2046	1.84056	-0.2046	1.9109	-0.2046	2.27202
-0.2452	2.41321	-0.2048	2.10803	-0.2048	2.08467	-0.2048	1.94682	-0.2048	1.91028	-0.2048	1.85849	-0.2048	1.90453	-0.2048	2.28466
-0.245	2.46926	-0.205	2.1401	-0.205	2.08354	-0.205	1.95927	-0.205	1.90137	-0.205	1.84865	-0.205	1.91584	-0.205	2.27468
-0.2448	2.30955	-0.2052	2.18589	-0.2052	2.11639	-0.2052	1.96802	-0.2052	1.90552	-0.2052	1.86491	-0.2052	1.91031	-0.2052	2.28392
-0.2446	2.28884	-0.2054	2.22423	-0.2054	2.12811	-0.2054	1.99968	-0.2054	1.91998	-0.2054	1.85865	-0.2054	1.90709	-0.2054	2.27999
-0.2444	2.30052	-0.2056	2.26564	-0.2056	2.15339	-0.2056	2.00783	-0.2056	1.91915	-0.2056	1.86152	-0.2056	1.90208	-0.2056	2.29095
-0.2442	2.39164	-0.2058	2.31676	-0.2058	2.14445	-0.2058	2.02903	-0.2058	1.91815	-0.2058	1.86688	-0.2058	1.9009	-0.2058	2.29798
-0.244	2.4284	-0.206	2.355	-0.206	2.1466	-0.206	2.04085	-0.206	1.93868	-0.206	1.8598	-0.206	1.9088	-0.206	2.29681
-0.2438	2.47262	-0.2062	2.37636	-0.2062	2.15525	-0.2062	2.04459	-0.2062	1.93954	-0.2062	1.86682	-0.2062	1.9048	-0.2062	2.31
-0.2436	2.53721	-0.2064	2.38027	-0.2064	2.18046	-0.2064	2.05399	-0.2064	1.92994	-0.2064	1.87243	-0.2064	1.91858	-0.2064	2.31304
-0.2434	2.49809	-0.2066	2.37943	-0.2066	2.21446	-0.2066	2.10387	-0.2066	1.95065	-0.2066	1.88231	-0.2066	1.91836	-0.2066	2.29902
-0.2432	2.66807	-0.2068	2.4066	-0.2068	2.28121	-0.2068	2.14259	-0.2068	1.96988	-0.2068	1.88262	-0.2068	1.92776	-0.2068	2.31902
-0.243	2.71014	-0.207	2.43522	-0.207	2.31356	-0.207	2.15531	-0.207	1.96841	-0.207	1.89264	-0.207	1.93442	-0.207	2.32212
-0.2428	2.74778	-0.2072	2.48886	-0.2072	2.28904	-0.2072	2.13959	-0.2072	1.9527	-0.2072	1.88696	-0.2072	1.9485	-0.2072	2.326
-0.2426	2.71958	-0.2074	2.49892	-0.2074	2.26752	-0.2074	2.0946	-0.2074	1.93117	-0.2074	1.87738	-0.2074	1.94231	-0.2074	2.32665
-0.2424	2.67408	-0.2076	2.46192	-0.2076	2.26556	-0.2076	2.07165	-0.2076	1.91434	-0.2076	1.87927	-0.2076	1.9446	-0.2076	2.33868
-0.2422	2.51227	-0.2078	2.43114	-0.2078	2.25748	-0.2078	2.06763	-0.2078	1.91629	-0.2078	1.88441	-0.2078	1.94789	-0.2078	2.33367
-0.242	2.3835	-0.208	2.42027	-0.208	2.24997	-0.208	2.0508	-0.208	1.92162	-0.208	1.87655	-0.208	1.938	-0.208	2.34568
-0.2418	2.44089	-0.2082	2.42146	-0.2082	2.24688	-0.2082	2.04547	-0.2082	1.9241	-0.2082	1.89523	-0.2082	1.95397	-0.2082	2.34465
-0.2416	2.36799	-0.2084	2.44284	-0.2084	2.25713	-0.2084	2.04955	-0.2084	1.96305	-0.2084	1.89431	-0.2084	1.9576	-0.2084	2.35108
-0.2414	2.28473	-0.2086	2.47303	-0.2086	2.28198	-0.2086	2.05748	-0.2086	1.9915	-0.2086	1.90572	-0.2086	1.95874	-0.2086	2.35705
-0.2412	2.30873	-0.2088	2.47101	-0.2088	2.31431	-0.2088	2.07671	-0.2088	2.01241	-0.2088	1.92611	-0.2088	1.95808	-0.2088	2.35669
-0.241	2.49472	-0.209	2.51202	-0.209	2.34797	-0.209	2.11721	-0.209	2.02733	-0.209	1.94348	-0.209	1.9719	-0.209	2.35637
-0.2408	2.54673	-0.2092	2.54977	-0.2092	2.40426	-0.2092	2.12923	-0.2092	2.01377	-0.2092	1.95439	-0.2092	1.99007	-0.2092	2.3694
-0.2406	2.44585	-0.2094	2.5835	-0.2094	2.41402	-0.2094	2.14006	-0.2094	2.00901	-0.2094	1.98095	-0.2094	1.99265	-0.2094	2.37912
-0.2404	2.29229	-0.2096	2.57083	-0.2096	2.37776	-0.2096	2.14881	-0.2096	2.00396	-0.2096	1.9881	-0.2096	2.00453	-0.2096	2.38682
-0.2402	2.34751	-0.2098	2.53289	-0.2098	2.33423	-0.2098	2.15867	-0.2098	2.00859	-0.2098	1.99235	-0.2098	2.01642	-0.2098	2.38139
-0.24	2.39765	-0.21	2.43075	-0.21	2.2792	-0.21	2.13555	-0.21	2.01438	-0.21	1.98966	-0.21	2.02679	-0.21	2.38423
-0.2398	2.30559	-0.2102	2.38054	-0.2102	2.23366	-0.2102	2.13325	-0.2102	2.01725	-0.2102	1.99393	-0.2102	2.02821	-0.2102	2.39832
-0.2396	2.1726	-0.2104	2.3537	-0.2104	2.18693	-0.2104	2.09927	-0.2104	2.00088	-0.2104	1.96531	-0.2104	2.02523	-0.2104	2.38899
-0.2394	2.04052	-0.2106	2.31671	-0.2106	2.13861	-0.2106	2.05744	-0.2106	1.97223	-0.2106	1.94705	-0.2106	2.02337	-0.2106	2.39368
-0.2392	2.01686	-0.2108	2.2662	-0.2108	2.09225	-0.2108	2.00293	-0.2108	1.92622	-0.2108	1.92215	-0.2108	2.02364	-0.2108	2.39886
-0.239	2.06458	-0.211	2.26376	-0.211	2.05498	-0.211	1.96003	-0.211	1.90735	-0.211	1.90436	-0.211	2.01101	-0.211	2.39598
-0.2388	2.17918	-0.2112	2.23116	-0.2112	2.01535	-0.2112	1.90658	-0.2112	1.88255	-0.2112	1.88146	-0.2112	1.99939	-0.2112	2.40855
-0.2386	2.16304	-0.2114	2.23262	-0.2114	1.99859	-0.2114	1.88236	-0.2114	1.85083	-0.2114	1.86436	-0.2114	1.99234	-0.2114	2.41373
-0.2384	2.09753	-0.2116	2.22449	-0.2116	2.01135	-0.2116	1.88281	-0.2116	1.83553	-0.2116	1.86147	-0.2116	1.98515	-0.2116	2.42218
-0.2382	2.06741	-0.2118	2.2131	-0.2118	2.00649	-0.2118	1.87452	-0.2118	1.81347	-0.2118	1.84061	-0.2118	1.98157	-0.2118	2.41488
-0.238	2.20131	-0.212	2.19739	-0.212	1.98677	-0.212	1.85483	-0.212	1.80177	-0.212	1.83012	-0.212	1.96796	-0.212	2.4314
-0.2378	2.18625	-0.2122	2.18923	-0.2122	1.94956	-0.2122	1.84877	-0.2122	1.79929	-0.2122	1.84124	-0.2122	1.97735	-0.2122	2.43752
-0.2376	2.31688	-0.2124	2.18652	-0.2124	1.94204	-0.2124	1.83086	-0.2124	1.80603	-0.2124	1.83297	-0.2124	1.98181	-0.2124	2.44844
-0.2374	2.23217	-0.2126	2.17453	-0.2126	1.94526	-0.2126	1.82749	-0.2126	1.79933	-0.2126	1.82911	-0.2126	1.97682	-0.2126	2.44868
-0.2372	2.16221	-0.2128	2.18323	-0.2128	1.96156	-0.2128	1.85107	-0.2128	1.81117	-0.2128	1.83724	-0.2128	1.97722	-0.2128	2.42901
-0.237	2.23843	-0.213	2.19938	-0.213	2.0007	-0.213	1.89076	-0.213	1.82261	-0.213	1.85148	-0.213	1.99089	-0.213	2.45414
-0.2368	2.33211	-0.2132	2.20059	-0.2132	2.03292	-0.2132	1.92073	-0.2132	1.86177	-0.2132	1.8681	-0.2132	1.98513	-0.2132	2.45804
-0.2366	2.35923	-0.2134	2.20787	-0.2134	2.05893	-0.2134	1.95975	-0.2134	1.88434	-0.2134	1.89641	-0.2134	2.00509	-0.2134	2.45974
-0.2364	2.33214	-0.2136	2.19617	-0.2136	2.06199	-0.2136	1.97625	-0.2136	1.89514	-0.2136	1.92447	-0.2136	1.9999	-0.2136	2.46533
-0.2362	2.27064	-0.2138	2.22811	-0.2138	2.07514	-0.2138	2.00457	-0.2138	1.91734	-0.2138	1.93878	-0.2138	2.01576	-0.2138	2.45627
-0.236	2.29244	-0.214	2.24854	-0.214	2.08638	-0.214	2.01973	-0.214	1.94024	-0.214	1.94979	-0.214	2.01694	-0.214	2.45788
-0.2358	2.34666	-0.2142	2.24169	-0.2142	2.11924	-0.2142	2.00862	-0.2142	1.96542	-0.2142	1.96007	-0.2142	2.03475	-0.2142	2.47792
-0.2356	2.29434	-0.2144	2.15768	-0.2144	2.12336	-0.2144	2.00589	-0.2144	1.96567	-0.2144	1.96736	-0.2144	2.02897	-0.2144	2.47767
-0.2354	2.23712	-0.2146	2.13262	-0.2146	2.10534	-0.2146	2.00121	-0.2146	1.97103	-0.2146	1.96035	-0.2146	2.0344	-0.2146	2.47761
-0.2352	2.13989	-0.2148	2.10146	-0.2148	2.07904	-0.2148	2.00924	-0.2148	1.94925	-0.2148	1.95968	-0.2148	2.04131	-0.2148	2.49437
-0.235	2.11104	-0.215	2.07838	-0.215	2.05925	-0.215	1.9978	-0.215	1.94954	-0.215	1.95225	-0.215	2.04023	-0.215	2.4846
-0.2348	2.05112	-0.2152	2.0535	-0.2152	2.04622	-0.2152	1.9764	-0.2152	1.94589	-0.2152	1.94758	-0.2152	2.04333	-0.2152	2.4857
-0.2346	2.13466	-0.2154	2.06782	-0.2154	2.03838	-0.2154	1.96541	-0.2154	1.93702	-0.2154	1.94558	-0.2154	2.04244	-0.2154	2.49537
-0.2344	2.31453	-0.2156	2.0936	-0.2156	2.05443	-0.2156	1.97065	-0.2156	1.92316	-0.2156	1.94032	-0.2156	2.02313	-0.2156	2.49378
-0.2342	2.20273	-0.2158	2.11213	-0.2158	2.02523	-0.2158	1.93122	-0.2158	1.89653	-0.2158	1.92476	-0.2158	2.01791	-0.2158	2.50342
-0.234	2.05171	-0.216	2.16835	-0.216	1.96171	-0.216	1.8939	-0.216	1.86272	-0.216	1.90531	-0.216	2.01173	-0.216	2.50925
-0.2338	2.09482	-0.2162	2.19592	-0.2162	1.91497	-0.2162	1.86913	-0.2162	1.84108	-0.2162	1.90757	-0.2162	2.0142	-0.2162	2.51814
-0.2336	2.1465	-0.2164	2.2178	-0.2164	1.91704	-0.2164	1.85701	-0.2164	1.83049	-0.2164	1.89868	-0.2164	2.01484	-0.2164	2.51965
-0.2334	2.12268	-0.2166	2.21173	-0.2166	1.92935	-0.2166	1.85506	-0.2166	1.8187	-0.2166	1.89203	-0.2166	2.01106	-0.2166	2.51579
-0.2332	2.27559	-0.2168	2.16555	-0.2168	1.93764	-0.2168	1.84009	-0.2168	1.80837	-0.2168	1.90482	-0.2168	2.00958	-0.2168	2.52148
-0.233	2.25808	-0.217	2.16222	-0.217	1.96647	-0.217	1.83864	-0.217	1.8218	-0.217	1.90245	-0.217	2.02452	-0.217	2.52756
-0.2328	2.16051	-0.2172	2.22874	-0.2172	2.03186	-0.2172	1.8522	-0.2172	1.84536	-0.2172	1.9036	-0.2172	2.02966	-0.2172	2.52462
-0.2326	2.181	-0.2174	2.28724	-0.2174	2.05866	-0.2174	1.88515	-0.2174	1.87052	-0.2174	1.91557	-0.2174	2.02879	-0.2174	2.52189
-0.2324	2.11454	-0.2176	2.36035	-0.2176	2.08215	-0.2176	1.9027	-0.2176	1.88417	-0.2176	1.91859	-0.2176	2.04496	-0.2176	2.54214
-0.2322	2.06911	-0.2178	2.40379	-0.2178	2.08727	-0.2178	1.93262	-0.2178	1.89084	-0.2178	1.93013	-0.2178	2.05447	-0.2178	2.5333
-0.232	2.13517	-0.218	2.40818	-0.218	2.11094	-0.218	1.94546	-0.218	1.90821	-0.218	1.93349	-0.218	2.04685	-0.218	2.543
-0.2318	2.18523	-0.2182	2.37128	-0.2182	2.1236	-0.2182	1.96318	-0.2182	1.92047	-0.2182	1.95955	-0.2182	2.06601	-0.2182	2.54338
-0.2316	2.26076	-0.2184	2.31628	-0.2184	2.13994	-0.2184	1.99666	-0.2184	1.93149	-0.2184	1.97053	-0.2184	2.0667	-0.2184	2.55356
-0.2314	2.23407	-0.2186	2.32861	-0.2186	2.17871	-0.2186	2.01687	-0.2186	1.96011	-0.2186	1.98835	-0.2186	2.07495	-0.2186	2.56134
-0.2312	2.21647	-0.2188	2.39073	-0.2188	2.2448	-0.2188	2.05214	-0.2188	1.99373	-0.2188	2.01555	-0.2188	2.08352	-0.2188	2.54605
-0.231	2.14264	-0.219	2.44088	-0.219	2.29127	-0.219	2.07082	-0.219	2.02244	-0.219	2.0253	-0.219	2.09499	-0.219	2.54324
-0.2308	2.09886	-0.2192	2.50525	-0.2192	2.31077	-0.2192	2.07302	-0.2192	2.0384	-0.2192	2.03782	-0.2192	2.10732	-0.2192	2.55266
-0.2306	2.14663	-0.2194	2.5114	-0.2194	2.29606	-0.2194	2.10357	-0.2194	2.0512	-0.2194	2.03563	-0.2194	2.10883	-0.2194	2.54837
-0.2304	2.15751	-0.2196	2.47957	-0.2196	2.26363	-0.2196	2.09985	-0.2196	2.0352	-0.2196	2.03911	-0.2196	2.09849	-0.2196	2.55766
-0.2302	2.11535	-0.2198	2.44611	-0.2198	2.25196	-0.2198	2.08877	-0.2198	2.036	-0.2198	2.04381	-0.2198	2.10773	-0.2198	2.55937
-0.23	2.13293	-0.22	2.41211	-0.22	2.24667	-0.22	2.09672	-0.22	2.01317	-0.22	2.03821	-0.22	2.10672	-0.22	2.57229
-0.2298	2.18095	-0.2202	2.36414	-0.2202	2.25007	-0.2202	2.07595	-0.2202	1.99883	-0.2202	2.02787	-0.2202	2.10175	-0.2202	2.5802
-0.2296	2.20955	-0.2204	2.29878	-0.2204	2.22033	-0.2204	2.0785	-0.2204	1.99666	-0.2204	2.02425	-0.2204	2.0982	-0.2204	2.59782
-0.2294	2.20886	-0.2206	2.20576	-0.2206	2.18581	-0.2206	2.06405	-0.2206	1.98803	-0.2206	2.01999	-0.2206	2.09291	-0.2206	2.57838
-0.2292	2.20902	-0.2208	2.14755	-0.2208	2.16288	-0.2208	2.05191	-0.2208	1.98628	-0.2208	2.00858	-0.2208	2.11488	-0.2208	2.57408
-0.229	2.27814	-0.221	2.15155	-0.221	2.16361	-0.221	2.02663	-0.221	1.97442	-0.221	2.00292	-0.221	2.10656	-0.221	2.59156
-0.2288	2.47461	-0.2212	2.19644	-0.2212	2.16105	-0.2212	2.02405	-0.2212	1.95828	-0.2212	2.00427	-0.2212	2.10305	-0.2212	2.59911
-0.2286	2.34967	-0.2214	2.29969	-0.2214	2.14758	-0.2214	1.99712	-0.2214	1.95649	-0.2214	1.99042	-0.2214	2.0931	-0.2214	2.5959
-0.2284	2.15497	-0.2216	2.38228	-0.2216	2.14185	-0.2216	1.97541	-0.2216	1.95025	-0.2216	1.98465	-0.2216	2.08499	-0.2216	2.60301
-0.2282	2.42065	-0.2218	2.45802	-0.2218	2.13003	-0.2218	1.97296	-0.2218	1.94623	-0.2218	1.98327	-0.2218	2.09551	-0.2218	2.60212
-0.228	2.43418	-0.222	2.45633	-0.222	2.11883	-0.222	1.9664	-0.222	1.93783	-0.222	1.98288	-0.222	2.09591	-0.222	2.60896
-0.2278	2.46379	-0.2222	2.44384	-0.2222	2.11637	-0.2222	1.96915	-0.2222	1.93871	-0.2222	1.97265	-0.2222	2.09671	-0.2222	2.62608
-0.2276	2.52232	-0.2224	2.38892	-0.2224	2.13448	-0.2224	1.98949	-0.2224	1.94257	-0.2224	1.98007	-0.2224	2.10015	-0.2224	2.61342
-0.2274	2.43407	-0.2226	2.32439	-0.2226	2.14861	-0.2226	1.99828	-0.2226	1.93472	-0.2226	1.98574	-0.2226	2.10215	-0.2226	2.62753
-0.2272	2.29328	-0.2228	2.24665	-0.2228	2.12672	-0.2228	2.00569	-0.2228	1.93785	-0.2228	1.98279	-0.2228	2.09672	-0.2228	2.62332
-0.227	2.26724	-0.223	2.18664	-0.223	2.10602	-0.223	1.98029	-0.223	1.92535	-0.223	1.98299	-0.223	2.09431	-0.223	2.62591
-0.2268	2.27309	-0.2232	2.13286	-0.2232	2.08521	-0.2232	1.94928	-0.2232	1.90501	-0.2232	1.97644	-0.2232	2.09954	-0.2232	2.62388
-0.2266	2.28187	-0.2234	2.08704	-0.2234	2.02656	-0.2234	1.91558	-0.2234	1.87915	-0.2234	1.96498	-0.2234	2.10541	-0.2234	2.63585
-0.2264	2.12078	-0.2236	2.08623	-0.2236	1.95061	-0.2236	1.87703	-0.2236	1.86605	-0.2236	1.95802	-0.2236	2.09066	-0.2236	2.62015
-0.2262	2.09032	-0.2238	2.0608	-0.2238	1.90203	-0.2238	1.84202	-0.2238	1.85914	-0.2238	1.95287	-0.2238	2.10058	-0.2238	2.63574
-0.226	2.10376	-0.224	2.00185	-0.224	1.86074	-0.224	1.82599	-0.224	1.85161	-0.224	1.95633	-0.224	2.09451	-0.224	2.6458
-0.2258	2.13405	-0.2242	1.93694	-0.2242	1.84327	-0.2242	1.82861	-0.2242	1.85229	-0.2242	1.94553	-0.2242	2.08997	-0.2242	2.64346
-0.2256	2.07059	-0.2244	1.85217	-0.2244	1.83149	-0.2244	1.81219	-0.2244	1.82584	-0.2244	1.93734	-0.2244	2.07823	-0.2244	2.65322
-0.2254	2.04779	-0.2246	1.82615	-0.2246	1.82254	-0.2246	1.79372	-0.2246	1.80971	-0.2246	1.92408	-0.2246	2.0832	-0.2246	2.66066
-0.2252	1.96854	-0.2248	1.82985	-0.2248	1.81019	-0.2248	1.77821	-0.2248	1.811	-0.2248	1.91239	-0.2248	2.08545	-0.2248	2.64922
-0.225	1.98543	-0.225	1.84641	-0.225	1.80928	-0.225	1.7833	-0.225	1.80541	-0.225	1.9225	-0.225	2.08523	-0.225	2.64976
-0.2248	1.98799	-0.2252	1.85889	-0.2252	1.81554	-0.2252	1.78399	-0.2252	1.79927	-0.2252	1.91619	-0.2252	2.09289	-0.2252	2.66211
-0.2246	2.05745	-0.2254	1.88285	-0.2254	1.84211	-0.2254	1.79432	-0.2254	1.80147	-0.2254	1.91927	-0.2254	2.09882	-0.2254	2.68019
-0.2244	2.10512	-0.2256	1.90953	-0.2256	1.83213	-0.2256	1.79956	-0.2256	1.79851	-0.2256	1.92405	-0.2256	2.09589	-0.2256	2.67292
-0.2242	2.16633	-0.2258	1.93357	-0.2258	1.84752	-0.2258	1.80061	-0.2258	1.80584	-0.2258	1.92255	-0.2258	2.11575	-0.2258	2.66092
-0.224	2.20448	-0.226	1.96725	-0.226	1.87514	-0.226	1.8114	-0.226	1.81303	-0.226	1.93585	-0.226	2.10831	-0.226	2.68239
-0.2238	2.22634	-0.2262	1.99569	-0.2262	1.8874	-0.2262	1.81444	-0.2262	1.83101	-0.2262	1.95311	-0.2262	2.12353	-0.2262	2.68946
-0.2236	2.1687	-0.2264	1.98343	-0.2264	1.90476	-0.2264	1.8429	-0.2264	1.85049	-0.2264	1.95663	-0.2264	2.12883	-0.2264	2.69782
-0.2234	2.23303	-0.2266	1.93433	-0.2266	1.89541	-0.2266	1.85319	-0.2266	1.86838	-0.2266	1.98956	-0.2266	2.15389	-0.2266	2.70027
-0.2232	2.11731	-0.2268	1.90847	-0.2268	1.87036	-0.2268	1.86656	-0.2268	1.87158	-0.2268	1.99971	-0.2268	2.16186	-0.2268	2.69212
-0.223	2.35566	-0.227	1.92929	-0.227	1.89235	-0.227	1.88011	-0.227	1.89151	-0.227	2.02857	-0.227	2.16613	-0.227	2.71435
-0.2228	2.33029	-0.2272	1.99323	-0.2272	1.92341	-0.2272	1.89908	-0.2272	1.91132	-0.2272	2.03253	-0.2272	2.17392	-0.2272	2.6975
-0.2226	2.49216	-0.2274	2.04771	-0.2274	1.968	-0.2274	1.92749	-0.2274	1.93316	-0.2274	2.05814	-0.2274	2.19259	-0.2274	2.70346
-0.2224	2.5584	-0.2276	2.06536	-0.2276	1.97007	-0.2276	1.92132	-0.2276	1.94229	-0.2276	2.04845	-0.2276	2.18773	-0.2276	2.7311
-0.2222	2.50219	-0.2278	2.03798	-0.2278	1.93886	-0.2278	1.9093	-0.2278	1.9436	-0.2278	2.04928	-0.2278	2.18741	-0.2278	2.73529
-0.222	2.83843	-0.228	2.00958	-0.228	1.90768	-0.228	1.88434	-0.228	1.9288	-0.228	2.05452	-0.228	2.18517	-0.228	2.73024
-0.2218	3.0584	-0.2282	1.98364	-0.2282	1.87144	-0.2282	1.86932	-0.2282	1.92026	-0.2282	2.05183	-0.2282	2.19576	-0.2282	2.74749
-0.2216	3.00791	-0.2284	1.94353	-0.2284	1.83665	-0.2284	1.83781	-0.2284	1.90835	-0.2284	2.04748	-0.2284	2.19683	-0.2284	2.74306
-0.2214	2.84621	-0.2286	1.8692	-0.2286	1.78389	-0.2286	1.8236	-0.2286	1.88766	-0.2286	2.04237	-0.2286	2.19038	-0.2286	2.74531
-0.2212	2.6823	-0.2288	1.82507	-0.2288	1.76232	-0.2288	1.79705	-0.2288	1.88446	-0.2288	2.03916	-0.2288	2.19467	-0.2288	2.74857
-0.221	2.82911	-0.229	1.8289	-0.229	1.75497	-0.229	1.79633	-0.229	1.88001	-0.229	2.05204	-0.229	2.19957	-0.229	2.76486
-0.2208	2.76854	-0.2292	1.8558	-0.2292	1.76648	-0.2292	1.79537	-0.2292	1.87078	-0.2292	2.03703	-0.2292	2.19902	-0.2292	2.7671
-0.2206	2.59627	-0.2294	1.86253	-0.2294	1.79278	-0.2294	1.79765	-0.2294	1.88753	-0.2294	2.03463	-0.2294	2.20206	-0.2294	2.76156
-0.2204	2.43869	-0.2296	1.85317	-0.2296	1.80329	-0.2296	1.8103	-0.2296	1.8923	-0.2296	2.03853	-0.2296	2.21046	-0.2296	2.77362
-0.2202	2.47824	-0.2298	1.83979	-0.2298	1.8232	-0.2298	1.83362	-0.2298	1.90213	-0.2298	2.04837	-0.2298	2.21574	-0.2298	2.77361
-0.22	2.47742	-0.23	1.91059	-0.23	1.83318	-0.23	1.86538	-0.23	1.92187	-0.23	2.03692	-0.23	2.21696	-0.23	2.78623
-0.2198	2.58314	-0.2302	1.94327	-0.2302	1.85416	-0.2302	1.88771	-0.2302	1.9286	-0.2302	2.05187	-0.2302	2.22137	-0.2302	2.78377
-0.2196	2.66107	-0.2304	1.98932	-0.2304	1.90262	-0.2304	1.91881	-0.2304	1.94716	-0.2304	2.06803	-0.2304	2.22844	-0.2304	2.78111
-0.2194	2.6201	-0.2306	2.03019	-0.2306	1.92525	-0.2306	1.94074	-0.2306	1.94759	-0.2306	2.06454	-0.2306	2.2276	-0.2306	2.77937
-0.2192	2.64286	-0.2308	2.02957	-0.2308	1.93999	-0.2308	1.93978	-0.2308	1.95582	-0.2308	2.06889	-0.2308	2.23156	-0.2308	2.80487
-0.219	2.57589	-0.231	1.99603	-0.231	1.94901	-0.231	1.9416	-0.231	1.96611	-0.231	2.07555	-0.231	2.23059	-0.231	2.80002
-0.2188	2.43988	-0.2312	1.96116	-0.2312	1.94808	-0.2312	1.92843	-0.2312	1.9643	-0.2312	2.08352	-0.2312	2.24305	-0.2312	2.79916
-0.2186	2.36667	-0.2314	1.91464	-0.2314	1.94243	-0.2314	1.91504	-0.2314	1.97072	-0.2314	2.07626	-0.2314	2.24039	-0.2314	2.81719
-0.2184	2.20985	-0.2316	1.89365	-0.2316	1.92547	-0.2316	1.90505	-0.2316	1.95609	-0.2316	2.07553	-0.2316	2.24411	-0.2316	2.7987
-0.2182	2.03313	-0.2318	1.87814	-0.2318	1.88427	-0.2318	1.90408	-0.2318	1.94221	-0.2318	2.075	-0.2318	2.24319	-0.2318	2.82373
-0.218	1.89393	-0.232	1.87998	-0.232	1.85066	-0.232	1.88107	-0.232	1.9305	-0.232	2.07658	-0.232	2.23572	-0.232	2.81942
-0.2178	2.0868	-0.2322	1.88817	-0.2322	1.84745	-0.2322	1.86286	-0.2322	1.91822	-0.2322	2.06294	-0.2322	2.24154	-0.2322	2.8242
-0.2176	2.13231	-0.2324	1.89603	-0.2324	1.84315	-0.2324	1.86951	-0.2324	1.91032	-0.2324	2.06211	-0.2324	2.24012	-0.2324	2.82279
-0.2174	2.14724	-0.2326	1.92192	-0.2326	1.84499	-0.2326	1.87373	-0.2326	1.92203	-0.2326	2.06657	-0.2326	2.23103	-0.2326	2.8378
-0.2172	2.12821	-0.2328	1.92888	-0.2328	1.85818	-0.2328	1.8883	-0.2328	1.92291	-0.2328	2.06955	-0.2328	2.2522	-0.2328	2.83591
-0.217	2.05634	-0.233	1.92305	-0.233	1.86705	-0.233	1.90407	-0.233	1.94327	-0.233	2.07612	-0.233	2.2478	-0.233	2.83998
-0.2168	2.06942	-0.2332	1.90742	-0.2332	1.87924	-0.2332	1.91045	-0.2332	1.94853	-0.2332	2.07981	-0.2332	2.2571	-0.2332	2.84609
-0.2166	2.01501	-0.2334	1.89357	-0.2334	1.88445	-0.2334	1.91655	-0.2334	1.96443	-0.2334	2.09789	-0.2334	2.258	-0.2334	2.84714
-0.2164	2.02618	-0.2336	1.93401	-0.2336	1.90092	-0.2336	1.92905	-0.2336	1.98392	-0.2336	2.10899	-0.2336	2.27014	-0.2336	2.84447
-0.2162	1.9416	-0.2338	1.95922	-0.2338	1.93793	-0.2338	1.94592	-0.2338	1.99617	-0.2338	2.11067	-0.2338	2.28578	-0.2338	2.85236
-0.216	1.91411	-0.234	2.00462	-0.234	1.96136	-0.234	1.97557	-0.234	1.99538	-0.234	2.12242	-0.234	2.287	-0.234	2.86229
-0.2158	2.07035	-0.2342	2.0065	-0.2342	1.98381	-0.2342	1.98977	-0.2342	2.02355	-0.2342	2.14057	-0.2342	2.29318	-0.2342	2.87382
-0.2156	2.15303	-0.2344	2.00613	-0.2344	1.9901	-0.2344	2.00751	-0.2344	2.02458	-0.2344	2.14297	-0.2344	2.30531	-0.2344	2.88675
-0.2154	2.13681	-0.2346	1.99563	-0.2346	2.01326	-0.2346	2.00942	-0.2346	2.03446	-0.2346	2.16021	-0.2346	2.31928	-0.2346	2.87708
-0.2152	2.12707	-0.2348	1.96179	-0.2348	1.98683	-0.2348	2.0075	-0.2348	2.03073	-0.2348	2.16494	-0.2348	2.31854	-0.2348	2.883
-0.215	2.214	-0.235	1.91946	-0.235	1.9671	-0.235	1.99521	-0.235	2.03278	-0.235	2.16421	-0.235	2.3163	-0.235	2.88364
-0.2148	2.273	-0.2352	1.89776	-0.2352	1.94935	-0.2352	1.97897	-0.2352	2.03402	-0.2352	2.16914	-0.2352	2.33629	-0.2352	2.90061
-0.2146	2.21815	-0.2354	1.90424	-0.2354	1.93448	-0.2354	1.96612	-0.2354	2.01792	-0.2354	2.17135	-0.2354	2.33178	-0.2354	2.89795
-0.2144	2.42221	-0.2356	1.94867	-0.2356	1.91366	-0.2356	1.94895	-0.2356	2.01516	-0.2356	2.17289	-0.2356	2.34296	-0.2356	2.90051
-0.2142	2.41673	-0.2358	1.97153	-0.2358	1.88421	-0.2358	1.93586	-0.2358	2.00779	-0.2358	2.17077	-0.2358	2.35342	-0.2358	2.90479
-0.214	2.64863	-0.236	2.00499	-0.236	1.87769	-0.236	1.92086	-0.236	1.99664	-0.236	2.15749	-0.236	2.34262	-0.236	2.90609
-0.2138	2.69693	-0.2362	2.04395	-0.2362	1.89224	-0.2362	1.93484	-0.2362	1.99849	-0.2362	2.16086	-0.2362	2.34508	-0.2362	2.90821
-0.2136	2.49132	-0.2364	2.09581	-0.2364	1.91525	-0.2364	1.943	-0.2364	2.00441	-0.2364	2.14731	-0.2364	2.34606	-0.2364	2.91593
-0.2134	2.34798	-0.2366	2.12051	-0.2366	1.96518	-0.2366	1.9573	-0.2366	2.012	-0.2366	2.17019	-0.2366	2.35297	-0.2366	2.92302
-0.2132	2.39197	-0.2368	2.11036	-0.2368	1.99051	-0.2368	1.96125	-0.2368	2.00062	-0.2368	2.16863	-0.2368	2.35645	-0.2368	2.92746
-0.213	2.39423	-0.237	2.08141	-0.237	1.99715	-0.237	1.9609	-0.237	2.00824	-0.237	2.17069	-0.237	2.35328	-0.237	2.9311
-0.2128	2.32441	-0.2372	2.05587	-0.2372	2.01695	-0.2372	1.97114	-0.2372	2.01192	-0.2372	2.16722	-0.2372	2.35225	-0.2372	2.93294
-0.2126	2.40699	-0.2374	2.03806	-0.2374	2.03638	-0.2374	1.97959	-0.2374	2.01953	-0.2374	2.17712	-0.2374	2.36897	-0.2374	2.93865
-0.2124	2.35767	-0.2376	2.03156	-0.2376	2.07684	-0.2376	1.99829	-0.2376	2.04625	-0.2376	2.17795	-0.2376	2.36584	-0.2376	2.95528
-0.2122	2.25838	-0.2378	2.0484	-0.2378	2.0697	-0.2378	2.0033	-0.2378	2.03535	-0.2378	2.17794	-0.2378	2.37293	-0.2378	2.95103
-0.212	2.14852	-0.238	2.05968	-0.238	2.08605	-0.238	2.01906	-0.238	2.04299	-0.238	2.18518	-0.238	2.3624	-0.238	2.95571
-0.2118	1.97769	-0.2382	2.06068	-0.2382	2.08797	-0.2382	2.01242	-0.2382	2.05354	-0.2382	2.19159	-0.2382	2.38187	-0.2382	2.9703
-0.2116	1.9889	-0.2384	2.06233	-0.2384	2.07405	-0.2384	2.00988	-0.2384	2.04252	-0.2384	2.18923	-0.2384	2.36833	-0.2384	2.98601
-0.2114	2.24518	-0.2386	2.038	-0.2386	2.04058	-0.2386	1.99877	-0.2386	2.04086	-0.2386	2.18284	-0.2386	2.37439	-0.2386	2.97618
-0.2112	2.34027	-0.2388	2.00118	-0.2388	2.04433	-0.2388	1.99351	-0.2388	2.03561	-0.2388	2.18056	-0.2388	2.37542	-0.2388	3.00067
-0.211	2.43945	-0.239	1.99988	-0.239	2.05089	-0.239	1.99274	-0.239	2.03909	-0.239	2.18371	-0.239	2.37696	-0.239	2.98529
-0.2108	2.54529	-0.2392	2.06795	-0.2392	2.05891	-0.2392	1.98986	-0.2392	2.03965	-0.2392	2.19915	-0.2392	2.38127	-0.2392	3.00032
-0.2106	2.27403	-0.2394	2.15396	-0.2394	2.08406	-0.2394	1.99552	-0.2394	2.03204	-0.2394	2.1949	-0.2394	2.39916	-0.2394	3.00434
-0.2104	2.41044	-0.2396	2.21694	-0.2396	2.09516	-0.2396	2.00077	-0.2396	2.03386	-0.2396	2.20865	-0.2396	2.3981	-0.2396	3.00275
-0.2102	2.11761	-0.2398	2.23047	-0.2398	2.10265	-0.2398	2.00977	-0.2398	2.04685	-0.2398	2.20113	-0.2398	2.39078	-0.2398	3.00266
-0.21	2.06556	-0.24	2.24555	-0.24	2.11776	-0.24	1.99507	-0.24	2.0424	-0.24	2.20992	-0.24	2.40068	-0.24	3.01829
-0.2098	2.17912	-0.2402	2.28848	-0.2402	2.10279	-0.2402	2.01591	-0.2402	2.04851	-0.2402	2.21533	-0.2402	2.41074	-0.2402	3.0075
-0.2096	2.41838	-0.2404	2.34754	-0.2404	2.13277	-0.2404	2.03463	-0.2404	2.07163	-0.2404	2.22903	-0.2404	2.41553	-0.2404	3.0157
-0.2094	2.5135	-0.2406	2.39303	-0.2406	2.14453	-0.2406	2.04795	-0.2406	2.08082	-0.2406	2.23352	-0.2406	2.41519	-0.2406	3.02269
-0.2092	2.54189	-0.2408	2.40701	-0.2408	2.1687	-0.2408	2.05369	-0.2408	2.09509	-0.2408	2.24447	-0.2408	2.41781	-0.2408	3.01667
-0.209	2.45836	-0.241	2.43423	-0.241	2.18888	-0.241	2.07778	-0.241	2.10277	-0.241	2.25312	-0.241	2.42457	-0.241	3.01847
-0.2088	2.30556	-0.2412	2.45492	-0.2412	2.19068	-0.2412	2.08259	-0.2412	2.11552	-0.2412	2.24434	-0.2412	2.4316	-0.2412	3.02946
-0.2086	2.29096	-0.2414	2.50748	-0.2414	2.20754	-0.2414	2.09384	-0.2414	2.11777	-0.2414	2.25927	-0.2414	2.43117	-0.2414	3.05232
-0.2084	2.20873	-0.2416	2.48534	-0.2416	2.21755	-0.2416	2.09211	-0.2416	2.10817	-0.2416	2.26158	-0.2416	2.45154	-0.2416	3.05695
-0.2082	2.05105	-0.2418	2.45846	-0.2418	2.19338	-0.2418	2.08604	-0.2418	2.11079	-0.2418	2.278	-0.2418	2.46061	-0.2418	3.04386
-0.208	1.95905	-0.242	2.40998	-0.242	2.18194	-0.242	2.08447	-0.242	2.12101	-0.242	2.27313	-0.242	2.44404	-0.242	3.04803
-0.2078	1.92273	-0.2422	2.35124	-0.2422	2.15657	-0.2422	2.09627	-0.2422	2.12295	-0.2422	2.2724	-0.2422	2.46085	-0.2422	3.05267
-0.2076	2.05027	-0.2424	2.32063	-0.2424	2.13267	-0.2424	2.09154	-0.2424	2.12497	-0.2424	2.29252	-0.2424	2.46052	-0.2424	3.05902
-0.2074	2.10818	-0.2426	2.26738	-0.2426	2.11232	-0.2426	2.07794	-0.2426	2.12835	-0.2426	2.29156	-0.2426	2.46453	-0.2426	3.07047
-0.2072	2.07551	-0.2428	2.22098	-0.2428	2.10287	-0.2428	2.06646	-0.2428	2.12352	-0.2428	2.30166	-0.2428	2.46835	-0.2428	3.0691
-0.207	1.96453	-0.243	2.18572	-0.243	2.09051	-0.243	2.07044	-0.243	2.12838	-0.243	2.29709	-0.243	2.4695	-0.243	3.0737
-0.2068	1.84787	-0.2432	2.16791	-0.2432	2.06411	-0.2432	2.06028	-0.2432	2.12859	-0.2432	2.29358	-0.2432	2.46972	-0.2432	3.07269
-0.2066	1.93758	-0.2434	2.17439	-0.2434	2.05629	-0.2434	2.06499	-0.2434	2.13198	-0.2434	2.30241	-0.2434	2.47085	-0.2434	3.08625
-0.2064	1.95376	-0.2436	2.16251	-0.2436	2.0397	-0.2436	2.063	-0.2436	2.12283	-0.2436	2.30495	-0.2436	2.48051	-0.2436	3.07833
-0.2062	1.98288	-0.2438	2.16726	-0.2438	2.03574	-0.2438	2.06905	-0.2438	2.12232	-0.2438	2.30108	-0.2438	2.49955	-0.2438	3.0847
-0.206	1.99471	-0.244	2.18164	-0.244	2.04723	-0.244	2.06218	-0.244	2.10713	-0.244	2.31535	-0.244	2.50493	-0.244	3.08817
-0.2058	2.01373	-0.2442	2.20687	-0.2442	2.04788	-0.2442	2.06138	-0.2442	2.12085	-0.2442	2.32462	-0.2442	2.49825	-0.2442	3.09827
-0.2056	1.97297	-0.2444	2.19805	-0.2444	2.0515	-0.2444	2.04872	-0.2444	2.12232	-0.2444	2.33798	-0.2444	2.50767	-0.2444	3.09018
-0.2054	2.09649	-0.2446	2.1388	-0.2446	2.03464	-0.2446	2.04639	-0.2446	2.10914	-0.2446	2.34064	-0.2446	2.509	-0.2446	3.12086
-0.2052	2.17221	-0.2448	2.07297	-0.2448	1.98936	-0.2448	2.02985	-0.2448	2.10738	-0.2448	2.34569	-0.2448	2.51226	-0.2448	3.12021
-0.205	2.10498	-0.245	2.02096	-0.245	1.95461	-0.245	2.00987	-0.245	2.09773	-0.245	2.33352	-0.245	2.5131	-0.245	3.13036
-0.2048	2.07352	-0.2452	1.98817	-0.2452	1.92391	-0.2452	1.97542	-0.2452	2.08239	-0.2452	2.31967	-0.2452	2.52001	-0.2452	3.12334
-0.2046	2.03351	-0.2454	1.96531	-0.2454	1.88038	-0.2454	1.95292	-0.2454	2.06059	-0.2454	2.31983	-0.2454	2.51763	-0.2454	3.12503
-0.2044	2.02406	-0.2456	1.95427	-0.2456	1.86064	-0.2456	1.93262	-0.2456	2.05064	-0.2456	2.32151	-0.2456	2.51803	-0.2456	3.1266
-0.2042	2.00522	-0.2458	1.957	-0.2458	1.85055	-0.2458	1.93241	-0.2458	2.04357	-0.2458	2.31536	-0.2458	2.51248	-0.2458	3.14649
-0.204	1.98545	-0.246	1.96676	-0.246	1.85401	-0.246	1.92501	-0.246	2.03656	-0.246	2.31982	-0.246	2.52349	-0.246	3.13959
-0.2038	2.04536	-0.2462	1.98432	-0.2462	1.85891	-0.2462	1.9301	-0.2462	2.04471	-0.2462	2.31429	-0.2462	2.51711	-0.2462	3.14691
-0.2036	2.0092	-0.2464	1.98666	-0.2464	1.86179	-0.2464	1.93473	-0.2464	2.02922	-0.2464	2.30714	-0.2464	2.51979	-0.2464	3.14582
-0.2034	1.93137	-0.2466	1.99671	-0.2466	1.88703	-0.2466	1.94032	-0.2466	2.02546	-0.2466	2.2987	-0.2466	2.51084	-0.2466	3.15201
-0.2032	2.00889	-0.2468	2.00738	-0.2468	1.90186	-0.2468	1.94458	-0.2468	2.03457	-0.2468	2.29589	-0.2468	2.51396	-0.2468	3.15843
-0.203	2.13048	-0.247	2.02174	-0.247	1.91577	-0.247	1.95854	-0.247	2.04516	-0.247	2.29655	-0.247	2.51426	-0.247	3.16468
-0.2028	2.18475	-0.2472	2.0431	-0.2472	1.92769	-0.2472	1.9581	-0.2472	2.04229	-0.2472	2.27888	-0.2472	2.51031	-0.2472	3.15923
-0.2026	2.31854	-0.2474	2.0572	-0.2474	1.92285	-0.2474	1.96457	-0.2474	2.05879	-0.2474	2.27562	-0.2474	2.51493	-0.2474	3.16355
-0.2024	2.25149	-0.2476	2.08707	-0.2476	1.92942	-0.2476	1.96156	-0.2476	2.04327	-0.2476	2.27686	-0.2476	2.50565	-0.2476	3.1607
-0.2022	2.24043	-0.2478	2.07229	-0.2478	1.93882	-0.2478	1.96092	-0.2478	2.04597	-0.2478	2.27134	-0.2478	2.49244	-0.2478	3.17162
-0.202	2.2505	-0.248	2.07174	-0.248	1.94495	-0.248	1.96888	-0.248	2.04406	-0.248	2.27329	-0.248	2.50421	-0.248	3.16184
-0.2018	2.25789	-0.2482	2.05667	-0.2482	1.93436	-0.2482	1.95636	-0.2482	2.03622	-0.2482	2.27672	-0.2482	2.52148	-0.2482	3.16865
-0.2016	2.11894	-0.2484	2.03894	-0.2484	1.93261	-0.2484	1.95475	-0.2484	2.03718	-0.2484	2.27664	-0.2484	2.51577	-0.2484	3.18635
-0.2014	1.98388	-0.2486	2.01036	-0.2486	1.93895	-0.2486	1.95041	-0.2486	2.04381	-0.2486	2.26563	-0.2486	2.51162	-0.2486	3.1625
-0.2012	1.96783	-0.2488	2.00814	-0.2488	1.93154	-0.2488	1.9627	-0.2488	2.03592	-0.2488	2.27602	-0.2488	2.51581	-0.2488	3.17292
-0.201	2.08943	-0.249	1.98758	-0.249	1.92872	-0.249	1.96774	-0.249	2.04434	-0.249	2.26753	-0.249	2.49584	-0.249	3.17875
-0.2008	2.15042	-0.2492	1.99792	-0.2492	1.91127	-0.2492	1.96415	-0.2492	2.03625	-0.2492	2.27796	-0.2492	2.52425	-0.2492	3.19349
-0.2006	2.41086	-0.2494	2.00257	-0.2494	1.91264	-0.2494	1.97384	-0.2494	2.04283	-0.2494	2.27613	-0.2494	2.518	-0.2494	3.1929
-0.2004	2.56562	-0.2496	2.02082	-0.2496	1.91946	-0.2496	1.96811	-0.2496	2.05205	-0.2496	2.26645	-0.2496	2.5058	-0.2496	3.19015
-0.2002	2.95443	-0.2498	2.02509	-0.2498	1.90663	-0.2498	1.96892	-0.2498	2.05074	-0.2498	2.27001	-0.2498	2.51326	-0.2498	3.18413
-0.2	2.57102	-0.25	2.02583	-0.25	1.92019	-0.25	1.96334	-0.25	2.05978	-0.25	2.27763	-0.25	2.51205	-0.25	3.18498
-0.1998	2.35097	-0.2502	2.03882	-0.2502	1.9451	-0.2502	1.97562	-0.2502	2.06598	-0.2502	2.28727	-0.2502	2.51316	-0.2502	3.17935
-0.1996	2.25143	-0.2504	2.0774	-0.2504	1.96962	-0.2504	1.98029	-0.2504	2.06293	-0.2504	2.30141	-0.2504	2.52836	-0.2504	3.20441
-0.1994	2.27501	-0.2506	2.07505	-0.2506	1.96292	-0.2506	2.00581	-0.2506	2.06238	-0.2506	2.31002	-0.2506	2.5278	-0.2506	3.19027
-0.1992	2.39281	-0.2508	2.04329	-0.2508	1.96357	-0.2508	2.01237	-0.2508	2.07955	-0.2508	2.30858	-0.2508	2.53688	-0.2508	3.19339
-0.199	2.33487	-0.251	2.02277	-0.251	1.97153	-0.251	2.01143	-0.251	2.09266	-0.251	2.30228	-0.251	2.54236	-0.251	3.20749
-0.1988	2.3041	-0.2512	2.01784	-0.2512	1.97766	-0.2512	2.01492	-0.2512	2.08779	-0.2512	2.29787	-0.2512	2.52549	-0.2512	3.19656
-0.1986	2.28328	-0.2514	2.02206	-0.2514	1.98106	-0.2514	2.01985	-0.2514	2.09546	-0.2514	2.30937	-0.2514	2.54406	-0.2514	3.20629
-0.1984	2.3087	-0.2516	2.02469	-0.2516	2.00905	-0.2516	2.01751	-0.2516	2.1039	-0.2516	2.30671	-0.2516	2.53332	-0.2516	3.19457
-0.1982	2.29035	-0.2518	2.03514	-0.2518	2.00722	-0.2518	2.03118	-0.2518	2.10133	-0.2518	2.32796	-0.2518	2.5453	-0.2518	3.20444
-0.198	2.35711	-0.252	2.06035	-0.252	1.99608	-0.252	2.02648	-0.252	2.09248	-0.252	2.3317	-0.252	2.54537	-0.252	3.20956
-0.1978	2.30355	-0.2522	2.06536	-0.2522	1.98787	-0.2522	2.02983	-0.2522	2.12062	-0.2522	2.32131	-0.2522	2.54766	-0.2522	3.23024
-0.1976	2.28474	-0.2524	2.04033	-0.2524	1.99074	-0.2524	2.03429	-0.2524	2.11248	-0.2524	2.31104	-0.2524	2.54982	-0.2524	3.21755
-0.1974	2.31816	-0.2526	1.9946	-0.2526	1.99928	-0.2526	2.01989	-0.2526	2.11125	-0.2526	2.33591	-0.2526	2.54578	-0.2526	3.22216
-0.1972	2.24379	-0.2528	1.98044	-0.2528	1.97476	-0.2528	2.01639	-0.2528	2.1162	-0.2528	2.32144	-0.2528	2.5484	-0.2528	3.21444
-0.197	2.30906	-0.253	1.95652	-0.253	1.95681	-0.253	1.99826	-0.253	2.10109	-0.253	2.32537	-0.253	2.55452	-0.253	3.23238
-0.1968	2.19357	-0.2532	1.94648	-0.2532	1.95037	-0.2532	1.99656	-0.2532	2.09298	-0.2532	2.317	-0.2532	2.54897	-0.2532	3.23259
-0.1966	2.06236	-0.2534	1.96596	-0.2534	1.9367	-0.2534	1.99713	-0.2534	2.07744	-0.2534	2.31137	-0.2534	2.56357	-0.2534	3.22643
-0.1964	2.03493	-0.2536	1.97177	-0.2536	1.93716	-0.2536	1.98921	-0.2536	2.07573	-0.2536	2.32377	-0.2536	2.55821	-0.2536	3.24831
-0.1962	2.06866	-0.2538	1.96873	-0.2538	1.91831	-0.2538	1.97963	-0.2538	2.07559	-0.2538	2.31815	-0.2538	2.5576	-0.2538	3.24218
-0.196	2.11798	-0.254	1.97327	-0.254	1.89568	-0.254	1.97024	-0.254	2.06949	-0.254	2.31293	-0.254	2.56521	-0.254	3.24796
-0.1958	2.21093	-0.2542	1.95207	-0.2542	1.87532	-0.2542	1.96431	-0.2542	2.06765	-0.2542	2.32399	-0.2542	2.55639	-0.2542	3.26799
-0.1956	2.25636	-0.2544	1.9381	-0.2544	1.86921	-0.2544	1.95666	-0.2544	2.06632	-0.2544	2.32783	-0.2544	2.5712	-0.2544	3.25807
-0.1954	2.24882	-0.2546	1.94748	-0.2546	1.86645	-0.2546	1.95599	-0.2546	2.07036	-0.2546	2.32308	-0.2546	2.56576	-0.2546	3.26939
-0.1952	2.26365	-0.2548	1.93772	-0.2548	1.87195	-0.2548	1.96078	-0.2548	2.05478	-0.2548	2.3279	-0.2548	2.55355	-0.2548	3.26775
-0.195	2.26992	-0.255	1.92915	-0.255	1.87027	-0.255	1.95302	-0.255	2.07491	-0.255	2.3302	-0.255	2.5638	-0.255	3.26247
-0.1948	2.32385	-0.2552	1.9266	-0.2552	1.87592	-0.2552	1.94393	-0.2552	2.06482	-0.2552	2.31512	-0.2552	2.56185	-0.2552	3.26818
-0.1946	2.33735	-0.2554	1.92702	-0.2554	1.88098	-0.2554	1.94949	-0.2554	2.06313	-0.2554	2.32316	-0.2554	2.55759	-0.2554	3.28231
-0.1944	2.21725	-0.2556	1.92608	-0.2556	1.89247	-0.2556	1.94757	-0.2556	2.07412	-0.2556	2.32258	-0.2556	2.55354	-0.2556	3.30165
-0.1942	2.22516	-0.2558	1.91387	-0.2558	1.88418	-0.2558	1.9655	-0.2558	2.08042	-0.2558	2.3265	-0.2558	2.57111	-0.2558	3.27933
-0.194	2.13188	-0.256	1.89864	-0.256	1.88706	-0.256	1.96272	-0.256	2.06886	-0.256	2.32475	-0.256	2.58277	-0.256	3.29317
-0.1938	2.03881	-0.2562	1.87484	-0.2562	1.88817	-0.2562	1.97119	-0.2562	2.07141	-0.2562	2.33194	-0.2562	2.58059	-0.2562	3.29414
-0.1936	2.10212	-0.2564	1.91494	-0.2564	1.90297	-0.2564	1.97484	-0.2564	2.07842	-0.2564	2.34062	-0.2564	2.59332	-0.2564	3.29355
-0.1934	2.09526	-0.2566	1.95699	-0.2566	1.92425	-0.2566	1.98132	-0.2566	2.09213	-0.2566	2.35528	-0.2566	2.5973	-0.2566	3.3184
-0.1932	2.0573	-0.2568	2.00018	-0.2568	1.94763	-0.2568	1.99136	-0.2568	2.10387	-0.2568	2.35167	-0.2568	2.62008	-0.2568	3.32965
-0.193	2.04764	-0.257	2.03592	-0.257	1.95735	-0.257	2.0037	-0.257	2.11342	-0.257	2.36512	-0.257	2.62597	-0.257	3.31038
-0.1928	2.08528	-0.2572	2.04084	-0.2572	1.96541	-0.2572	2.01326	-0.2572	2.12365	-0.2572	2.37277	-0.2572	2.62516	-0.2572	3.32799
-0.1926	2.17786	-0.2574	2.0291	-0.2574	1.96213	-0.2574	2.01638	-0.2574	2.13552	-0.2574	2.38588	-0.2574	2.64048	-0.2574	3.31541
-0.1924	2.21812	-0.2576	2.00076	-0.2576	1.95371	-0.2576	2.01467	-0.2576	2.13211	-0.2576	2.37798	-0.2576	2.64742	-0.2576	3.31421
-0.1922	2.24986	-0.2578	1.97208	-0.2578	1.9372	-0.2578	2.01186	-0.2578	2.13048	-0.2578	2.38087	-0.2578	2.65448	-0.2578	3.32345
-0.192	2.23273	-0.258	1.98399	-0.258	1.92221	-0.258	2.01781	-0.258	2.13748	-0.258	2.40314	-0.258	2.63778	-0.258	3.36292
-0.1918	2.23724	-0.2582	2.00482	-0.2582	1.93749	-0.2582	2.02315	-0.2582	2.1425	-0.2582	2.40083	-0.2582	2.64841	-0.2582	3.34947
-0.1916	2.1899	-0.2584	2.04931	-0.2584	1.97188	-0.2584	2.03859	-0.2584	2.14452	-0.2584	2.40361	-0.2584	2.64567	-0.2584	3.35494
-0.1914	2.23938	-0.2586	2.09169	-0.2586	1.99278	-0.2586	2.0551	-0.2586	2.15534	-0.2586	2.40223	-0.2586	2.66571	-0.2586	3.35042
-0.1912	2.22664	-0.2588	2.0956	-0.2588	2.00366	-0.2588	2.06655	-0.2588	2.15061	-0.2588	2.42672	-0.2588	2.66212	-0.2588	3.35378
-0.191	2.19319	-0.259	2.10815	-0.259	2.02295	-0.259	2.06105	-0.259	2.16705	-0.259	2.42629	-0.259	2.66767	-0.259	3.36542
-0.1908	1.91748	-0.2592	2.1128	-0.2592	2.04517	-0.2592	2.06239	-0.2592	2.17018	-0.2592	2.43079	-0.2592	2.6674	-0.2592	3.36167
-0.1906	1.81793	-0.2594	2.10959	-0.2594	2.0504	-0.2594	2.07411	-0.2594	2.18022	-0.2594	2.4289	-0.2594	2.67462	-0.2594	3.37392
-0.1904	1.84149	-0.2596	2.09523	-0.2596	2.05469	-0.2596	2.08619	-0.2596	2.16453	-0.2596	2.43329	-0.2596	2.6855	-0.2596	3.37165
-0.1902	1.90626	-0.2598	2.0976	-0.2598	2.04149	-0.2598	2.08393	-0.2598	2.1765	-0.2598	2.43011	-0.2598	2.68894	-0.2598	3.38706
-0.19	2.05135	-0.26	2.08615	-0.26	2.02851	-0.26	2.07717	-0.26	2.18427	-0.26	2.43638	-0.26	2.68234	-0.26	3.37517
-0.1898	2.09737	-0.2602	2.07468	-0.2602	2.05073	-0.2602	2.06746	-0.2602	2.18884	-0.2602	2.43178	-0.2602	2.69224	-0.2602	3.40135
-0.1896	1.94855	-0.2604	2.05314	-0.2604	2.06648	-0.2604	2.08321	-0.2604	2.18056	-0.2604	2.45388	-0.2604	2.71781	-0.2604	3.41437
-0.1894	1.84845	-0.2606	2.04512	-0.2606	2.09179	-0.2606	2.08263	-0.2606	2.17685	-0.2606	2.45197	-0.2606	2.70285	-0.2606	3.39938
-0.1892	1.82967	-0.2608	2.07341	-0.2608	2.09832	-0.2608	2.08284	-0.2608	2.18442	-0.2608	2.4579	-0.2608	2.71414	-0.2608	3.40115
-0.189	1.91678	-0.261	2.10419	-0.261	2.09145	-0.261	2.1002	-0.261	2.18321	-0.261	2.45123	-0.261	2.70782	-0.261	3.41846
-0.1888	2.12013	-0.2612	2.13057	-0.2612	2.10207	-0.2612	2.09406	-0.2612	2.18997	-0.2612	2.45702	-0.2612	2.70509	-0.2612	3.41863
-0.1886	2.22949	-0.2614	2.15594	-0.2614	2.10658	-0.2614	2.10804	-0.2614	2.19182	-0.2614	2.44435	-0.2614	2.71107	-0.2614	3.40349
-0.1884	2.24472	-0.2616	2.1558	-0.2616	2.0827	-0.2616	2.09795	-0.2616	2.19318	-0.2616	2.45423	-0.2616	2.71636	-0.2616	3.43545
-0.1882	2.27114	-0.2618	2.11821	-0.2618	2.04853	-0.2618	2.08346	-0.2618	2.17555	-0.2618	2.44074	-0.2618	2.70635	-0.2618	3.42643
-0.188	2.2738	-0.262	2.09337	-0.262	2.03695	-0.262	2.05546	-0.262	2.17022	-0.262	2.44015	-0.262	2.70756	-0.262	3.4189
-0.1878	2.15609	-0.2622	2.06144	-0.2622	2.01919	-0.2622	2.06107	-0.2622	2.16893	-0.2622	2.43742	-0.2622	2.69913	-0.2622	3.45173
-0.1876	1.98805	-0.2624	2.05735	-0.2624	2.00423	-0.2624	2.05139	-0.2624	2.16982	-0.2624	2.43382	-0.2624	2.70794	-0.2624	3.43293
-0.1874	1.90045	-0.2626	2.06403	-0.2626	1.99172	-0.2626	2.05009	-0.2626	2.17076	-0.2626	2.4344	-0.2626	2.70911	-0.2626	3.43298
-0.1872	2.14144	-0.2628	2.07021	-0.2628	1.97316	-0.2628	2.04653	-0.2628	2.15108	-0.2628	2.44628	-0.2628	2.70667	-0.2628	3.45325
-0.187	2.2276	-0.263	2.07136	-0.263	1.96027	-0.263	2.02168	-0.263	2.13624	-0.263	2.43841	-0.263	2.71103	-0.263	3.45395
-0.1868	2.28109	-0.2632	2.05547	-0.2632	1.97248	-0.2632	2.01562	-0.2632	2.13579	-0.2632	2.43206	-0.2632	2.70411	-0.2632	3.45884
-0.1866	2.22774	-0.2634	2.03171	-0.2634	1.9733	-0.2634	2.02647	-0.2634	2.15326	-0.2634	2.42852	-0.2634	2.71818	-0.2634	3.47608
-0.1864	2.08703	-0.2636	2.00302	-0.2636	1.97566	-0.2636	2.02202	-0.2636	2.14821	-0.2636	2.43533	-0.2636	2.71314	-0.2636	3.45662
-0.1862	2.09537	-0.2638	1.98133	-0.2638	1.97393	-0.2638	2.02215	-0.2638	2.14995	-0.2638	2.44419	-0.2638	2.71938	-0.2638	3.49295
-0.186	2.10759	-0.264	1.96163	-0.264	1.95444	-0.264	2.03888	-0.264	2.15109	-0.264	2.44066	-0.264	2.72234	-0.264	3.48521
-0.1858	1.95764	-0.2642	1.94605	-0.2642	1.94474	-0.2642	2.03002	-0.2642	2.14159	-0.2642	2.44972	-0.2642	2.7255	-0.2642	3.48723
-0.1856	1.8434	-0.2644	1.97204	-0.2644	1.94969	-0.2644	2.03685	-0.2644	2.16759	-0.2644	2.45823	-0.2644	2.73098	-0.2644	3.48104
-0.1854	1.81471	-0.2646	2.01496	-0.2646	1.99135	-0.2646	2.05812	-0.2646	2.16971	-0.2646	2.468	-0.2646	2.75192	-0.2646	3.51256
-0.1852	1.81759	-0.2648	2.07436	-0.2648	2.0166	-0.2648	2.06536	-0.2648	2.18626	-0.2648	2.47829	-0.2648	2.75008	-0.2648	3.50262
-0.185	2.04433	-0.265	2.14455	-0.265	2.06836	-0.265	2.09269	-0.265	2.19948	-0.265	2.47495	-0.265	2.75397	-0.265	3.50183
-0.1848	2.09145	-0.2652	2.19889	-0.2652	2.09718	-0.2652	2.09909	-0.2652	2.19663	-0.2652	2.48226	-0.2652	2.76708	-0.2652	3.50067
-0.1846	2.1238	-0.2654	2.23806	-0.2654	2.105	-0.2654	2.09187	-0.2654	2.20003	-0.2654	2.4812	-0.2654	2.75999	-0.2654	3.4967
-0.1844	2.11915	-0.2656	2.28822	-0.2656	2.1099	-0.2656	2.09957	-0.2656	2.20292	-0.2656	2.48997	-0.2656	2.76074	-0.2656	3.51188
-0.1842	2.19772	-0.2658	2.30963	-0.2658	2.10418	-0.2658	2.10971	-0.2658	2.21509	-0.2658	2.47785	-0.2658	2.76955	-0.2658	3.52649
-0.184	2.10708	-0.266	2.30103	-0.266	2.09506	-0.266	2.11148	-0.266	2.23002	-0.266	2.49725	-0.266	2.76741	-0.266	3.51392
-0.1838	2.09805	-0.2662	2.25874	-0.2662	2.09633	-0.2662	2.12036	-0.2662	2.23887	-0.2662	2.50847	-0.2662	2.76967	-0.2662	3.51329
-0.1836	2.01687	-0.2664	2.23263	-0.2664	2.08414	-0.2664	2.1231	-0.2664	2.2305	-0.2664	2.50856	-0.2664	2.79449	-0.2664	3.54573
-0.1834	2.09725	-0.2666	2.20042	-0.2666	2.07156	-0.2666	2.11741	-0.2666	2.22771	-0.2666	2.5021	-0.2666	2.7872	-0.2666	3.53274
-0.1832	2.02457	-0.2668	2.18887	-0.2668	2.06087	-0.2668	2.12029	-0.2668	2.23552	-0.2668	2.52609	-0.2668	2.79378	-0.2668	3.52639
-0.183	1.89641	-0.267	2.13569	-0.267	2.06173	-0.267	2.12399	-0.267	2.24231	-0.267	2.52735	-0.267	2.79656	-0.267	3.56295
-0.1828	1.85236	-0.2672	2.07865	-0.2672	2.03366	-0.2672	2.1094	-0.2672	2.24921	-0.2672	2.51585	-0.2672	2.79722	-0.2672	3.56149
-0.1826	1.9238	-0.2674	2.03904	-0.2674	2.01568	-0.2674	2.10245	-0.2674	2.2339	-0.2674	2.52533	-0.2674	2.78878	-0.2674	3.56349
-0.1824	1.90497	-0.2676	1.98054	-0.2676	1.97412	-0.2676	2.08048	-0.2676	2.21338	-0.2676	2.51167	-0.2676	2.79836	-0.2676	3.57464
-0.1822	1.93094	-0.2678	1.91567	-0.2678	1.92383	-0.2678	2.059	-0.2678	2.19892	-0.2678	2.51328	-0.2678	2.80093	-0.2678	3.58115
-0.182	1.94856	-0.268	1.89856	-0.268	1.89075	-0.268	2.03105	-0.268	2.18509	-0.268	2.50585	-0.268	2.81481	-0.268	3.55799
-0.1818	2.03253	-0.2682	1.93125	-0.2682	1.87826	-0.2682	2.02269	-0.2682	2.19417	-0.2682	2.50745	-0.2682	2.80622	-0.2682	3.57963
-0.1816	2.22217	-0.2684	1.99052	-0.2684	1.90052	-0.2684	2.02953	-0.2684	2.19724	-0.2684	2.51157	-0.2684	2.81943	-0.2684	3.59154
-0.1814	2.03252	-0.2686	2.03995	-0.2686	1.92696	-0.2686	2.05213	-0.2686	2.20205	-0.2686	2.52652	-0.2686	2.82591	-0.2686	3.60874
-0.1812	1.89689	-0.2688	2.05137	-0.2688	1.93281	-0.2688	2.05467	-0.2688	2.20877	-0.2688	2.5251	-0.2688	2.82592	-0.2688	3.5815
-0.181	1.9052	-0.269	2.05376	-0.269	1.9164	-0.269	2.0445	-0.269	2.20209	-0.269	2.52484	-0.269	2.83839	-0.269	3.60531
-0.1808	2.1637	-0.2692	2.08457	-0.2692	1.92916	-0.2692	2.02091	-0.2692	2.20353	-0.2692	2.51929	-0.2692	2.83458	-0.2692	3.62432
-0.1806	2.30577	-0.2694	2.11179	-0.2694	1.93761	-0.2694	2.0433	-0.2694	2.20264	-0.2694	2.52665	-0.2694	2.83768	-0.2694	3.62523
-0.1804	2.35481	-0.2696	2.12774	-0.2696	1.96942	-0.2696	2.05666	-0.2696	2.2292	-0.2696	2.52422	-0.2696	2.83719	-0.2696	3.62538
-0.1802	2.39366	-0.2698	2.13821	-0.2698	1.99473	-0.2698	2.07539	-0.2698	2.24501	-0.2698	2.54585	-0.2698	2.8591	-0.2698	3.62633
-0.18	2.33511	-0.27	2.16756	-0.27	2.00931	-0.27	2.08994	-0.27	2.25403	-0.27	2.54499	-0.27	2.86646	-0.27	3.61343
-0.1798	2.31877	-0.2702	2.16024	-0.2702	2.01969	-0.2702	2.097	-0.2702	2.25633	-0.2702	2.54907	-0.2702	2.86978	-0.2702	3.63303
-0.1796	2.44696	-0.2704	2.12621	-0.2704	2.01801	-0.2704	2.09927	-0.2704	2.24823	-0.2704	2.56856	-0.2704	2.88141	-0.2704	3.624
-0.1794	2.48556	-0.2706	2.10433	-0.2706	2.01334	-0.2706	2.1049	-0.2706	2.26815	-0.2706	2.57755	-0.2706	2.88493	-0.2706	3.64156
-0.1792	2.45479	-0.2708	2.11611	-0.2708	2.02201	-0.2708	2.1145	-0.2708	2.27574	-0.2708	2.56968	-0.2708	2.89378	-0.2708	3.65893
-0.179	2.37452	-0.271	2.14217	-0.271	2.04421	-0.271	2.11648	-0.271	2.28102	-0.271	2.57509	-0.271	2.90302	-0.271	3.66297
-0.1788	2.44281	-0.2712	2.1598	-0.2712	2.05954	-0.2712	2.13691	-0.2712	2.29524	-0.2712	2.59507	-0.2712	2.89993	-0.2712	3.66494
-0.1786	2.35905	-0.2714	2.1798	-0.2714	2.0462	-0.2714	2.1361	-0.2714	2.30922	-0.2714	2.6041	-0.2714	2.90307	-0.2714	3.65731
-0.1784	2.36448	-0.2716	2.16584	-0.2716	2.03227	-0.2716	2.13492	-0.2716	2.30295	-0.2716	2.6226	-0.2716	2.91068	-0.2716	3.67757
-0.1782	2.4262	-0.2718	2.13264	-0.2718	2.01736	-0.2718	2.12478	-0.2718	2.32035	-0.2718	2.62083	-0.2718	2.91355	-0.2718	3.68072
-0.178	2.48515	-0.272	2.13964	-0.272	2.02512	-0.272	2.12659	-0.272	2.31382	-0.272	2.62829	-0.272	2.92494	-0.272	3.69257
-0.1778	2.46027	-0.2722	2.1501	-0.2722	2.03304	-0.2722	2.12108	-0.2722	2.32219	-0.2722	2.62117	-0.2722	2.93104	-0.2722	3.68787
-0.1776	2.50065	-0.2724	2.13368	-0.2724	2.04668	-0.2724	2.13486	-0.2724	2.30378	-0.2724	2.63376	-0.2724	2.92789	-0.2724	3.71768
-0.1774	2.65862	-0.2726	2.10622	-0.2726	2.01966	-0.2726	2.13932	-0.2726	2.29813	-0.2726	2.63104	-0.2726	2.94019	-0.2726	3.71274
-0.1772	2.64023	-0.2728	2.11424	-0.2728	2.01382	-0.2728	2.12472	-0.2728	2.28706	-0.2728	2.63881	-0.2728	2.93846	-0.2728	3.70677
-0.177	2.63868	-0.273	2.11965	-0.273	2.02063	-0.273	2.12092	-0.273	2.29158	-0.273	2.63646	-0.273	2.93627	-0.273	3.71821
-0.1768	2.53395	-0.2732	2.07189	-0.2732	2.00499	-0.2732	2.12236	-0.2732	2.28497	-0.2732	2.64523	-0.2732	2.9413	-0.2732	3.72076
-0.1766	2.42864	-0.2734	2.01421	-0.2734	1.96243	-0.2734	2.10416	-0.2734	2.27517	-0.2734	2.641	-0.2734	2.95368	-0.2734	3.71325
-0.1764	2.45251	-0.2736	1.97197	-0.2736	1.92863	-0.2736	2.08888	-0.2736	2.27159	-0.2736	2.6393	-0.2736	2.95549	-0.2736	3.73745
-0.1762	2.48965	-0.2738	1.93792	-0.2738	1.91759	-0.2738	2.08671	-0.2738	2.27538	-0.2738	2.6463	-0.2738	2.97303	-0.2738	3.74832
-0.176	2.62162	-0.274	1.913	-0.274	1.91219	-0.274	2.07021	-0.274	2.2794	-0.274	2.65582	-0.274	2.97496	-0.274	3.75147
-0.1758	2.69663	-0.2742	1.88644	-0.2742	1.89771	-0.2742	2.07387	-0.2742	2.28923	-0.2742	2.65856	-0.2742	2.9814	-0.2742	3.74871
-0.1756	2.70634	-0.2744	1.86872	-0.2744	1.87921	-0.2744	2.07945	-0.2744	2.28934	-0.2744	2.66967	-0.2744	2.98773	-0.2744	3.75265
-0.1754	2.57451	-0.2746	1.86609	-0.2746	1.86748	-0.2746	2.09378	-0.2746	2.29142	-0.2746	2.6726	-0.2746	2.99942	-0.2746	3.75805
-0.1752	2.50395	-0.2748	1.87084	-0.2748	1.86813	-0.2748	2.08025	-0.2748	2.29947	-0.2748	2.67832	-0.2748	3.01626	-0.2748	3.77085
-0.175	2.42954	-0.275	1.89282	-0.275	1.87625	-0.275	2.07976	-0.275	2.30994	-0.275	2.69915	-0.275	3.01755	-0.275	3.77552
-0.1748	2.46515	-0.2752	1.9126	-0.2752	1.89969	-0.2752	2.09553	-0.2752	2.32574	-0.2752	2.70627	-0.2752	3.03356	-0.2752	3.78114
-0.1746	2.44233	-0.2754	1.92554	-0.2754	1.90529	-0.2754	2.11811	-0.2754	2.35085	-0.2754	2.71812	-0.2754	3.04701	-0.2754	3.78883
-0.1744	2.33986	-0.2756	1.93972	-0.2756	1.9341	-0.2756	2.15061	-0.2756	2.35972	-0.2756	2.73113	-0.2756	3.05915	-0.2756	3.76309
-0.1742	2.31907	-0.2758	1.95394	-0.2758	1.95409	-0.2758	2.17182	-0.2758	2.37771	-0.2758	2.74126	-0.2758	3.05465	-0.2758	3.79263
-0.174	2.25246	-0.276	1.94314	-0.276	1.98064	-0.276	2.18994	-0.276	2.38614	-0.276	2.75669	-0.276	3.06533	-0.276	3.79691
-0.1738	2.37962	-0.2762	1.97961	-0.2762	2.00456	-0.2762	2.20578	-0.2762	2.39846	-0.2762	2.78445	-0.2762	3.08104	-0.2762	3.79663
-0.1736	2.39937	-0.2764	2.0163	-0.2764	2.0533	-0.2764	2.22382	-0.2764	2.40831	-0.2764	2.78175	-0.2764	3.09111	-0.2764	3.8137
-0.1734	2.11507	-0.2766	2.03769	-0.2766	2.05948	-0.2766	2.23184	-0.2766	2.42069	-0.2766	2.78504	-0.2766	3.08565	-0.2766	3.8138
-0.1732	2.25552	-0.2768	2.01466	-0.2768	2.05442	-0.2768	2.25166	-0.2768	2.42811	-0.2768	2.79824	-0.2768	3.11638	-0.2768	3.81555
-0.173	2.20793	-0.277	2.00307	-0.277	2.04453	-0.277	2.2515	-0.277	2.44099	-0.277	2.81437	-0.277	3.1162	-0.277	3.84374
-0.1728	2.15808	-0.2772	2.01796	-0.2772	2.04415	-0.2772	2.24353	-0.2772	2.44504	-0.2772	2.80922	-0.2772	3.12839	-0.2772	3.84572
-0.1726	2.15872	-0.2774	2.03387	-0.2774	2.06986	-0.2774	2.25866	-0.2774	2.46634	-0.2774	2.81744	-0.2774	3.12931	-0.2774	3.83486
-0.1724	2.20681	-0.2776	2.05773	-0.2776	2.09612	-0.2776	2.27816	-0.2776	2.46991	-0.2776	2.8275	-0.2776	3.12431	-0.2776	3.83027
-0.1722	2.26609	-0.2778	2.07715	-0.2778	2.10783	-0.2778	2.29841	-0.2778	2.48807	-0.2778	2.83912	-0.2778	3.13619	-0.2778	3.86299
-0.172	2.2588	-0.278	2.06837	-0.278	2.10172	-0.278	2.30946	-0.278	2.49047	-0.278	2.84834	-0.278	3.15837	-0.278	3.86318
-0.1718	2.1428	-0.2782	2.07285	-0.2782	2.08735	-0.2782	2.30976	-0.2782	2.476	-0.2782	2.84497	-0.2782	3.13768	-0.2782	3.86461
-0.1716	1.87867	-0.2784	2.08321	-0.2784	2.10809	-0.2784	2.30805	-0.2784	2.50716	-0.2784	2.84933	-0.2784	3.1417	-0.2784	3.85569
-0.1714	1.83789	-0.2786	2.09836	-0.2786	2.11467	-0.2786	2.31667	-0.2786	2.5171	-0.2786	2.87314	-0.2786	3.15812	-0.2786	3.86251
-0.1712	2.06246	-0.2788	2.10518	-0.2788	2.13463	-0.2788	2.32274	-0.2788	2.52065	-0.2788	2.85205	-0.2788	3.14523	-0.2788	3.87659
-0.171	2.08796	-0.279	2.10349	-0.279	2.12157	-0.279	2.33429	-0.279	2.51867	-0.279	2.8681	-0.279	3.14122	-0.279	3.88425
-0.1708	2.09722	-0.2792	2.11409	-0.2792	2.1101	-0.2792	2.31657	-0.2792	2.52615	-0.2792	2.87434	-0.2792	3.158	-0.2792	3.88219
-0.1706	2.1833	-0.2794	2.13416	-0.2794	2.11926	-0.2794	2.30934	-0.2794	2.52534	-0.2794	2.85883	-0.2794	3.16433	-0.2794	3.89478
-0.1704	2.07083	-0.2796	2.13896	-0.2796	2.12731	-0.2796	2.31111	-0.2796	2.53756	-0.2796	2.86865	-0.2796	3.17426	-0.2796	3.90305
-0.1702	1.99973	-0.2798	2.1146	-0.2798	2.11948	-0.2798	2.31088	-0.2798	2.54226	-0.2798	2.86762	-0.2798	3.16478	-0.2798	3.88187
-0.17	1.95311	-0.28	2.07935	-0.28	2.09817	-0.28	2.31968	-0.28	2.53621	-0.28	2.87951	-0.28	3.16595	-0.28	3.90676
-0.1698	1.89647	-0.2802	2.06227	-0.2802	2.08424	-0.2802	2.30609	-0.2802	2.53009	-0.2802	2.88171	-0.2802	3.17891	-0.2802	3.93707
-0.1696	1.82845	-0.2804	2.07434	-0.2804	2.08489	-0.2804	2.29746	-0.2804	2.53488	-0.2804	2.89176	-0.2804	3.18585	-0.2804	3.92039
-0.1694	1.86603	-0.2806	2.10615	-0.2806	2.11798	-0.2806	2.31798	-0.2806	2.54767	-0.2806	2.8878	-0.2806	3.18697	-0.2806	3.91004
-0.1692	2.00781	-0.2808	2.12284	-0.2808	2.13209	-0.2808	2.3419	-0.2808	2.54437	-0.2808	2.88623	-0.2808	3.18948	-0.2808	3.9218
-0.169	2.05849	-0.281	2.0986	-0.281	2.14956	-0.281	2.36082	-0.281	2.55111	-0.281	2.89406	-0.281	3.21709	-0.281	3.94884
-0.1688	2.04884	-0.2812	2.0769	-0.2812	2.14581	-0.2812	2.35871	-0.2812	2.55841	-0.2812	2.9079	-0.2812	3.22312	-0.2812	3.92495
-0.1686	2.21836	-0.2814	2.08348	-0.2814	2.14962	-0.2814	2.37424	-0.2814	2.56005	-0.2814	2.93149	-0.2814	3.23061	-0.2814	3.94058
-0.1684	2.47552	-0.2816	2.12734	-0.2816	2.18349	-0.2816	2.38506	-0.2816	2.58768	-0.2816	2.93069	-0.2816	3.23908	-0.2816	3.93958
-0.1682	2.54792	-0.2818	2.21858	-0.2818	2.21913	-0.2818	2.42709	-0.2818	2.61314	-0.2818	2.94715	-0.2818	3.23607	-0.2818	3.94661
-0.168	2.59866	-0.282	2.29173	-0.282	2.26364	-0.282	2.45136	-0.282	2.63836	-0.282	2.95928	-0.282	3.24181	-0.282	3.96017
-0.1678	2.67331	-0.2822	2.31654	-0.2822	2.28077	-0.2822	2.47393	-0.2822	2.64864	-0.2822	2.97663	-0.2822	3.26225	-0.2822	3.95938
-0.1676	2.81161	-0.2824	2.33004	-0.2824	2.29698	-0.2824	2.47682	-0.2824	2.6635	-0.2824	2.97776	-0.2824	3.25786	-0.2824	3.96035
-0.1674	2.72337	-0.2826	2.36412	-0.2826	2.33454	-0.2826	2.49959	-0.2826	2.67743	-0.2826	3.00656	-0.2826	3.25809	-0.2826	3.97948
-0.1672	2.54767	-0.2828	2.39832	-0.2828	2.36268	-0.2828	2.52407	-0.2828	2.70122	-0.2828	3.01091	-0.2828	3.27227	-0.2828	3.97463
-0.167	2.32899	-0.283	2.39894	-0.283	2.40073	-0.283	2.54392	-0.283	2.71536	-0.283	3.01629	-0.283	3.29367	-0.283	3.98585
-0.1668	2.31993	-0.2832	2.38005	-0.2832	2.38569	-0.2832	2.56212	-0.2832	2.70333	-0.2832	3.03311	-0.2832	3.29094	-0.2832	4.00451
-0.1666	2.24391	-0.2834	2.33558	-0.2834	2.375	-0.2834	2.55376	-0.2834	2.72263	-0.2834	3.04964	-0.2834	3.29607	-0.2834	4.00925
-0.1664	2.13155	-0.2836	2.32621	-0.2836	2.38726	-0.2836	2.57165	-0.2836	2.73415	-0.2836	3.04667	-0.2836	3.28809	-0.2836	3.98987
-0.1662	2.16287	-0.2838	2.35385	-0.2838	2.40828	-0.2838	2.56629	-0.2838	2.74866	-0.2838	3.0465	-0.2838	3.32428	-0.2838	4.0058
-0.166	2.30699	-0.284	2.3585	-0.284	2.41176	-0.284	2.56861	-0.284	2.74583	-0.284	3.05983	-0.284	3.31857	-0.284	4.00455
-0.1658	2.32441	-0.2842	2.34574	-0.2842	2.39509	-0.2842	2.56584	-0.2842	2.75356	-0.2842	3.06744	-0.2842	3.33635	-0.2842	4.0195
-0.1656	2.35834	-0.2844	2.30729	-0.2844	2.35329	-0.2844	2.56533	-0.2844	2.74258	-0.2844	3.06358	-0.2844	3.34365	-0.2844	4.02284
-0.1654	2.45596	-0.2846	2.25419	-0.2846	2.30852	-0.2846	2.54525	-0.2846	2.74712	-0.2846	3.07147	-0.2846	3.34388	-0.2846	4.02358
-0.1652	2.44706	-0.2848	2.21925	-0.2848	2.29427	-0.2848	2.5314	-0.2848	2.7417	-0.2848	3.06899	-0.2848	3.35255	-0.2848	4.03783
-0.165	2.36872	-0.285	2.22107	-0.285	2.27057	-0.285	2.50582	-0.285	2.7532	-0.285	3.07595	-0.285	3.35139	-0.285	4.04725
-0.1648	2.32896	-0.2852	2.19784	-0.2852	2.26412	-0.2852	2.508	-0.2852	2.74122	-0.2852	3.0749	-0.2852	3.33889	-0.2852	4.04368
-0.1646	2.23325	-0.2854	2.17027	-0.2854	2.25841	-0.2854	2.49307	-0.2854	2.76103	-0.2854	3.07534	-0.2854	3.3479	-0.2854	4.03251
-0.1644	2.12394	-0.2856	2.1354	-0.2856	2.27153	-0.2856	2.48849	-0.2856	2.75284	-0.2856	3.06362	-0.2856	3.37794	-0.2856	4.0701
-0.1642	1.96513	-0.2858	2.10415	-0.2858	2.25405	-0.2858	2.48396	-0.2858	2.72525	-0.2858	3.08875	-0.2858	3.38917	-0.2858	4.05406
-0.164	1.97408	-0.286	2.09382	-0.286	2.23646	-0.286	2.48075	-0.286	2.72107	-0.286	3.09884	-0.286	3.37538	-0.286	4.05253
-0.1638	2.01409	-0.2862	2.11417	-0.2862	2.22617	-0.2862	2.47607	-0.2862	2.72205	-0.2862	3.09182	-0.2862	3.37106	-0.2862	4.06443
-0.1636	2.10522	-0.2864	2.13428	-0.2864	2.22952	-0.2864	2.48738	-0.2864	2.73532	-0.2864	3.07859	-0.2864	3.3857	-0.2864	4.07124
-0.1634	2.20586	-0.2866	2.14801	-0.2866	2.25116	-0.2866	2.50193	-0.2866	2.72162	-0.2866	3.09087	-0.2866	3.383	-0.2866	4.06125
-0.1632	2.11653	-0.2868	2.13591	-0.2868	2.23845	-0.2868	2.5071	-0.2868	2.72118	-0.2868	3.09088	-0.2868	3.38331	-0.2868	4.07893
-0.163	2.1776	-0.287	2.12799	-0.287	2.24116	-0.287	2.49271	-0.287	2.73079	-0.287	3.10074	-0.287	3.38176	-0.287	4.08447
-0.1628	2.16299	-0.2872	2.13519	-0.2872	2.25088	-0.2872	2.50201	-0.2872	2.73063	-0.2872	3.11208	-0.2872	3.39983	-0.2872	4.0835
-0.1626	2.14978	-0.2874	2.13634	-0.2874	2.24735	-0.2874	2.49815	-0.2874	2.74351	-0.2874	3.10525	-0.2874	3.38493	-0.2874	4.10366
-0.1624	2.18446	-0.2876	2.11013	-0.2876	2.25257	-0.2876	2.51299	-0.2876	2.74401	-0.2876	3.11248	-0.2876	3.40649	-0.2876	4.11476
-0.1622	2.1896	-0.2878	2.06686	-0.2878	2.23765	-0.2878	2.51278	-0.2878	2.74913	-0.2878	3.10673	-0.2878	3.3962	-0.2878	4.10992
-0.162	2.19741	-0.288	2.02594	-0.288	2.22218	-0.288	2.5072	-0.288	2.75631	-0.288	3.12889	-0.288	3.42342	-0.288	4.08761
-0.1618	2.17343	-0.2882	2.00901	-0.2882	2.19848	-0.2882	2.50341	-0.2882	2.75793	-0.2882	3.14938	-0.2882	3.41675	-0.2882	4.11607
-0.1616	2.10089	-0.2884	2.00187	-0.2884	2.19347	-0.2884	2.50675	-0.2884	2.75421	-0.2884	3.13054	-0.2884	3.4059	-0.2884	4.11919
-0.1614	2.08051	-0.2886	2.02935	-0.2886	2.20229	-0.2886	2.51669	-0.2886	2.76001	-0.2886	3.14857	-0.2886	3.41351	-0.2886	4.12981
-0.1612	2.11585	-0.2888	2.06623	-0.2888	2.22682	-0.2888	2.51723	-0.2888	2.77256	-0.2888	3.15246	-0.2888	3.41137	-0.2888	4.12121
-0.161	2.14089	-0.289	2.0902	-0.289	2.26269	-0.289	2.52916	-0.289	2.78337	-0.289	3.15161	-0.289	3.42798	-0.289	4.11593
-0.1608	2.20522	-0.2892	2.11424	-0.2892	2.2859	-0.2892	2.55494	-0.2892	2.80326	-0.2892	3.15398	-0.2892	3.43279	-0.2892	4.15727
-0.1606	2.31895	-0.2894	2.13225	-0.2894	2.30081	-0.2894	2.55691	-0.2894	2.80189	-0.2894	3.15111	-0.2894	3.44783	-0.2894	4.14701
-0.1604	2.31157	-0.2896	2.15743	-0.2896	2.31297	-0.2896	2.55997	-0.2896	2.80615	-0.2896	3.16582	-0.2896	3.42495	-0.2896	4.15305
-0.1602	2.28833	-0.2898	2.19246	-0.2898	2.33115	-0.2898	2.57659	-0.2898	2.82161	-0.2898	3.16812	-0.2898	3.43033	-0.2898	4.14646
-0.16	2.22736	-0.29	2.20993	-0.29	2.36284	-0.29	2.5959	-0.29	2.82016	-0.29	3.16358	-0.29	3.44652	-0.29	4.15465
-0.1598	2.16661	-0.2902	2.22124	-0.2902	2.37508	-0.2902	2.61713	-0.2902	2.81887	-0.2902	3.17346	-0.2902	3.44276	-0.2902	4.18279
-0.1596	2.16781	-0.2904	2.23221	-0.2904	2.37465	-0.2904	2.63167	-0.2904	2.84744	-0.2904	3.17868	-0.2904	3.4535	-0.2904	4.16056
-0.1594	2.17607	-0.2906	2.271	-0.2906	2.39086	-0.2906	2.63872	-0.2906	2.83911	-0.2906	3.18985	-0.2906	3.44741	-0.2906	4.18893
-0.1592	2.21179	-0.2908	2.33006	-0.2908	2.43503	-0.2908	2.64342	-0.2908	2.84475	-0.2908	3.20452	-0.2908	3.47664	-0.2908	4.16826
-0.159	2.32031	-0.291	2.4117	-0.291	2.45988	-0.291	2.65902	-0.291	2.8707	-0.291	3.18435	-0.291	3.48159	-0.291	4.20668
-0.1588	2.26633	-0.2912	2.47736	-0.2912	2.50189	-0.2912	2.68677	-0.2912	2.87296	-0.2912	3.21906	-0.2912	3.46484	-0.2912	4.19843
-0.1586	2.22534	-0.2914	2.5161	-0.2914	2.5206	-0.2914	2.69588	-0.2914	2.88565	-0.2914	3.22365	-0.2914	3.48127	-0.2914	4.19243
-0.1584	2.19996	-0.2916	2.5219	-0.2916	2.52938	-0.2916	2.72793	-0.2916	2.89698	-0.2916	3.23489	-0.2916	3.49485	-0.2916	4.21336
-0.1582	2.17562	-0.2918	2.52091	-0.2918	2.55427	-0.2918	2.73618	-0.2918	2.90954	-0.2918	3.24002	-0.2918	3.4816	-0.2918	4.19893
-0.158	2.18664	-0.292	2.55663	-0.292	2.58714	-0.292	2.75364	-0.292	2.93205	-0.292	3.26208	-0.292	3.48632	-0.292	4.22338
-0.1578	2.26434	-0.2922	2.59988	-0.2922	2.61403	-0.2922	2.76468	-0.2922	2.93163	-0.2922	3.26402	-0.2922	3.51884	-0.2922	4.22806
-0.1576	2.34057	-0.2924	2.61206	-0.2924	2.61168	-0.2924	2.79149	-0.2924	2.93988	-0.2924	3.25836	-0.2924	3.51961	-0.2924	4.22649
-0.1574	2.36246	-0.2926	2.61288	-0.2926	2.60053	-0.2926	2.78938	-0.2926	2.96002	-0.2926	3.24877	-0.2926	3.52484	-0.2926	4.23183
-0.1572	2.14985	-0.2928	2.58634	-0.2928	2.60613	-0.2928	2.77925	-0.2928	2.956	-0.2928	3.26273	-0.2928	3.52828	-0.2928	4.23378
-0.157	2.19444	-0.293	2.57363	-0.293	2.60081	-0.293	2.78001	-0.293	2.95651	-0.293	3.27632	-0.293	3.52653	-0.293	4.23129
-0.1568	2.20064	-0.2932	2.6007	-0.2932	2.59998	-0.2932	2.78052	-0.2932	2.97098	-0.2932	3.27602	-0.2932	3.55217	-0.2932	4.23726
-0.1566	2.34219	-0.2934	2.60254	-0.2934	2.58853	-0.2934	2.78544	-0.2934	2.96043	-0.2934	3.28575	-0.2934	3.5445	-0.2934	4.24986
-0.1564	2.48507	-0.2936	2.59693	-0.2936	2.58386	-0.2936	2.78557	-0.2936	2.97383	-0.2936	3.27753	-0.2936	3.55622	-0.2936	4.25042
-0.1562	2.37874	-0.2938	2.59449	-0.2938	2.60468	-0.2938	2.78387	-0.2938	2.97627	-0.2938	3.27769	-0.2938	3.54886	-0.2938	4.26285
-0.156	2.35413	-0.294	2.59535	-0.294	2.62154	-0.294	2.78679	-0.294	2.98187	-0.294	3.30045	-0.294	3.55803	-0.294	4.27191
-0.1558	2.33322	-0.2942	2.60119	-0.2942	2.63093	-0.2942	2.78756	-0.2942	2.97995	-0.2942	3.30104	-0.2942	3.55024	-0.2942	4.27499
-0.1556	2.25346	-0.2944	2.58801	-0.2944	2.6294	-0.2944	2.79169	-0.2944	2.97598	-0.2944	3.3107	-0.2944	3.57148	-0.2944	4.29409
-0.1554	2.18233	-0.2946	2.61759	-0.2946	2.63403	-0.2946	2.80349	-0.2946	2.97893	-0.2946	3.30474	-0.2946	3.58494	-0.2946	4.27647
-0.1552	2.13956	-0.2948	2.64933	-0.2948	2.65518	-0.2948	2.82271	-0.2948	3.01153	-0.2948	3.31153	-0.2948	3.57977	-0.2948	4.29441
-0.155	2.14395	-0.295	2.66295	-0.295	2.67982	-0.295	2.82957	-0.295	3.01348	-0.295	3.31173	-0.295	3.59016	-0.295	4.30032
-0.1548	2.19285	-0.2952	2.65532	-0.2952	2.68521	-0.2952	2.82775	-0.2952	3.02897	-0.2952	3.30945	-0.2952	3.5912	-0.2952	4.31276
-0.1546	2.20072	-0.2954	2.64368	-0.2954	2.70658	-0.2954	2.85455	-0.2954	3.02532	-0.2954	3.33058	-0.2954	3.596	-0.2954	4.30507
-0.1544	2.29452	-0.2956	2.62878	-0.2956	2.71759	-0.2956	2.86368	-0.2956	3.03922	-0.2956	3.35098	-0.2956	3.60516	-0.2956	4.32858
-0.1542	2.25662	-0.2958	2.6423	-0.2958	2.71452	-0.2958	2.89015	-0.2958	3.04657	-0.2958	3.35155	-0.2958	3.5986	-0.2958	4.31459
-0.154	2.26833	-0.296	2.62863	-0.296	2.72058	-0.296	2.86725	-0.296	3.05119	-0.296	3.35104	-0.296	3.61417	-0.296	4.32142
-0.1538	2.22975	-0.2962	2.62616	-0.2962	2.70505	-0.2962	2.88678	-0.2962	3.06428	-0.2962	3.35873	-0.2962	3.63014	-0.2962	4.32056
-0.1536	2.28785	-0.2964	2.62716	-0.2964	2.68104	-0.2964	2.87332	-0.2964	3.04065	-0.2964	3.36502	-0.2964	3.62724	-0.2964	4.34402
-0.1534	2.37119	-0.2966	2.59901	-0.2966	2.67137	-0.2966	2.86906	-0.2966	3.05438	-0.2966	3.37683	-0.2966	3.62997	-0.2966	4.33878
-0.1532	2.36767	-0.2968	2.60026	-0.2968	2.67063	-0.2968	2.86244	-0.2968	3.07077	-0.2968	3.38212	-0.2968	3.63562	-0.2968	4.35374
-0.153	2.38081	-0.297	2.60256	-0.297	2.67486	-0.297	2.87188	-0.297	3.05943	-0.297	3.35425	-0.297	3.6251	-0.297	4.34316
-0.1528	2.35732	-0.2972	2.57515	-0.2972	2.66418	-0.2972	2.89048	-0.2972	3.05332	-0.2972	3.3723	-0.2972	3.6353	-0.2972	4.35365
-0.1526	2.19657	-0.2974	2.55366	-0.2974	2.68401	-0.2974	2.86427	-0.2974	3.05246	-0.2974	3.39722	-0.2974	3.64515	-0.2974	4.35538
-0.1524	2.06796	-0.2976	2.52595	-0.2976	2.67274	-0.2976	2.86029	-0.2976	3.05584	-0.2976	3.3945	-0.2976	3.62931	-0.2976	4.36488
-0.1522	2.14769	-0.2978	2.51998	-0.2978	2.65478	-0.2978	2.85774	-0.2978	3.05575	-0.2978	3.38274	-0.2978	3.63181	-0.2978	4.35734
-0.152	2.32545	-0.298	2.53945	-0.298	2.64331	-0.298	2.85197	-0.298	3.03951	-0.298	3.38418	-0.298	3.63838	-0.298	4.36487
-0.1518	2.22047	-0.2982	2.5531	-0.2982	2.63588	-0.2982	2.84963	-0.2982	3.04878	-0.2982	3.37565	-0.2982	3.64614	-0.2982	4.39638
-0.1516	2.18135	-0.2984	2.58177	-0.2984	2.64014	-0.2984	2.8348	-0.2984	3.04651	-0.2984	3.3755	-0.2984	3.66512	-0.2984	4.38115
-0.1514	2.13013	-0.2986	2.57776	-0.2986	2.63825	-0.2986	2.82975	-0.2986	3.05665	-0.2986	3.39531	-0.2986	3.65172	-0.2986	4.40498
-0.1512	2.0709	-0.2988	2.58652	-0.2988	2.65554	-0.2988	2.84447	-0.2988	3.05111	-0.2988	3.37573	-0.2988	3.67273	-0.2988	4.39514
-0.151	2.05539	-0.299	2.57431	-0.299	2.65736	-0.299	2.85534	-0.299	3.05086	-0.299	3.38477	-0.299	3.65865	-0.299	4.38055
-0.1508	2.10676	-0.2992	2.55248	-0.2992	2.64276	-0.2992	2.84629	-0.2992	3.06351	-0.2992	3.40391	-0.2992	3.66234	-0.2992	4.38154
-0.1506	2.2488	-0.2994	2.5334	-0.2994	2.65789	-0.2994	2.85045	-0.2994	3.06698	-0.2994	3.40205	-0.2994	3.67777	-0.2994	4.3869
-0.1504	2.21392	-0.2996	2.52604	-0.2996	2.65053	-0.2996	2.87572	-0.2996	3.05734	-0.2996	3.41078	-0.2996	3.66753	-0.2996	4.40368
-0.1502	2.21041	-0.2998	2.54117	-0.2998	2.66771	-0.2998	2.87444	-0.2998	3.06574	-0.2998	3.40149	-0.2998	3.67426	-0.2998	4.40994
-0.15	2.21224	-0.3	2.55095	-0.3	2.66999	-0.3	2.88323	-0.3	3.08392	-0.3	3.41041	-0.3	3.6763	-0.3	4.41336
-0.1498	2.16234	-0.3002	2.5385	-0.3002	2.67316	-0.3002	2.88677	-0.3002	3.07838	-0.3002	3.41718	-0.3002	3.69226	-0.3002	4.41389
-0.1496	1.96436	-0.3004	2.53317	-0.3004	2.66844	-0.3004	2.8699	-0.3004	3.06503	-0.3004	3.40897	-0.3004	3.67674	-0.3004	4.43337
-0.1494	1.80935	-0.3006	2.5136	-0.3006	2.65765	-0.3006	2.86616	-0.3006	3.06464	-0.3006	3.42782	-0.3006	3.68723	-0.3006	4.41674
-0.1492	2.05294	-0.3008	2.4994	-0.3008	2.65372	-0.3008	2.86532	-0.3008	3.07086	-0.3008	3.40476	-0.3008	3.68777	-0.3008	4.43154
-0.149	2.04038	-0.301	2.48798	-0.301	2.64582	-0.301	2.85259	-0.301	3.06354	-0.301	3.42895	-0.301	3.69604	-0.301	4.44538
-0.1488	1.94397	-0.3012	2.472	-0.3012	2.62529	-0.3012	2.84178	-0.3012	3.04752	-0.3012	3.41926	-0.3012	3.70683	-0.3012	4.43949
-0.1486	1.96476	-0.3014	2.44444	-0.3014	2.60478	-0.3014	2.84751	-0.3014	3.05569	-0.3014	3.40915	-0.3014	3.69813	-0.3014	4.46047
-0.1484	1.97393	-0.3016	2.41763	-0.3016	2.58508	-0.3016	2.85521	-0.3016	3.03954	-0.3016	3.40076	-0.3016	3.6981	-0.3016	4.46753
-0.1482	1.90429	-0.3018	2.39673	-0.3018	2.569	-0.3018	2.80805	-0.3018	3.03771	-0.3018	3.38928	-0.3018	3.67805	-0.3018	4.44152
-0.148	1.90744	-0.302	2.36874	-0.302	2.56042	-0.302	2.81642	-0.302	3.03442	-0.302	3.40207	-0.302	3.7054	-0.302	4.45322
-0.1478	1.51684	-0.3022	2.36315	-0.3022	2.545	-0.3022	2.79806	-0.3022	3.03488	-0.3022	3.40107	-0.3022	3.72093	-0.3022	4.46607
-0.1476	1.31246	-0.3024	2.35062	-0.3024	2.52051	-0.3024	2.80437	-0.3024	3.02722	-0.3024	3.39958	-0.3024	3.69723	-0.3024	4.48115
-0.1474	1.11206	-0.3026	2.368	-0.3026	2.53458	-0.3026	2.79882	-0.3026	3.0296	-0.3026	3.40112	-0.3026	3.6896	-0.3026	4.46435
-0.1472	1.13599	-0.3028	2.38808	-0.3028	2.53029	-0.3028	2.79466	-0.3028	3.02165	-0.3028	3.39506	-0.3028	3.69907	-0.3028	4.4734
-0.147	1.26274	-0.303	2.41847	-0.303	2.52563	-0.303	2.80037	-0.303	3.03505	-0.303	3.39943	-0.303	3.69593	-0.303	4.48948
-0.1468	1.67999	-0.3032	2.43711	-0.3032	2.53772	-0.3032	2.79876	-0.3032	3.02035	-0.3032	3.39825	-0.3032	3.684	-0.3032	4.50166
-0.1466	1.76463	-0.3034	2.47107	-0.3034	2.54743	-0.3034	2.7961	-0.3034	3.01924	-0.3034	3.39777	-0.3034	3.71987	-0.3034	4.49828
-0.1464	1.90077	-0.3036	2.47706	-0.3036	2.54742	-0.3036	2.80396	-0.3036	3.02802	-0.3036	3.39509	-0.3036	3.71542	-0.3036	4.50048
-0.1462	1.87478	-0.3038	2.49517	-0.3038	2.57129	-0.3038	2.7941	-0.3038	3.02851	-0.3038	3.39018	-0.3038	3.71705	-0.3038	4.50086
-0.146	1.96946	-0.304	2.50767	-0.304	2.56957	-0.304	2.81124	-0.304	3.03441	-0.304	3.41363	-0.304	3.71236	-0.304	4.49129
-0.1458	1.88604	-0.3042	2.51115	-0.3042	2.57596	-0.3042	2.81871	-0.3042	3.04411	-0.3042	3.42671	-0.3042	3.73697	-0.3042	4.50485
-0.1456	1.86024	-0.3044	2.53919	-0.3044	2.58795	-0.3044	2.82786	-0.3044	3.04931	-0.3044	3.40966	-0.3044	3.72333	-0.3044	4.52131
-0.1454	1.86313	-0.3046	2.53917	-0.3046	2.61019	-0.3046	2.82082	-0.3046	3.03753	-0.3046	3.42875	-0.3046	3.74073	-0.3046	4.53068
-0.1452	1.95273	-0.3048	2.53216	-0.3048	2.60909	-0.3048	2.82923	-0.3048	3.04731	-0.3048	3.42241	-0.3048	3.72827	-0.3048	4.52988
-0.145	2.00816	-0.305	2.51636	-0.305	2.60363	-0.305	2.84443	-0.305	3.05142	-0.305	3.42418	-0.305	3.74341	-0.305	4.52383
-0.1448	2.05444	-0.3052	2.51747	-0.3052	2.60142	-0.3052	2.83182	-0.3052	3.04431	-0.3052	3.42691	-0.3052	3.72594	-0.3052	4.5245
-0.1446	2.01382	-0.3054	2.5083	-0.3054	2.58766	-0.3054	2.82062	-0.3054	3.05164	-0.3054	3.43565	-0.3054	3.73727	-0.3054	4.53763
-0.1444	1.96418	-0.3056	2.51332	-0.3056	2.57533	-0.3056	2.82324	-0.3056	3.06075	-0.3056	3.43174	-0.3056	3.73915	-0.3056	4.53112
-0.1442	1.88379	-0.3058	2.51587	-0.3058	2.57875	-0.3058	2.81375	-0.3058	3.06331	-0.3058	3.43954	-0.3058	3.72519	-0.3058	4.54718
-0.144	1.95894	-0.306	2.51285	-0.306	2.58089	-0.306	2.81344	-0.306	3.0578	-0.306	3.43573	-0.306	3.7502	-0.306	4.5512
-0.1438	2.05831	-0.3062	2.49401	-0.3062	2.56966	-0.3062	2.81119	-0.3062	3.0484	-0.3062	3.44394	-0.3062	3.74107	-0.3062	4.57068
-0.1436	2.03369	-0.3064	2.4744	-0.3064	2.56159	-0.3064	2.80918	-0.3064	3.05104	-0.3064	3.44442	-0.3064	3.7476	-0.3064	4.55701
-0.1434	2.02675	-0.3066	2.49639	-0.3066	2.55706	-0.3066	2.82438	-0.3066	3.07128	-0.3066	3.44285	-0.3066	3.73976	-0.3066	4.55658
-0.1432	1.96967	-0.3068	2.50909	-0.3068	2.59096	-0.3068	2.82472	-0.3068	3.06837	-0.3068	3.45693	-0.3068	3.75443	-0.3068	4.54717
-0.143	1.9167	-0.307	2.53566	-0.307	2.60448	-0.307	2.84684	-0.307	3.05713	-0.307	3.44106	-0.307	3.76333	-0.307	4.58945
-0.1428	2.00441	-0.3072	2.5369	-0.3072	2.62255	-0.3072	2.84545	-0.3072	3.08559	-0.3072	3.45479	-0.3072	3.77087	-0.3072	4.59355
-0.1426	2.05068	-0.3074	2.48202	-0.3074	2.62108	-0.3074	2.85206	-0.3074	3.0893	-0.3074	3.46106	-0.3074	3.76209	-0.3074	4.57091
-0.1424	2.04652	-0.3076	2.43801	-0.3076	2.60934	-0.3076	2.86045	-0.3076	3.09574	-0.3076	3.46985	-0.3076	3.7621	-0.3076	4.5831
-0.1422	2.08643	-0.3078	2.40828	-0.3078	2.59639	-0.3078	2.87008	-0.3078	3.08278	-0.3078	3.46223	-0.3078	3.77482	-0.3078	4.60079
-0.142	2.10954	-0.308	2.36712	-0.308	2.58243	-0.308	2.86587	-0.308	3.0868	-0.308	3.4598	-0.308	3.78756	-0.308	4.58899
-0.1418	2.0986	-0.3082	2.34752	-0.3082	2.57876	-0.3082	2.83446	-0.3082	3.07376	-0.3082	3.48403	-0.3082	3.77814	-0.3082	4.60644
-0.1416	2.10478	-0.3084	2.31478	-0.3084	2.5601	-0.3084	2.84303	-0.3084	3.07663	-0.3084	3.47966	-0.3084	3.79526	-0.3084	4.61029
-0.1414	2.08692	-0.3086	2.30714	-0.3086	2.52733	-0.3086	2.82775	-0.3086	3.08053	-0.3086	3.48024	-0.3086	3.77708	-0.3086	4.61681
-0.1412	2.08706	-0.3088	2.30355	-0.3088	2.51064	-0.3088	2.82057	-0.3088	3.09168	-0.3088	3.47417	-0.3088	3.81544	-0.3088	4.62972
-0.141	2.05493	-0.309	2.29805	-0.309	2.52296	-0.309	2.8286	-0.309	3.07718	-0.309	3.48314	-0.309	3.80069	-0.309	4.6245
-0.1408	1.97711	-0.3092	2.27621	-0.3092	2.51157	-0.3092	2.82024	-0.3092	3.07718	-0.3092	3.49136	-0.3092	3.80399	-0.3092	4.62087
-0.1406	2.00639	-0.3094	2.2804	-0.3094	2.50678	-0.3094	2.81705	-0.3094	3.07866	-0.3094	3.5039	-0.3094	3.80719	-0.3094	4.64532
-0.1404	2.16439	-0.3096	2.27024	-0.3096	2.49205	-0.3096	2.81901	-0.3096	3.07318	-0.3096	3.49493	-0.3096	3.81956	-0.3096	4.63757
-0.1402	2.25508	-0.3098	2.26615	-0.3098	2.49924	-0.3098	2.81511	-0.3098	3.0912	-0.3098	3.49317	-0.3098	3.81834	-0.3098	4.62336
-0.14	2.22324	-0.31	2.29831	-0.31	2.48416	-0.31	2.81685	-0.31	3.0756	-0.31	3.50358	-0.31	3.81708	-0.31	4.63735
-0.1398	2.15718	-0.3102	2.30059	-0.3102	2.48487	-0.3102	2.82134	-0.3102	3.08756	-0.3102	3.49525	-0.3102	3.81346	-0.3102	4.63878
-0.1396	2.10861	-0.3104	2.30631	-0.3104	2.49938	-0.3104	2.81891	-0.3104	3.09596	-0.3104	3.4991	-0.3104	3.81872	-0.3104	4.66615
-0.1394	2.0907	-0.3106	2.34358	-0.3106	2.50275	-0.3106	2.83562	-0.3106	3.10447	-0.3106	3.50484	-0.3106	3.82549	-0.3106	4.67406
-0.1392	2.13427	-0.3108	2.37624	-0.3108	2.51431	-0.3108	2.83325	-0.3108	3.11061	-0.3108	3.53091	-0.3108	3.8271	-0.3108	4.64231
-0.139	2.23573	-0.311	2.43849	-0.311	2.5383	-0.311	2.85752	-0.311	3.09924	-0.311	3.51357	-0.311	3.83219	-0.311	4.65499
-0.1388	2.28005	-0.3112	2.48705	-0.3112	2.55584	-0.3112	2.85114	-0.3112	3.12137	-0.3112	3.54043	-0.3112	3.84953	-0.3112	4.66287
-0.1386	2.29947	-0.3114	2.51367	-0.3114	2.57052	-0.3114	2.86232	-0.3114	3.11843	-0.3114	3.52723	-0.3114	3.84982	-0.3114	4.67101
-0.1384	2.16208	-0.3116	2.51057	-0.3116	2.57771	-0.3116	2.86399	-0.3116	3.12952	-0.3116	3.53257	-0.3116	3.87008	-0.3116	4.68037
-0.1382	1.92223	-0.3118	2.50823	-0.3118	2.57268	-0.3118	2.85173	-0.3118	3.13647	-0.3118	3.54128	-0.3118	3.85538	-0.3118	4.70862
-0.138	1.8642	-0.312	2.50446	-0.312	2.56823	-0.312	2.86743	-0.312	3.12303	-0.312	3.54412	-0.312	3.87338	-0.312	4.70131
-0.1378	1.50859	-0.3122	2.50045	-0.3122	2.58633	-0.3122	2.87633	-0.3122	3.13497	-0.3122	3.5292	-0.3122	3.84704	-0.3122	4.68757
-0.1376	1.16598	-0.3124	2.5049	-0.3124	2.58675	-0.3124	2.86555	-0.3124	3.12387	-0.3124	3.52839	-0.3124	3.86031	-0.3124	4.72377
-0.1374	1.03282	-0.3126	2.46213	-0.3126	2.58108	-0.3126	2.86085	-0.3126	3.10857	-0.3126	3.54443	-0.3126	3.87985	-0.3126	4.7212
-0.1372	1.0202	-0.3128	2.41052	-0.3128	2.56083	-0.3128	2.86643	-0.3128	3.12718	-0.3128	3.53933	-0.3128	3.87279	-0.3128	4.74292
-0.137	1.02262	-0.313	2.40689	-0.313	2.5531	-0.313	2.85147	-0.313	3.12128	-0.313	3.52785	-0.313	3.87808	-0.313	4.73348
-0.1368	1.07172	-0.3132	2.42583	-0.3132	2.54734	-0.3132	2.85569	-0.3132	3.1201	-0.3132	3.53342	-0.3132	3.86914	-0.3132	4.72609
-0.1366	1.21569	-0.3134	2.432	-0.3134	2.55316	-0.3134	2.84789	-0.3134	3.12763	-0.3134	3.54453	-0.3134	3.87334	-0.3134	4.73997
-0.1364	1.33398	-0.3136	2.42491	-0.3136	2.55207	-0.3136	2.85857	-0.3136	3.10219	-0.3136	3.52765	-0.3136	3.86056	-0.3136	4.75094
-0.1362	1.24693	-0.3138	2.42141	-0.3138	2.54866	-0.3138	2.84691	-0.3138	3.1104	-0.3138	3.54727	-0.3138	3.88594	-0.3138	4.73962
-0.136	1.45341	-0.314	2.42315	-0.314	2.5485	-0.314	2.85164	-0.314	3.11579	-0.314	3.54861	-0.314	3.87841	-0.314	4.74387
-0.1358	1.9044	-0.3142	2.43624	-0.3142	2.55457	-0.3142	2.85144	-0.3142	3.11523	-0.3142	3.53553	-0.3142	3.90722	-0.3142	4.74838
-0.1356	2.24252	-0.3144	2.42181	-0.3144	2.56119	-0.3144	2.86406	-0.3144	3.1147	-0.3144	3.52837	-0.3144	3.88061	-0.3144	4.76291
-0.1354	2.258	-0.3146	2.41854	-0.3146	2.56531	-0.3146	2.85831	-0.3146	3.11934	-0.3146	3.54436	-0.3146	3.90294	-0.3146	4.75324
-0.1352	2.22773	-0.3148	2.4021	-0.3148	2.56953	-0.3148	2.86688	-0.3148	3.12831	-0.3148	3.55031	-0.3148	3.89061	-0.3148	4.764
-0.135	2.11889	-0.315	2.38183	-0.315	2.56635	-0.315	2.87648	-0.315	3.12361	-0.315	3.56007	-0.315	3.88879	-0.315	4.7785
-0.1348	2.12827	-0.3152	2.37591	-0.3152	2.55608	-0.3152	2.85946	-0.3152	3.13878	-0.3152	3.5639	-0.3152	3.88914	-0.3152	4.77938
-0.1346	2.1944	-0.3154	2.35122	-0.3154	2.54473	-0.3154	2.85863	-0.3154	3.14491	-0.3154	3.55904	-0.3154	3.90646	-0.3154	4.78376
-0.1344	2.2417	-0.3156	2.3201	-0.3156	2.54037	-0.3156	2.85437	-0.3156	3.13851	-0.3156	3.56155	-0.3156	3.9077	-0.3156	4.75913
-0.1342	2.28506	-0.3158	2.28641	-0.3158	2.53354	-0.3158	2.86159	-0.3158	3.14869	-0.3158	3.58084	-0.3158	3.9159	-0.3158	4.79375
-0.134	2.24707	-0.316	2.2774	-0.316	2.53232	-0.316	2.86313	-0.316	3.14272	-0.316	3.57951	-0.316	3.92056	-0.316	4.79722
-0.1338	2.0438	-0.3162	2.25641	-0.3162	2.52138	-0.3162	2.86024	-0.3162	3.13421	-0.3162	3.56182	-0.3162	3.93627	-0.3162	4.77911
-0.1336	1.90716	-0.3164	2.2434	-0.3164	2.51102	-0.3164	2.86049	-0.3164	3.1388	-0.3164	3.58656	-0.3164	3.9379	-0.3164	4.78446
-0.1334	2.05482	-0.3166	2.23037	-0.3166	2.51266	-0.3166	2.86757	-0.3166	3.14503	-0.3166	3.59093	-0.3166	3.93729	-0.3166	4.79475
-0.1332	2.13905	-0.3168	2.2059	-0.3168	2.50438	-0.3168	2.86643	-0.3168	3.15626	-0.3168	3.60405	-0.3168	3.95029	-0.3168	4.80569
-0.133	2.17177	-0.317	2.20682	-0.317	2.50504	-0.317	2.87497	-0.317	3.15557	-0.317	3.58889	-0.317	3.9367	-0.317	4.8223
-0.1328	2.16736	-0.3172	2.19	-0.3172	2.4973	-0.3172	2.86752	-0.3172	3.16738	-0.3172	3.59206	-0.3172	3.95049	-0.3172	4.81761
-0.1326	2.13117	-0.3174	2.16754	-0.3174	2.49885	-0.3174	2.85925	-0.3174	3.15951	-0.3174	3.60761	-0.3174	3.93609	-0.3174	4.8348
-0.1324	2.22268	-0.3176	2.18361	-0.3176	2.48734	-0.3176	2.85923	-0.3176	3.1463	-0.3176	3.6121	-0.3176	3.95212	-0.3176	4.82481
-0.1322	2.21958	-0.3178	2.17545	-0.3178	2.48051	-0.3178	2.86707	-0.3178	3.16467	-0.3178	3.60748	-0.3178	3.94726	-0.3178	4.84393
-0.132	2.25115	-0.318	2.17555	-0.318	2.48015	-0.318	2.852	-0.318	3.15207	-0.318	3.60341	-0.318	3.95799	-0.318	4.82489
-0.1318	2.28158	-0.3182	2.16078	-0.3182	2.4756	-0.3182	2.86354	-0.3182	3.16849	-0.3182	3.60348	-0.3182	3.96092	-0.3182	4.841
-0.1316	2.29761	-0.3184	2.17012	-0.3184	2.46754	-0.3184	2.85569	-0.3184	3.17626	-0.3184	3.62374	-0.3184	3.95936	-0.3184	4.85099
-0.1314	2.33902	-0.3186	2.17036	-0.3186	2.46573	-0.3186	2.87053	-0.3186	3.18057	-0.3186	3.61408	-0.3186	3.97797	-0.3186	4.85546
-0.1312	2.31504	-0.3188	2.18365	-0.3188	2.46117	-0.3188	2.85744	-0.3188	3.16649	-0.3188	3.62196	-0.3188	3.97194	-0.3188	4.86813
-0.131	2.2533	-0.319	2.17608	-0.319	2.47587	-0.319	2.86656	-0.319	3.17269	-0.319	3.63205	-0.319	3.97847	-0.319	4.87578
-0.1308	2.23204	-0.3192	2.16814	-0.3192	2.47712	-0.3192	2.86728	-0.3192	3.16676	-0.3192	3.62359	-0.3192	3.97403	-0.3192	4.89399
-0.1306	2.17744	-0.3194	2.15198	-0.3194	2.48199	-0.3194	2.8803	-0.3194	3.1657	-0.3194	3.62613	-0.3194	3.98843	-0.3194	4.87307
-0.1304	2.12653	-0.3196	2.15299	-0.3196	2.47883	-0.3196	2.87061	-0.3196	3.17645	-0.3196	3.63548	-0.3196	4.00193	-0.3196	4.89245
-0.1302	2.10461	-0.3198	2.13099	-0.3198	2.47805	-0.3198	2.86986	-0.3198	3.17516	-0.3198	3.6245	-0.3198	4.00293	-0.3198	4.89387
-0.13	2.09529	-0.32	2.12285	-0.32	2.48773	-0.32	2.87802	-0.32	3.19448	-0.32	3.63791	-0.32	4.00994	-0.32	4.92314
-0.1298	2.00606	-0.3202	2.11753	-0.3202	2.47781	-0.3202	2.87394	-0.3202	3.18647	-0.3202	3.6612	-0.3202	3.99039	-0.3202	4.89098
-0.1296	1.89796	-0.3204	2.11403	-0.3204	2.47411	-0.3204	2.89559	-0.3204	3.18339	-0.3204	3.62054	-0.3204	3.9975	-0.3204	4.89882
-0.1294	1.48759	-0.3206	2.10275	-0.3206	2.47897	-0.3206	2.88315	-0.3206	3.197	-0.3206	3.64404	-0.3206	4.01367	-0.3206	4.88178
-0.1292	1.15168	-0.3208	2.10228	-0.3208	2.47276	-0.3208	2.88446	-0.3208	3.19582	-0.3208	3.65374	-0.3208	4.02026	-0.3208	4.91999
-0.129	1.0311	-0.321	2.10197	-0.321	2.46986	-0.321	2.88871	-0.321	3.19477	-0.321	3.65695	-0.321	4.01565	-0.321	4.90276
-0.1288	1.217	-0.3212	2.10253	-0.3212	2.4731	-0.3212	2.88122	-0.3212	3.20276	-0.3212	3.67006	-0.3212	4.02231	-0.3212	4.92464
-0.1286	1.55086	-0.3214	2.10381	-0.3214	2.47	-0.3214	2.88399	-0.3214	3.20121	-0.3214	3.65313	-0.3214	4.02456	-0.3214	4.92646
-0.1284	1.87438	-0.3216	2.10471	-0.3216	2.47808	-0.3216	2.88604	-0.3216	3.20736	-0.3216	3.65668	-0.3216	4.01193	-0.3216	4.90804
-0.1282	1.95734	-0.3218	2.08776	-0.3218	2.47255	-0.3218	2.87479	-0.3218	3.2019	-0.3218	3.67123	-0.3218	4.04572	-0.3218	4.95813
-0.128	1.95215	-0.322	2.09886	-0.322	2.46494	-0.322	2.87703	-0.322	3.21148	-0.322	3.68556	-0.322	4.04361	-0.322	4.92291
-0.1278	1.96827	-0.3222	2.10621	-0.3222	2.46832	-0.3222	2.88479	-0.3222	3.21185	-0.3222	3.66268	-0.3222	4.03703	-0.3222	4.95245
-0.1276	1.96268	-0.3224	2.09882	-0.3224	2.46702	-0.3224	2.88047	-0.3224	3.20236	-0.3224	3.68128	-0.3224	4.02784	-0.3224	4.921
-0.1274	1.89022	-0.3226	2.09594	-0.3226	2.47058	-0.3226	2.88603	-0.3226	3.21458	-0.3226	3.68145	-0.3226	4.04184	-0.3226	4.93994
-0.1272	1.81144	-0.3228	2.09479	-0.3228	2.47215	-0.3228	2.90495	-0.3228	3.2074	-0.3228	3.68884	-0.3228	4.0561	-0.3228	4.93393
-0.127	1.77957	-0.323	2.09623	-0.323	2.47227	-0.323	2.87994	-0.323	3.20259	-0.323	3.67577	-0.323	4.03931	-0.323	4.94683
-0.1268	1.89831	-0.3232	2.09345	-0.3232	2.48447	-0.3232	2.90253	-0.3232	3.20604	-0.3232	3.69038	-0.3232	4.05798	-0.3232	4.97435
-0.1266	1.97169	-0.3234	2.09097	-0.3234	2.46931	-0.3234	2.91133	-0.3234	3.22113	-0.3234	3.68289	-0.3234	4.03496	-0.3234	4.96082
-0.1264	1.98519	-0.3236	2.08928	-0.3236	2.47665	-0.3236	2.91125	-0.3236	3.22246	-0.3236	3.68912	-0.3236	4.06035	-0.3236	4.95577
-0.1262	2.01803	-0.3238	2.09046	-0.3238	2.47761	-0.3238	2.90092	-0.3238	3.22934	-0.3238	3.68691	-0.3238	4.06158	-0.3238	4.98205
-0.126	2.07158	-0.324	2.08934	-0.324	2.4834	-0.324	2.89962	-0.324	3.22358	-0.324	3.69415	-0.324	4.06918	-0.324	4.9788
-0.1258	2.22732	-0.3242	2.07145	-0.3242	2.48848	-0.3242	2.90345	-0.3242	3.22892	-0.3242	3.70173	-0.3242	4.08365	-0.3242	5.00992
-0.1256	2.22535	-0.3244	2.08405	-0.3244	2.48279	-0.3244	2.90109	-0.3244	3.22421	-0.3244	3.71224	-0.3244	4.06109	-0.3244	4.9947
-0.1254	2.22003	-0.3246	2.0975	-0.3246	2.48062	-0.3246	2.91235	-0.3246	3.23144	-0.3246	3.69415	-0.3246	4.08236	-0.3246	5.01479
-0.1252	2.43324	-0.3248	2.09168	-0.3248	2.49628	-0.3248	2.90007	-0.3248	3.22747	-0.3248	3.71633	-0.3248	4.07098	-0.3248	5.01278
-0.125	2.4978	-0.325	2.09107	-0.325	2.49387	-0.325	2.91365	-0.325	3.22709	-0.325	3.71352	-0.325	4.06799	-0.325	5.00773
-0.1248	2.41308	-0.3252	2.10046	-0.3252	2.48924	-0.3252	2.91857	-0.3252	3.23631	-0.3252	3.71607	-0.3252	4.08057	-0.3252	5.01209
-0.1246	2.2347	-0.3254	2.10339	-0.3254	2.491	-0.3254	2.92949	-0.3254	3.25573	-0.3254	3.71386	-0.3254	4.09142	-0.3254	5.00406
-0.1244	2.0351	-0.3256	2.10349	-0.3256	2.49359	-0.3256	2.92012	-0.3256	3.25304	-0.3256	3.724	-0.3256	4.08603	-0.3256	5.0181
-0.1242	2.00591	-0.3258	2.08399	-0.3258	2.4967	-0.3258	2.92458	-0.3258	3.25923	-0.3258	3.73017	-0.3258	4.09101	-0.3258	5.0342
-0.124	2.15063	-0.326	2.08415	-0.326	2.48443	-0.326	2.93777	-0.326	3.25474	-0.326	3.75281	-0.326	4.09038	-0.326	5.03205
-0.1238	2.08572	-0.3262	2.08275	-0.3262	2.49298	-0.3262	2.92856	-0.3262	3.26331	-0.3262	3.74059	-0.3262	4.09608	-0.3262	5.02725
-0.1236	2.136	-0.3264	2.07637	-0.3264	2.49934	-0.3264	2.92834	-0.3264	3.26009	-0.3264	3.72912	-0.3264	4.12512	-0.3264	5.02561
-0.1234	2.10495	-0.3266	2.07833	-0.3266	2.50301	-0.3266	2.92544	-0.3266	3.28062	-0.3266	3.75749	-0.3266	4.10475	-0.3266	5.0361
-0.1232	2.13521	-0.3268	2.07379	-0.3268	2.5026	-0.3268	2.95305	-0.3268	3.27016	-0.3268	3.75305	-0.3268	4.12789	-0.3268	5.0561
-0.123	2.25323	-0.327	2.07751	-0.327	2.5058	-0.327	2.95165	-0.327	3.2748	-0.327	3.74624	-0.327	4.11744	-0.327	5.03899
-0.1228	2.2895	-0.3272	2.09004	-0.3272	2.51232	-0.3272	2.95121	-0.3272	3.27757	-0.3272	3.75029	-0.3272	4.14222	-0.3272	5.07467
-0.1226	2.19355	-0.3274	2.09806	-0.3274	2.51928	-0.3274	2.95561	-0.3274	3.29602	-0.3274	3.7531	-0.3274	4.1363	-0.3274	5.04801
-0.1224	2.10926	-0.3276	2.08278	-0.3276	2.50756	-0.3276	2.9611	-0.3276	3.28874	-0.3276	3.78893	-0.3276	4.15208	-0.3276	5.0585
-0.1222	2.05416	-0.3278	2.08674	-0.3278	2.51614	-0.3278	2.98299	-0.3278	3.28763	-0.3278	3.75828	-0.3278	4.14539	-0.3278	5.07732
-0.122	1.96567	-0.328	2.10798	-0.328	2.5233	-0.328	2.95928	-0.328	3.30399	-0.328	3.77785	-0.328	4.15042	-0.328	5.07318
-0.1218	2.15259	-0.3282	2.09238	-0.3282	2.51437	-0.3282	2.96666	-0.3282	3.31605	-0.3282	3.78939	-0.3282	4.1519	-0.3282	5.07504
-0.1216	2.01022	-0.3284	2.10199	-0.3284	2.52365	-0.3284	2.97722	-0.3284	3.32417	-0.3284	3.78937	-0.3284	4.16467	-0.3284	5.09729
-0.1214	2.17961	-0.3286	2.12303	-0.3286	2.52739	-0.3286	2.96985	-0.3286	3.31831	-0.3286	3.79801	-0.3286	4.17754	-0.3286	5.10974
-0.1212	2.38527	-0.3288	2.12851	-0.3288	2.52299	-0.3288	2.97622	-0.3288	3.32524	-0.3288	3.80715	-0.3288	4.17402	-0.3288	5.11306
-0.121	2.37287	-0.329	2.12181	-0.329	2.54073	-0.329	2.99151	-0.329	3.31913	-0.329	3.79736	-0.329	4.16357	-0.329	5.09352
-0.1208	2.29646	-0.3292	2.11635	-0.3292	2.54541	-0.3292	2.98676	-0.3292	3.32537	-0.3292	3.80777	-0.3292	4.17605	-0.3292	5.117
-0.1206	2.16812	-0.3294	2.11906	-0.3294	2.54347	-0.3294	2.98197	-0.3294	3.32814	-0.3294	3.79833	-0.3294	4.19443	-0.3294	5.125
-0.1204	2.1009	-0.3296	2.11933	-0.3296	2.53982	-0.3296	3.01031	-0.3296	3.32502	-0.3296	3.81621	-0.3296	4.18683	-0.3296	5.11688
-0.1202	1.95236	-0.3298	2.11996	-0.3298	2.54728	-0.3298	3.00062	-0.3298	3.33748	-0.3298	3.82323	-0.3298	4.17619	-0.3298	5.10734
-0.12	1.89073	-0.33	2.12517	-0.33	2.55436	-0.33	3.01338	-0.33	3.32471	-0.33	3.82258	-0.33	4.21509	-0.33	5.14578
-0.1198	2.00669	-0.3302	2.12201	-0.3302	2.549	-0.3302	3.01883	-0.3302	3.3591	-0.3302	3.82914	-0.3302	4.22179	-0.3302	5.13815
-0.1196	2.02645	-0.3304	2.14454	-0.3304	2.56532	-0.3304	3.02236	-0.3304	3.3427	-0.3304	3.82795	-0.3304	4.2072	-0.3304	5.12107
-0.1194	1.87065	-0.3306	2.13888	-0.3306	2.56885	-0.3306	3.02218	-0.3306	3.35196	-0.3306	3.82783	-0.3306	4.19857	-0.3306	5.13882
-0.1192	1.85957	-0.3308	2.1467	-0.3308	2.57158	-0.3308	3.0215	-0.3308	3.35078	-0.3308	3.84576	-0.3308	4.23377	-0.3308	5.14618
-0.119	1.8616	-0.331	2.15977	-0.331	2.57952	-0.331	3.03775	-0.331	3.37259	-0.331	3.85035	-0.331	4.24316	-0.331	5.14987
-0.1188	1.89967	-0.3312	2.17189	-0.3312	2.58465	-0.3312	3.03308	-0.3312	3.36994	-0.3312	3.83753	-0.3312	4.21998	-0.3312	5.19779
-0.1186	1.95563	-0.3314	2.16066	-0.3314	2.59376	-0.3314	3.04424	-0.3314	3.37693	-0.3314	3.8526	-0.3314	4.20375	-0.3314	5.15642
-0.1184	2.04389	-0.3316	2.15643	-0.3316	2.59028	-0.3316	3.0408	-0.3316	3.3678	-0.3316	3.8587	-0.3316	4.24737	-0.3316	5.18054
-0.1182	2.1029	-0.3318	2.15966	-0.3318	2.59543	-0.3318	3.04471	-0.3318	3.37973	-0.3318	3.86471	-0.3318	4.23456	-0.3318	5.17244
-0.118	1.89651	-0.332	2.1629	-0.332	2.59681	-0.332	3.04859	-0.332	3.37601	-0.332	3.85957	-0.332	4.23809	-0.332	5.18144
-0.1178	1.67453	-0.3322	2.15949	-0.3322	2.58127	-0.3322	3.03731	-0.3322	3.37126	-0.3322	3.85813	-0.3322	4.2556	-0.3322	5.21329
-0.1176	1.52831	-0.3324	2.15755	-0.3324	2.60503	-0.3324	3.04677	-0.3324	3.40154	-0.3324	3.8672	-0.3324	4.25352	-0.3324	5.18448
-0.1174	1.44845	-0.3326	2.14363	-0.3326	2.59486	-0.3326	3.05415	-0.3326	3.38352	-0.3326	3.87263	-0.3326	4.25016	-0.3326	5.21512
-0.1172	1.56134	-0.3328	2.14666	-0.3328	2.60326	-0.3328	3.05946	-0.3328	3.39948	-0.3328	3.87717	-0.3328	4.23869	-0.3328	5.20069
-0.117	1.85754	-0.333	2.1543	-0.333	2.61259	-0.333	3.06243	-0.333	3.3949	-0.333	3.86662	-0.333	4.2593	-0.333	5.21024
-0.1168	2.0625	-0.3332	2.16327	-0.3332	2.61186	-0.3332	3.06599	-0.3332	3.39512	-0.3332	3.88729	-0.3332	4.26824	-0.3332	5.19463
-0.1166	2.23932	-0.3334	2.15943	-0.3334	2.61752	-0.3334	3.0798	-0.3334	3.41525	-0.3334	3.88903	-0.3334	4.258	-0.3334	5.22618
-0.1164	2.34831	-0.3336	2.16665	-0.3336	2.62282	-0.3336	3.08569	-0.3336	3.40708	-0.3336	3.90119	-0.3336	4.26887	-0.3336	5.24507
-0.1162	2.13907	-0.3338	2.16213	-0.3338	2.6245	-0.3338	3.08991	-0.3338	3.41669	-0.3338	3.90152	-0.3338	4.28536	-0.3338	5.23905
-0.116	1.95467	-0.334	2.18483	-0.334	2.63065	-0.334	3.09293	-0.334	3.42516	-0.334	3.89016	-0.334	4.28332	-0.334	5.22948
-0.1158	2.13951	-0.3342	2.18563	-0.3342	2.64263	-0.3342	3.10435	-0.3342	3.44412	-0.3342	3.90423	-0.3342	4.27781	-0.3342	5.25349
-0.1156	2.40582	-0.3344	2.20385	-0.3344	2.64238	-0.3344	3.10469	-0.3344	3.44526	-0.3344	3.90412	-0.3344	4.29332	-0.3344	5.22377
-0.1154	2.52842	-0.3346	2.20601	-0.3346	2.64752	-0.3346	3.11091	-0.3346	3.45185	-0.3346	3.93433	-0.3346	4.31541	-0.3346	5.24836
-0.1152	2.53153	-0.3348	2.21382	-0.3348	2.65588	-0.3348	3.13181	-0.3348	3.44991	-0.3348	3.94346	-0.3348	4.30765	-0.3348	5.24487
-0.115	2.64916	-0.335	2.20965	-0.335	2.65613	-0.335	3.1227	-0.335	3.45783	-0.335	3.94431	-0.335	4.31842	-0.335	5.27327
-0.1148	2.63179	-0.3352	2.21226	-0.3352	2.67069	-0.3352	3.14259	-0.3352	3.45079	-0.3352	3.94878	-0.3352	4.33078	-0.3352	5.29266
-0.1146	2.67503	-0.3354	2.21647	-0.3354	2.67659	-0.3354	3.12799	-0.3354	3.46246	-0.3354	3.96717	-0.3354	4.33126	-0.3354	5.26896
-0.1144	2.72186	-0.3356	2.21185	-0.3356	2.67166	-0.3356	3.15066	-0.3356	3.48481	-0.3356	3.95644	-0.3356	4.33307	-0.3356	5.30963
-0.1142	2.5747	-0.3358	2.22357	-0.3358	2.68112	-0.3358	3.14023	-0.3358	3.47732	-0.3358	3.96155	-0.3358	4.32298	-0.3358	5.27304
-0.114	2.53644	-0.336	2.22367	-0.336	2.67898	-0.336	3.1213	-0.336	3.47877	-0.336	3.95685	-0.336	4.33604	-0.336	5.30037
-0.1138	2.18874	-0.3362	2.23869	-0.3362	2.69309	-0.3362	3.15442	-0.3362	3.48144	-0.3362	3.97066	-0.3362	4.34727	-0.3362	5.2942
-0.1136	2.03276	-0.3364	2.23047	-0.3364	2.68502	-0.3364	3.15244	-0.3364	3.4877	-0.3364	3.9773	-0.3364	4.3389	-0.3364	5.32903
-0.1134	2.0193	-0.3366	2.24157	-0.3366	2.69999	-0.3366	3.17191	-0.3366	3.48442	-0.3366	3.97904	-0.3366	4.35667	-0.3366	5.32142
-0.1132	2.04677	-0.3368	2.25033	-0.3368	2.7018	-0.3368	3.1742	-0.3368	3.50042	-0.3368	3.97649	-0.3368	4.34872	-0.3368	5.30717
-0.113	2.03884	-0.337	2.25334	-0.337	2.72187	-0.337	3.16148	-0.337	3.50888	-0.337	3.98248	-0.337	4.35736	-0.337	5.34514
-0.1128	1.99806	-0.3372	2.25812	-0.3372	2.72196	-0.3372	3.18097	-0.3372	3.50206	-0.3372	4.00863	-0.3372	4.36072	-0.3372	5.30547
-0.1126	1.98246	-0.3374	2.24435	-0.3374	2.7271	-0.3374	3.18161	-0.3374	3.52518	-0.3374	4.01151	-0.3374	4.35727	-0.3374	5.35129
-0.1124	2.04622	-0.3376	2.23766	-0.3376	2.73574	-0.3376	3.18644	-0.3376	3.52438	-0.3376	4.0121	-0.3376	4.38821	-0.3376	5.30902
-0.1122	2.10886	-0.3378	2.26234	-0.3378	2.73939	-0.3378	3.18946	-0.3378	3.53293	-0.3378	3.99151	-0.3378	4.36707	-0.3378	5.34252
-0.112	2.29548	-0.338	2.2581	-0.338	2.74028	-0.338	3.21694	-0.338	3.52598	-0.338	4.02259	-0.338	4.38404	-0.338	5.34826
-0.1118	2.38131	-0.3382	2.25815	-0.3382	2.74537	-0.3382	3.2049	-0.3382	3.53227	-0.3382	4.03953	-0.3382	4.39839	-0.3382	5.35838
-0.1116	2.27526	-0.3384	2.27056	-0.3384	2.73423	-0.3384	3.21459	-0.3384	3.55979	-0.3384	4.02817	-0.3384	4.39127	-0.3384	5.33518
-0.1114	2.17253	-0.3386	2.29191	-0.3386	2.75336	-0.3386	3.23226	-0.3386	3.55512	-0.3386	4.0334	-0.3386	4.40204	-0.3386	5.35052
-0.1112	2.15231	-0.3388	2.28101	-0.3388	2.77242	-0.3388	3.22048	-0.3388	3.54801	-0.3388	4.04361	-0.3388	4.43446	-0.3388	5.36455
-0.111	2.22838	-0.339	2.30343	-0.339	2.76951	-0.339	3.22836	-0.339	3.56136	-0.339	4.04934	-0.339	4.40775	-0.339	5.36568
-0.1108	2.31104	-0.3392	2.29637	-0.3392	2.77475	-0.3392	3.24043	-0.3392	3.57132	-0.3392	4.05149	-0.3392	4.43586	-0.3392	5.39315
-0.1106	2.22488	-0.3394	2.30888	-0.3394	2.78698	-0.3394	3.23441	-0.3394	3.58655	-0.3394	4.05272	-0.3394	4.44047	-0.3394	5.39502
-0.1104	2.18505	-0.3396	2.30526	-0.3396	2.78302	-0.3396	3.24839	-0.3396	3.56836	-0.3396	4.08519	-0.3396	4.44183	-0.3396	5.37348
-0.1102	2.11447	-0.3398	2.30154	-0.3398	2.78875	-0.3398	3.24288	-0.3398	3.5946	-0.3398	4.05895	-0.3398	4.42583	-0.3398	5.35853
-0.11	2.37027	-0.34	2.31239	-0.34	2.78973	-0.34	3.2626	-0.34	3.5788	-0.34	4.06229	-0.34	4.44174	-0.34	5.37305
-0.1098	2.53329	-0.3402	2.3283	-0.3402	2.79117	-0.3402	3.26729	-0.3402	3.58153	-0.3402	4.06307	-0.3402	4.4443	-0.3402	5.41464
-0.1096	2.54236	-0.3404	2.33779	-0.3404	2.80788	-0.3404	3.26598	-0.3404	3.59806	-0.3404	4.07529	-0.3404	4.45171	-0.3404	5.39751
-0.1094	2.52645	-0.3406	2.33915	-0.3406	2.82978	-0.3406	3.27884	-0.3406	3.59517	-0.3406	4.08433	-0.3406	4.45876	-0.3406	5.41306
-0.1092	2.43443	-0.3408	2.34715	-0.3408	2.83416	-0.3408	3.27703	-0.3408	3.60559	-0.3408	4.09774	-0.3408	4.454	-0.3408	5.40766
-0.109	2.27607	-0.341	2.35085	-0.341	2.82852	-0.341	3.28851	-0.341	3.61303	-0.341	4.10083	-0.341	4.46732	-0.341	5.40349
-0.1088	2.10964	-0.3412	2.35595	-0.3412	2.84102	-0.3412	3.29313	-0.3412	3.62174	-0.3412	4.10565	-0.3412	4.48348	-0.3412	5.43293
-0.1086	1.86788	-0.3414	2.37057	-0.3414	2.84813	-0.3414	3.30658	-0.3414	3.63917	-0.3414	4.09433	-0.3414	4.47625	-0.3414	5.45695
-0.1084	1.67497	-0.3416	2.37602	-0.3416	2.84941	-0.3416	3.30919	-0.3416	3.65255	-0.3416	4.10971	-0.3416	4.48509	-0.3416	5.42593
-0.1082	1.43269	-0.3418	2.38151	-0.3418	2.86483	-0.3418	3.32124	-0.3418	3.64154	-0.3418	4.11465	-0.3418	4.49831	-0.3418	5.46378
-0.108	1.3597	-0.342	2.39989	-0.342	2.88118	-0.342	3.31515	-0.342	3.65104	-0.342	4.12611	-0.342	4.50513	-0.342	5.45649
-0.1078	1.45951	-0.3422	2.41443	-0.3422	2.87557	-0.3422	3.32958	-0.3422	3.64466	-0.3422	4.12391	-0.3422	4.48514	-0.3422	5.44229
-0.1076	1.61265	-0.3424	2.44381	-0.3424	2.89434	-0.3424	3.35679	-0.3424	3.66088	-0.3424	4.13303	-0.3424	4.48984	-0.3424	5.43642
-0.1074	1.63107	-0.3426	2.42703	-0.3426	2.90397	-0.3426	3.35733	-0.3426	3.65914	-0.3426	4.13382	-0.3426	4.52281	-0.3426	5.43025
-0.1072	1.5915	-0.3428	2.43709	-0.3428	2.89783	-0.3428	3.34398	-0.3428	3.67464	-0.3428	4.15362	-0.3428	4.51818	-0.3428	5.46928
-0.107	1.60587	-0.343	2.43467	-0.343	2.9176	-0.343	3.35822	-0.343	3.68257	-0.343	4.14827	-0.343	4.52019	-0.343	5.45566
-0.1068	1.61491	-0.3432	2.4383	-0.3432	2.91883	-0.3432	3.36565	-0.3432	3.69629	-0.3432	4.1652	-0.3432	4.52813	-0.3432	5.49225
-0.1066	1.60511	-0.3434	2.44962	-0.3434	2.90643	-0.3434	3.36701	-0.3434	3.70537	-0.3434	4.17755	-0.3434	4.54136	-0.3434	5.47682
-0.1064	1.45707	-0.3436	2.43849	-0.3436	2.93353	-0.3436	3.38648	-0.3436	3.70131	-0.3436	4.15928	-0.3436	4.56217	-0.3436	5.46721
-0.1062	1.3442	-0.3438	2.44974	-0.3438	2.94113	-0.3438	3.39359	-0.3438	3.70357	-0.3438	4.20004	-0.3438	4.5492	-0.3438	5.49331
-0.106	1.38549	-0.344	2.45312	-0.344	2.94851	-0.344	3.39955	-0.344	3.73198	-0.344	4.21722	-0.344	4.56042	-0.344	5.46464
-0.1058	1.33892	-0.3442	2.45715	-0.3442	2.94005	-0.3442	3.4104	-0.3442	3.74126	-0.3442	4.21192	-0.3442	4.57308	-0.3442	5.5177
-0.1056	1.25882	-0.3444	2.45902	-0.3444	2.96114	-0.3444	3.42277	-0.3444	3.74347	-0.3444	4.20926	-0.3444	4.59725	-0.3444	5.55883
-0.1054	1.26811	-0.3446	2.45823	-0.3446	2.96416	-0.3446	3.42732	-0.3446	3.73601	-0.3446	4.2242	-0.3446	4.59324	-0.3446	5.54542
-0.1052	1.29819	-0.3448	2.4723	-0.3448	2.97738	-0.3448	3.44117	-0.3448	3.73355	-0.3448	4.22412	-0.3448	4.61305	-0.3448	5.51345
-0.105	1.33808	-0.345	2.47658	-0.345	2.97271	-0.345	3.44077	-0.345	3.74481	-0.345	4.22945	-0.345	4.58728	-0.345	5.54967
-0.1048	1.37818	-0.3452	2.47689	-0.3452	2.97859	-0.3452	3.44054	-0.3452	3.75554	-0.3452	4.23034	-0.3452	4.59102	-0.3452	5.52911
-0.1046	1.45609	-0.3454	2.48989	-0.3454	2.99197	-0.3454	3.45266	-0.3454	3.79647	-0.3454	4.24997	-0.3454	4.608	-0.3454	5.50917
-0.1044	1.65219	-0.3456	2.50735	-0.3456	2.99425	-0.3456	3.45236	-0.3456	3.78573	-0.3456	4.25591	-0.3456	4.61549	-0.3456	5.53836
-0.1042	1.87027	-0.3458	2.50805	-0.3458	2.9851	-0.3458	3.45996	-0.3458	3.78656	-0.3458	4.25646	-0.3458	4.61703	-0.3458	5.5264
-0.104	1.94924	-0.346	2.51254	-0.346	3.01285	-0.346	3.46895	-0.346	3.79171	-0.346	4.26813	-0.346	4.61352	-0.346	5.543
-0.1038	2.01185	-0.3462	2.52143	-0.3462	3.00568	-0.3462	3.45479	-0.3462	3.78931	-0.3462	4.28886	-0.3462	4.61909	-0.3462	5.54336
-0.1036	1.99894	-0.3464	2.52263	-0.3464	3.02721	-0.3464	3.46259	-0.3464	3.78932	-0.3464	4.27913	-0.3464	4.64112	-0.3464	5.58388
-0.1034	1.95494	-0.3466	2.54572	-0.3466	3.01168	-0.3466	3.48727	-0.3466	3.78348	-0.3466	4.28985	-0.3466	4.64678	-0.3466	5.56936
-0.1032	1.91066	-0.3468	2.54656	-0.3468	3.02218	-0.3468	3.48611	-0.3468	3.80924	-0.3468	4.29188	-0.3468	4.64356	-0.3468	5.60174
-0.103	1.91154	-0.347	2.55393	-0.347	3.03537	-0.347	3.49554	-0.347	3.81073	-0.347	4.28661	-0.347	4.65	-0.347	5.57972
-0.1028	1.89697	-0.3472	2.56984	-0.3472	3.04348	-0.3472	3.50945	-0.3472	3.81655	-0.3472	4.3058	-0.3472	4.63956	-0.3472	5.56719
-0.1026	1.71116	-0.3474	2.57293	-0.3474	3.04803	-0.3474	3.49381	-0.3474	3.84138	-0.3474	4.2913	-0.3474	4.66306	-0.3474	5.60687
-0.1024	1.51373	-0.3476	2.5878	-0.3476	3.04922	-0.3476	3.52108	-0.3476	3.81796	-0.3476	4.29304	-0.3476	4.67542	-0.3476	5.57628
-0.1022	1.54078	-0.3478	2.59265	-0.3478	3.06334	-0.3478	3.51989	-0.3478	3.82163	-0.3478	4.31876	-0.3478	4.68462	-0.3478	5.57302
-0.102	1.64674	-0.348	2.59574	-0.348	3.06318	-0.348	3.54103	-0.348	3.82711	-0.348	4.31821	-0.348	4.65705	-0.348	5.60751
-0.1018	1.58426	-0.3482	2.61073	-0.3482	3.06873	-0.3482	3.54329	-0.3482	3.85847	-0.3482	4.32955	-0.3482	4.65834	-0.3482	5.6113
-0.1016	1.45711	-0.3484	2.59571	-0.3484	3.0638	-0.3484	3.55809	-0.3484	3.86527	-0.3484	4.3616	-0.3484	4.67991	-0.3484	5.621
-0.1014	1.35293	-0.3486	2.6046	-0.3486	3.09557	-0.3486	3.55288	-0.3486	3.87618	-0.3486	4.34358	-0.3486	4.68413	-0.3486	5.6034
-0.1012	1.22841	-0.3488	2.60394	-0.3488	3.10191	-0.3488	3.56213	-0.3488	3.87145	-0.3488	4.33506	-0.3488	4.71139	-0.3488	5.60163
-0.101	1.13239	-0.349	2.6139	-0.349	3.10335	-0.349	3.55555	-0.349	3.88621	-0.349	4.37685	-0.349	4.71686	-0.349	5.65389
-0.1008	1.19413	-0.3492	2.62766	-0.3492	3.1098	-0.3492	3.55172	-0.3492	3.89456	-0.3492	4.37521	-0.3492	4.71424	-0.3492	5.64967
-0.1006	1.32049	-0.3494	2.63938	-0.3494	3.12576	-0.3494	3.58607	-0.3494	3.89802	-0.3494	4.36313	-0.3494	4.72699	-0.3494	5.64923
-0.1004	1.24681	-0.3496	2.64661	-0.3496	3.13389	-0.3496	3.59436	-0.3496	3.90372	-0.3496	4.36322	-0.3496	4.72345	-0.3496	5.63439
-0.1002	1.22934	-0.3498	2.65282	-0.3498	3.14397	-0.3498	3.61146	-0.3498	3.93306	-0.3498	4.3819	-0.3498	4.73176	-0.3498	5.65556
-0.1	1.44698	-0.35	2.64558	-0.35	3.1623	-0.35	3.61463	-0.35	3.92443	-0.35	4.40112	-0.35	4.74181	-0.35	5.66029
-0.0998	1.77081	-0.3502	2.66885	-0.3502	3.16936	-0.3502	3.61636	-0.3502	3.94958	-0.3502	4.39511	-0.3502	4.76976	-0.3502	5.65306
-0.0996	2.02082	-0.3504	2.67918	-0.3504	3.17108	-0.3504	3.62645	-0.3504	3.94822	-0.3504	4.39831	-0.3504	4.75476	-0.3504	5.67003
-0.0994	2.31087	-0.3506	2.67852	-0.3506	3.17017	-0.3506	3.63278	-0.3506	3.94573	-0.3506	4.41314	-0.3506	4.78194	-0.3506	5.65343
-0.0992	2.73662	-0.3508	2.68812	-0.3508	3.1707	-0.3508	3.64311	-0.3508	3.94775	-0.3508	4.41717	-0.3508	4.79203	-0.3508	5.67349
-0.099	2.97951	-0.351	2.68354	-0.351	3.18289	-0.351	3.65704	-0.351	3.9566	-0.351	4.42104	-0.351	4.77082	-0.351	5.7046
-0.0988	2.51477	-0.3512	2.67818	-0.3512	3.20397	-0.3512	3.6514	-0.3512	3.95806	-0.3512	4.43454	-0.3512	4.75516	-0.3512	5.68231
-0.0986	1.82881	-0.3514	2.68511	-0.3514	3.20453	-0.3514	3.64028	-0.3514	3.97099	-0.3514	4.43866	-0.3514	4.79399	-0.3514	5.69636
-0.0984	1.47665	-0.3516	2.69033	-0.3516	3.21036	-0.3516	3.65505	-0.3516	3.97274	-0.3516	4.4478	-0.3516	4.79506	-0.3516	5.69375
-0.0982	1.42606	-0.3518	2.69983	-0.3518	3.20282	-0.3518	3.6636	-0.3518	3.97981	-0.3518	4.4332	-0.3518	4.78644	-0.3518	5.72448
-0.098	1.57317	-0.352	2.69995	-0.352	3.21931	-0.352	3.66412	-0.352	4.00355	-0.352	4.43116	-0.352	4.81267	-0.352	5.72698
-0.0978	1.77479	-0.3522	2.68763	-0.3522	3.2059	-0.3522	3.66952	-0.3522	4.00266	-0.3522	4.45322	-0.3522	4.81417	-0.3522	5.72247
-0.0976	1.73999	-0.3524	2.69746	-0.3524	3.22793	-0.3524	3.67654	-0.3524	4.01193	-0.3524	4.47016	-0.3524	4.79758	-0.3524	5.70428
-0.0974	1.72158	-0.3526	2.69813	-0.3526	3.22606	-0.3526	3.70855	-0.3526	3.99132	-0.3526	4.47464	-0.3526	4.82747	-0.3526	5.73886
-0.0972	1.80065	-0.3528	2.72128	-0.3528	3.23186	-0.3528	3.6969	-0.3528	4.03422	-0.3528	4.48507	-0.3528	4.84605	-0.3528	5.71888
-0.097	1.88884	-0.353	2.71582	-0.353	3.2479	-0.353	3.70453	-0.353	4.02541	-0.353	4.47356	-0.353	4.82542	-0.353	5.75052
-0.0968	1.92577	-0.3532	2.72251	-0.3532	3.24924	-0.3532	3.71718	-0.3532	4.039	-0.3532	4.49353	-0.3532	4.83273	-0.3532	5.76478
-0.0966	2.06134	-0.3534	2.71124	-0.3534	3.25806	-0.3534	3.726	-0.3534	4.06	-0.3534	4.48836	-0.3534	4.86625	-0.3534	5.76706
-0.0964	2.10322	-0.3536	2.7271	-0.3536	3.26938	-0.3536	3.73363	-0.3536	4.04007	-0.3536	4.52262	-0.3536	4.86845	-0.3536	5.7654
-0.0962	2.05184	-0.3538	2.7348	-0.3538	3.26928	-0.3538	3.73485	-0.3538	4.0672	-0.3538	4.51235	-0.3538	4.87834	-0.3538	5.77638
-0.096	1.95858	-0.354	2.73755	-0.354	3.28497	-0.354	3.76703	-0.354	4.07973	-0.354	4.50357	-0.354	4.87784	-0.354	5.78894
-0.0958	1.87612	-0.3542	2.73682	-0.3542	3.27587	-0.3542	3.75687	-0.3542	4.06984	-0.3542	4.53325	-0.3542	4.88271	-0.3542	5.75063
-0.0956	1.9315	-0.3544	2.74526	-0.3544	3.28134	-0.3544	3.74366	-0.3544	4.0763	-0.3544	4.54288	-0.3544	4.90336	-0.3544	5.77547
-0.0954	1.9975	-0.3546	2.7383	-0.3546	3.29124	-0.3546	3.77205	-0.3546	4.09222	-0.3546	4.54018	-0.3546	4.90463	-0.3546	5.79081
-0.0952	1.76033	-0.3548	2.7546	-0.3548	3.28303	-0.3548	3.75705	-0.3548	4.0968	-0.3548	4.56319	-0.3548	4.91949	-0.3548	5.78209
-0.095	1.49655	-0.355	2.75327	-0.355	3.28633	-0.355	3.77473	-0.355	4.09382	-0.355	4.55964	-0.355	4.90973	-0.355	5.80164
-0.0948	1.64769	-0.3552	2.75093	-0.3552	3.30482	-0.3552	3.76521	-0.3552	4.10729	-0.3552	4.56547	-0.3552	4.91142	-0.3552	5.79321
-0.0946	1.91149	-0.3554	2.75198	-0.3554	3.30593	-0.3554	3.78081	-0.3554	4.09331	-0.3554	4.5626	-0.3554	4.91322	-0.3554	5.80123
-0.0944	2.07981	-0.3556	2.75757	-0.3556	3.32893	-0.3556	3.80435	-0.3556	4.1153	-0.3556	4.58631	-0.3556	4.94158	-0.3556	5.80754
-0.0942	2.20357	-0.3558	2.76946	-0.3558	3.32252	-0.3558	3.81072	-0.3558	4.12156	-0.3558	4.58208	-0.3558	4.95057	-0.3558	5.8328
-0.094	1.96669	-0.356	2.76151	-0.356	3.34733	-0.356	3.82722	-0.356	4.1399	-0.356	4.61314	-0.356	4.95297	-0.356	5.82636
-0.0938	1.67268	-0.3562	2.77309	-0.3562	3.33607	-0.3562	3.824	-0.3562	4.13336	-0.3562	4.62331	-0.3562	4.97443	-0.3562	5.8252
-0.0936	1.44124	-0.3564	2.78315	-0.3564	3.34904	-0.3564	3.82501	-0.3564	4.14957	-0.3564	4.63347	-0.3564	4.95922	-0.3564	5.83544
-0.0934	1.36463	-0.3566	2.79404	-0.3566	3.33122	-0.3566	3.84422	-0.3566	4.14559	-0.3566	4.62871	-0.3566	4.94916	-0.3566	5.86779
-0.0932	1.33207	-0.3568	2.79491	-0.3568	3.35272	-0.3568	3.83578	-0.3568	4.18676	-0.3568	4.64755	-0.3568	4.98165	-0.3568	5.88442
-0.093	1.45634	-0.357	2.81496	-0.357	3.38118	-0.357	3.86686	-0.357	4.17957	-0.357	4.64797	-0.357	5.01893	-0.357	5.87203
-0.0928	1.91121	-0.3572	2.81625	-0.3572	3.35922	-0.3572	3.85132	-0.3572	4.18074	-0.3572	4.66206	-0.3572	4.98723	-0.3572	5.90331
-0.0926	2.36249	-0.3574	2.82207	-0.3574	3.37304	-0.3574	3.87027	-0.3574	4.19453	-0.3574	4.68325	-0.3574	5.01572	-0.3574	5.88144
-0.0924	2.38169	-0.3576	2.84367	-0.3576	3.39308	-0.3576	3.8695	-0.3576	4.20437	-0.3576	4.66859	-0.3576	5.01253	-0.3576	5.86484
-0.0922	2.25941	-0.3578	2.8341	-0.3578	3.38937	-0.3578	3.88636	-0.3578	4.22067	-0.3578	4.67023	-0.3578	5.04876	-0.3578	5.8839
-0.092	2.2565	-0.358	2.83728	-0.358	3.4057	-0.358	3.87658	-0.358	4.2152	-0.358	4.6813	-0.358	5.03105	-0.358	5.89716
-0.0918	2.34354	-0.3582	2.85828	-0.3582	3.40028	-0.3582	3.89547	-0.3582	4.24345	-0.3582	4.716	-0.3582	5.0699	-0.3582	5.91135
-0.0916	2.31033	-0.3584	2.87042	-0.3584	3.43552	-0.3584	3.90574	-0.3584	4.23471	-0.3584	4.72501	-0.3584	5.06602	-0.3584	5.91264
-0.0914	2.21987	-0.3586	2.87682	-0.3586	3.43458	-0.3586	3.90962	-0.3586	4.27615	-0.3586	4.70586	-0.3586	5.10275	-0.3586	5.90931
-0.0912	2.08746	-0.3588	2.879	-0.3588	3.43063	-0.3588	3.93527	-0.3588	4.27618	-0.3588	4.7047	-0.3588	5.07482	-0.3588	5.95378
-0.091	1.84836	-0.359	2.89738	-0.359	3.4517	-0.359	3.91801	-0.359	4.27457	-0.359	4.73881	-0.359	5.10267	-0.359	5.94286
-0.0908	2.1638	-0.3592	2.90455	-0.3592	3.46317	-0.3592	3.93413	-0.3592	4.28789	-0.3592	4.75825	-0.3592	5.07286	-0.3592	5.94104
-0.0906	2.25751	-0.3594	2.91804	-0.3594	3.46303	-0.3594	3.94539	-0.3594	4.29792	-0.3594	4.76266	-0.3594	5.09903	-0.3594	5.98408
-0.0904	2.2256	-0.3596	2.89814	-0.3596	3.47097	-0.3596	3.96612	-0.3596	4.29479	-0.3596	4.76147	-0.3596	5.10605	-0.3596	5.94318
-0.0902	2.33095	-0.3598	2.91708	-0.3598	3.48207	-0.3598	3.99645	-0.3598	4.30741	-0.3598	4.77352	-0.3598	5.10055	-0.3598	5.96238
-0.09	2.58031	-0.36	2.92808	-0.36	3.47076	-0.36	3.99491	-0.36	4.30772	-0.36	4.77765	-0.36	5.13515	-0.36	5.99159
-0.0898	2.94277	-0.3602	2.92391	-0.3602	3.48888	-0.3602	3.98651	-0.3602	4.30885	-0.3602	4.80547	-0.3602	5.14356	-0.3602	5.95134
-0.0896	2.99682	-0.3604	2.93921	-0.3604	3.49953	-0.3604	3.95917	-0.3604	4.32218	-0.3604	4.79663	-0.3604	5.14633	-0.3604	5.97956
-0.0894	2.89952	-0.3606	2.94539	-0.3606	3.51486	-0.3606	4.00384	-0.3606	4.32705	-0.3606	4.78725	-0.3606	5.14422	-0.3606	6.00608
-0.0892	2.79832	-0.3608	2.94144	-0.3608	3.51516	-0.3608	4.00831	-0.3608	4.35223	-0.3608	4.7911	-0.3608	5.1662	-0.3608	5.98643
-0.089	2.65992	-0.361	2.95687	-0.361	3.52917	-0.361	4.03625	-0.361	4.34855	-0.361	4.81141	-0.361	5.16275	-0.361	6.00912
-0.0888	2.27114	-0.3612	2.97386	-0.3612	3.53373	-0.3612	4.02134	-0.3612	4.34294	-0.3612	4.81156	-0.3612	5.15168	-0.3612	6.02443
-0.0886	2.11791	-0.3614	2.98181	-0.3614	3.54302	-0.3614	4.04138	-0.3614	4.37094	-0.3614	4.78784	-0.3614	5.16259	-0.3614	5.98137
-0.0884	2.12233	-0.3616	2.97741	-0.3616	3.53483	-0.3616	4.04887	-0.3616	4.36999	-0.3616	4.81876	-0.3616	5.16279	-0.3616	6.00646
-0.0882	2.25054	-0.3618	2.98294	-0.3618	3.5544	-0.3618	4.06604	-0.3618	4.37199	-0.3618	4.8234	-0.3618	5.19085	-0.3618	6.00807
-0.088	2.20767	-0.362	2.98671	-0.362	3.56786	-0.362	4.05377	-0.362	4.38732	-0.362	4.84072	-0.362	5.18122	-0.362	6.03179
-0.0878	2.19571	-0.3622	2.99571	-0.3622	3.58132	-0.3622	4.07857	-0.3622	4.40201	-0.3622	4.84099	-0.3622	5.18431	-0.3622	6.03955
-0.0876	2.36315	-0.3624	3.00965	-0.3624	3.58381	-0.3624	4.08377	-0.3624	4.41132	-0.3624	4.86097	-0.3624	5.19509	-0.3624	6.03311
-0.0874	2.765	-0.3626	3.03054	-0.3626	3.58468	-0.3626	4.08488	-0.3626	4.41317	-0.3626	4.86795	-0.3626	5.24262	-0.3626	6.02453
-0.0872	2.86505	-0.3628	3.04035	-0.3628	3.59716	-0.3628	4.09408	-0.3628	4.40715	-0.3628	4.86399	-0.3628	5.22973	-0.3628	6.01892
-0.087	2.73079	-0.363	3.05031	-0.363	3.61216	-0.363	4.10773	-0.363	4.42895	-0.363	4.89227	-0.363	5.24015	-0.363	6.0314
-0.0868	2.68111	-0.3632	3.06678	-0.3632	3.60873	-0.3632	4.1144	-0.3632	4.4588	-0.3632	4.88491	-0.3632	5.20908	-0.3632	6.08595
-0.0866	2.79584	-0.3634	3.07573	-0.3634	3.62733	-0.3634	4.11014	-0.3634	4.44774	-0.3634	4.86891	-0.3634	5.21601	-0.3634	6.04642
-0.0864	2.92793	-0.3636	3.06797	-0.3636	3.62889	-0.3636	4.13882	-0.3636	4.45629	-0.3636	4.9181	-0.3636	5.23096	-0.3636	6.08405
-0.0862	2.87952	-0.3638	3.07146	-0.3638	3.62635	-0.3638	4.14063	-0.3638	4.45437	-0.3638	4.90605	-0.3638	5.24648	-0.3638	6.08979
-0.086	2.72891	-0.364	3.07077	-0.364	3.63491	-0.364	4.13368	-0.364	4.46676	-0.364	4.94145	-0.364	5.2707	-0.364	6.0999
-0.0858	2.51584	-0.3642	3.0727	-0.3642	3.64006	-0.3642	4.12731	-0.3642	4.47143	-0.3642	4.95909	-0.3642	5.25497	-0.3642	6.06478
-0.0856	2.24773	-0.3644	3.07215	-0.3644	3.63583	-0.3644	4.14663	-0.3644	4.48377	-0.3644	4.9373	-0.3644	5.25743	-0.3644	6.08254
-0.0854	2.08941	-0.3646	3.07991	-0.3646	3.65168	-0.3646	4.14269	-0.3646	4.47847	-0.3646	4.90423	-0.3646	5.2843	-0.3646	6.09778
-0.0852	2.28699	-0.3648	3.08766	-0.3648	3.66413	-0.3648	4.15303	-0.3648	4.49282	-0.3648	4.94975	-0.3648	5.30556	-0.3648	6.08775
-0.085	2.42198	-0.365	3.09695	-0.365	3.65979	-0.365	4.17239	-0.365	4.50199	-0.365	4.92578	-0.365	5.29716	-0.365	6.10227
-0.0848	2.36262	-0.3652	3.10352	-0.3652	3.66964	-0.3652	4.18092	-0.3652	4.51132	-0.3652	4.93689	-0.3652	5.30773	-0.3652	6.13081
-0.0846	2.28992	-0.3654	3.10677	-0.3654	3.68544	-0.3654	4.1864	-0.3654	4.50839	-0.3654	4.98272	-0.3654	5.31532	-0.3654	6.106
-0.0844	2.46464	-0.3656	3.11156	-0.3656	3.70627	-0.3656	4.22844	-0.3656	4.52403	-0.3656	4.98344	-0.3656	5.32655	-0.3656	6.10819
-0.0842	2.84289	-0.3658	3.14506	-0.3658	3.71453	-0.3658	4.23908	-0.3658	4.51311	-0.3658	5.0286	-0.3658	5.32804	-0.3658	6.10539
-0.084	3.24236	-0.366	3.1499	-0.366	3.72023	-0.366	4.21279	-0.366	4.5452	-0.366	4.98836	-0.366	5.34905	-0.366	6.1485
-0.0838	3.34756	-0.3662	3.15263	-0.3662	3.74369	-0.3662	4.22437	-0.3662	4.55244	-0.3662	5.00006	-0.3662	5.32851	-0.3662	6.18143
-0.0836	3.27481	-0.3664	3.17013	-0.3664	3.74263	-0.3664	4.22777	-0.3664	4.56818	-0.3664	5.00134	-0.3664	5.32019	-0.3664	6.17181
-0.0834	3.32513	-0.3666	3.17537	-0.3666	3.7578	-0.3666	4.2492	-0.3666	4.57479	-0.3666	5.01267	-0.3666	5.34622	-0.3666	6.14163
-0.0832	3.17297	-0.3668	3.18472	-0.3668	3.76507	-0.3668	4.27496	-0.3668	4.57797	-0.3668	5.01832	-0.3668	5.3482	-0.3668	6.16253
-0.083	2.86805	-0.367	3.18986	-0.367	3.76886	-0.367	4.26084	-0.367	4.57704	-0.367	5.01899	-0.367	5.3561	-0.367	6.16436
-0.0828	2.46609	-0.3672	3.17448	-0.3672	3.77436	-0.3672	4.28629	-0.3672	4.59554	-0.3672	5.04202	-0.3672	5.38231	-0.3672	6.16845
-0.0826	2.22538	-0.3674	3.1729	-0.3674	3.7953	-0.3674	4.28408	-0.3674	4.59802	-0.3674	5.06241	-0.3674	5.39322	-0.3674	6.18929
-0.0824	2.16618	-0.3676	3.18915	-0.3676	3.80284	-0.3676	4.29833	-0.3676	4.60796	-0.3676	5.05165	-0.3676	5.38492	-0.3676	6.20327
-0.0822	2.29374	-0.3678	3.20691	-0.3678	3.77658	-0.3678	4.30626	-0.3678	4.62345	-0.3678	5.06274	-0.3678	5.41045	-0.3678	6.20642
-0.082	2.44589	-0.368	3.20615	-0.368	3.80533	-0.368	4.28308	-0.368	4.64281	-0.368	5.08862	-0.368	5.39363	-0.368	6.21328
-0.0818	2.59182	-0.3682	3.21425	-0.3682	3.82887	-0.3682	4.31749	-0.3682	4.64203	-0.3682	5.07973	-0.3682	5.40999	-0.3682	6.21038
-0.0816	2.71879	-0.3684	3.22875	-0.3684	3.82412	-0.3684	4.30611	-0.3684	4.65031	-0.3684	5.07274	-0.3684	5.44998	-0.3684	6.18806
-0.0814	2.84319	-0.3686	3.22352	-0.3686	3.84336	-0.3686	4.30544	-0.3686	4.66064	-0.3686	5.12989	-0.3686	5.45716	-0.3686	6.20676
-0.0812	2.81221	-0.3688	3.21747	-0.3688	3.84048	-0.3688	4.32931	-0.3688	4.6793	-0.3688	5.10299	-0.3688	5.44019	-0.3688	6.21846
-0.081	2.86871	-0.369	3.22451	-0.369	3.83523	-0.369	4.36291	-0.369	4.66869	-0.369	5.13441	-0.369	5.45484	-0.369	6.24876
-0.0808	3.39408	-0.3692	3.23183	-0.3692	3.86603	-0.3692	4.37435	-0.3692	4.68624	-0.3692	5.12969	-0.3692	5.42535	-0.3692	6.23892
-0.0806	3.8933	-0.3694	3.22384	-0.3694	3.86753	-0.3694	4.37246	-0.3694	4.6864	-0.3694	5.13805	-0.3694	5.46493	-0.3694	6.23204
-0.0804	3.83098	-0.3696	3.22796	-0.3696	3.86208	-0.3696	4.37551	-0.3696	4.70244	-0.3696	5.15583	-0.3696	5.46759	-0.3696	6.25144
-0.0802	3.61498	-0.3698	3.24617	-0.3698	3.89136	-0.3698	4.38227	-0.3698	4.72389	-0.3698	5.11025	-0.3698	5.46276	-0.3698	6.21413
-0.08	3.49709	-0.37	3.25575	-0.37	3.89353	-0.37	4.4081	-0.37	4.72388	-0.37	5.17728	-0.37	5.45678	-0.37	6.2718
-0.0798	3.32496	-0.3702	3.2738	-0.3702	3.90978	-0.3702	4.40142	-0.3702	4.71005	-0.3702	5.17213	-0.3702	5.48515	-0.3702	6.25408
-0.0796	3.50764	-0.3704	3.28493	-0.3704	3.89376	-0.3704	4.42098	-0.3704	4.7163	-0.3704	5.15062	-0.3704	5.47138	-0.3704	6.26553
-0.0794	3.86556	-0.3706	3.27698	-0.3706	3.88909	-0.3706	4.39889	-0.3706	4.75214	-0.3706	5.18559	-0.3706	5.51131	-0.3706	6.31067
-0.0792	4.18908	-0.3708	3.30105	-0.3708	3.92871	-0.3708	4.45277	-0.3708	4.74009	-0.3708	5.18217	-0.3708	5.48306	-0.3708	6.27306
-0.079	4.26753	-0.371	3.31091	-0.371	3.92975	-0.371	4.45289	-0.371	4.74283	-0.371	5.19547	-0.371	5.48273	-0.371	6.2809
-0.0788	4.01431	-0.3712	3.31193	-0.3712	3.94639	-0.3712	4.45406	-0.3712	4.77466	-0.3712	5.20707	-0.3712	5.50991	-0.3712	6.29043
-0.0786	3.67774	-0.3714	3.32339	-0.3714	3.93076	-0.3714	4.48165	-0.3714	4.78653	-0.3714	5.18916	-0.3714	5.50138	-0.3714	6.31166
-0.0784	3.55595	-0.3716	3.31216	-0.3716	3.97701	-0.3716	4.49334	-0.3716	4.77807	-0.3716	5.22992	-0.3716	5.52757	-0.3716	6.34569
-0.0782	3.62283	-0.3718	3.34808	-0.3718	3.99731	-0.3718	4.49122	-0.3718	4.79326	-0.3718	5.22455	-0.3718	5.53696	-0.3718	6.28591
-0.078	3.6841	-0.372	3.35524	-0.372	3.99855	-0.372	4.49813	-0.372	4.80313	-0.372	5.21245	-0.372	5.56604	-0.372	6.28838
-0.0778	3.55146	-0.3722	3.37038	-0.3722	4.00115	-0.3722	4.50306	-0.3722	4.82962	-0.3722	5.23258	-0.3722	5.54343	-0.3722	6.32269
-0.0776	3.4485	-0.3724	3.37368	-0.3724	4.017	-0.3724	4.52483	-0.3724	4.81514	-0.3724	5.25689	-0.3724	5.55873	-0.3724	6.3242
-0.0774	3.33314	-0.3726	3.38176	-0.3726	4.0192	-0.3726	4.55986	-0.3726	4.82605	-0.3726	5.26299	-0.3726	5.57885	-0.3726	6.32182
-0.0772	3.37907	-0.3728	3.40409	-0.3728	4.04296	-0.3728	4.54816	-0.3728	4.84142	-0.3728	5.27415	-0.3728	5.56992	-0.3728	6.30332
-0.077	3.91584	-0.373	3.41563	-0.373	4.04563	-0.373	4.53765	-0.373	4.86515	-0.373	5.29518	-0.373	5.6038	-0.373	6.33365
-0.0768	4.27265	-0.3732	3.41222	-0.3732	4.057	-0.3732	4.56665	-0.3732	4.85877	-0.3732	5.30933	-0.3732	5.62416	-0.3732	6.31041
-0.0766	3.99129	-0.3734	3.44423	-0.3734	4.05534	-0.3734	4.56265	-0.3734	4.8664	-0.3734	5.29791	-0.3734	5.61823	-0.3734	6.32178
-0.0764	3.52245	-0.3736	3.43485	-0.3736	4.06985	-0.3736	4.56134	-0.3736	4.91223	-0.3736	5.33295	-0.3736	5.63905	-0.3736	6.33562
-0.0762	3.25426	-0.3738	3.46163	-0.3738	4.07381	-0.3738	4.57908	-0.3738	4.90705	-0.3738	5.33587	-0.3738	5.63653	-0.3738	6.33576
-0.076	3.12657	-0.374	3.43122	-0.374	4.08171	-0.374	4.57954	-0.374	4.93207	-0.374	5.34209	-0.374	5.64028	-0.374	6.34681
-0.0758	2.98806	-0.3742	3.46772	-0.3742	4.08329	-0.3742	4.61596	-0.3742	4.92925	-0.3742	5.33311	-0.3742	5.62249	-0.3742	6.36234
-0.0756	3.17236	-0.3744	3.49372	-0.3744	4.092	-0.3744	4.60947	-0.3744	4.93155	-0.3744	5.37697	-0.3744	5.65145	-0.3744	6.37102
-0.0754	3.53899	-0.3746	3.50516	-0.3746	4.12383	-0.3746	4.63078	-0.3746	4.9494	-0.3746	5.36872	-0.3746	5.63118	-0.3746	6.3749
-0.0752	3.69891	-0.3748	3.50306	-0.3748	4.12515	-0.3748	4.61693	-0.3748	4.93054	-0.3748	5.38523	-0.3748	5.66321	-0.3748	6.38712
-0.075	3.55558	-0.375	3.52791	-0.375	4.16527	-0.375	4.63146	-0.375	4.98009	-0.375	5.3744	-0.375	5.65494	-0.375	6.35732
-0.0748	3.5763	-0.3752	3.5629	-0.3752	4.15813	-0.3752	4.66623	-0.3752	4.92901	-0.3752	5.38041	-0.3752	5.66766	-0.3752	6.36533
-0.0746	3.8203	-0.3754	3.54705	-0.3754	4.15642	-0.3754	4.67179	-0.3754	4.99282	-0.3754	5.3654	-0.3754	5.69114	-0.3754	6.40572
-0.0744	4.14838	-0.3756	3.53219	-0.3756	4.1763	-0.3756	4.66204	-0.3756	4.97513	-0.3756	5.38408	-0.3756	5.69826	-0.3756	6.39623
-0.0742	4.3249	-0.3758	3.53195	-0.3758	4.17508	-0.3758	4.68151	-0.3758	4.97504	-0.3758	5.42175	-0.3758	5.69466	-0.3758	6.40568
-0.074	4.48442	-0.376	3.52528	-0.376	4.19461	-0.376	4.70125	-0.376	4.99596	-0.376	5.42797	-0.376	5.70575	-0.376	6.40401
-0.0738	4.61123	-0.3762	3.54469	-0.3762	4.16542	-0.3762	4.6751	-0.3762	5.0008	-0.3762	5.41678	-0.3762	5.7168	-0.3762	6.39912
-0.0736	4.68139	-0.3764	3.52018	-0.3764	4.18596	-0.3764	4.69327	-0.3764	5.01311	-0.3764	5.44269	-0.3764	5.72684	-0.3764	6.45183
-0.0734	4.23353	-0.3766	3.52951	-0.3766	4.18266	-0.3766	4.73351	-0.3766	5.01011	-0.3766	5.44035	-0.3766	5.71629	-0.3766	6.42454
-0.0732	4.01942	-0.3768	3.52905	-0.3768	4.18767	-0.3768	4.69297	-0.3768	5.0252	-0.3768	5.42073	-0.3768	5.74103	-0.3768	6.42844
-0.073	4.04962	-0.377	3.55618	-0.377	4.1919	-0.377	4.71149	-0.377	5.0524	-0.377	5.4545	-0.377	5.74483	-0.377	6.43987
-0.0728	3.94343	-0.3772	3.56071	-0.3772	4.20665	-0.3772	4.71295	-0.3772	5.04523	-0.3772	5.45791	-0.3772	5.74458	-0.3772	6.44218
-0.0726	4.05223	-0.3774	3.56262	-0.3774	4.23235	-0.3774	4.72147	-0.3774	5.04755	-0.3774	5.46654	-0.3774	5.75906	-0.3774	6.47958
-0.0724	4.46129	-0.3776	3.58842	-0.3776	4.22657	-0.3776	4.76235	-0.3776	5.08102	-0.3776	5.49298	-0.3776	5.79049	-0.3776	6.45845
-0.0722	5.14881	-0.3778	3.5917	-0.3778	4.27103	-0.3778	4.75004	-0.3778	5.07796	-0.3778	5.48087	-0.3778	5.80669	-0.3778	6.44752
-0.072	5.338	-0.378	3.60456	-0.378	4.24463	-0.378	4.76198	-0.378	5.09482	-0.378	5.50405	-0.378	5.79952	-0.378	6.50592
-0.0718	5.03681	-0.3782	3.60083	-0.3782	4.2393	-0.3782	4.7839	-0.3782	5.08505	-0.3782	5.4933	-0.3782	5.83065	-0.3782	6.50155
-0.0716	5.63434	-0.3784	3.62139	-0.3784	4.26157	-0.3784	4.785	-0.3784	5.11117	-0.3784	5.49423	-0.3784	5.77358	-0.3784	6.50887
-0.0714	5.89714	-0.3786	3.6252	-0.3786	4.25571	-0.3786	4.78279	-0.3786	5.10093	-0.3786	5.51675	-0.3786	5.8305	-0.3786	6.51401
-0.0712	5.58694	-0.3788	3.63273	-0.3788	4.28979	-0.3788	4.8079	-0.3788	5.09117	-0.3788	5.52597	-0.3788	5.79495	-0.3788	6.45382
-0.071	5.46159	-0.379	3.60676	-0.379	4.28382	-0.379	4.81727	-0.379	5.1456	-0.379	5.52395	-0.379	5.81858	-0.379	6.46757
-0.0708	5.41145	-0.3792	3.6196	-0.3792	4.2913	-0.3792	4.83391	-0.3792	5.15288	-0.3792	5.50303	-0.3792	5.83782	-0.3792	6.54298
-0.0706	5.37098	-0.3794	3.62458	-0.3794	4.30382	-0.3794	4.82819	-0.3794	5.12725	-0.3794	5.57224	-0.3794	5.82018	-0.3794	6.52372
-0.0704	5.23402	-0.3796	3.63427	-0.3796	4.30051	-0.3796	4.85472	-0.3796	5.14943	-0.3796	5.57305	-0.3796	5.85985	-0.3796	6.51851
-0.0702	4.88662	-0.3798	3.63417	-0.3798	4.3267	-0.3798	4.84711	-0.3798	5.16313	-0.3798	5.574	-0.3798	5.88922	-0.3798	6.51899
-0.07	4.69714	-0.38	3.61858	-0.38	4.33154	-0.38	4.81942	-0.38	5.1776	-0.38	5.58136	-0.38	5.87924	-0.38	6.53658
-0.0698	4.55238	-0.3802	3.64425	-0.3802	4.35566	-0.3802	4.85567	-0.3802	5.1621	-0.3802	5.57946	-0.3802	5.87323	-0.3802	6.5656
-0.0696	4.43179	-0.3804	3.64252	-0.3804	4.36569	-0.3804	4.86685	-0.3804	5.19781	-0.3804	5.60341	-0.3804	5.8861	-0.3804	6.50437
-0.0694	4.68313	-0.3806	3.66768	-0.3806	4.36594	-0.3806	4.88886	-0.3806	5.19349	-0.3806	5.62117	-0.3806	5.87656	-0.3806	6.52082
-0.0692	5.08964	-0.3808	3.66347	-0.3808	4.37808	-0.3808	4.90125	-0.3808	5.23395	-0.3808	5.6115	-0.3808	5.9032	-0.3808	6.5705
-0.069	5.12144	-0.381	3.68326	-0.381	4.37996	-0.381	4.89565	-0.381	5.2194	-0.381	5.65835	-0.381	5.88872	-0.381	6.58987
-0.0688	4.64378	-0.3812	3.69953	-0.3812	4.40052	-0.3812	4.92717	-0.3812	5.2343	-0.3812	5.63804	-0.3812	5.88653	-0.3812	6.57449
-0.0686	4.18069	-0.3814	3.70838	-0.3814	4.4007	-0.3814	4.9233	-0.3814	5.26808	-0.3814	5.62014	-0.3814	5.9142	-0.3814	6.60155
-0.0684	4.10147	-0.3816	3.74122	-0.3816	4.39381	-0.3816	4.95074	-0.3816	5.27247	-0.3816	5.63098	-0.3816	5.92205	-0.3816	6.55379
-0.0682	4.69758	-0.3818	3.73965	-0.3818	4.43205	-0.3818	4.97357	-0.3818	5.28539	-0.3818	5.65806	-0.3818	5.94944	-0.3818	6.59547
-0.068	5.52533	-0.382	3.74666	-0.382	4.45807	-0.382	4.98203	-0.382	5.29468	-0.382	5.67339	-0.382	5.91498	-0.382	6.5718
-0.0678	6.56712	-0.3822	3.7718	-0.3822	4.46509	-0.3822	4.98063	-0.3822	5.27587	-0.3822	5.68878	-0.3822	5.9647	-0.3822	6.59632
-0.0676	6.88638	-0.3824	3.77988	-0.3824	4.47854	-0.3824	4.98541	-0.3824	5.30096	-0.3824	5.70041	-0.3824	5.93933	-0.3824	6.63168
-0.0674	6.68323	-0.3826	3.79026	-0.3826	4.48307	-0.3826	5.00962	-0.3826	5.32597	-0.3826	5.69914	-0.3826	5.97387	-0.3826	6.63504
-0.0672	6.28929	-0.3828	3.80674	-0.3828	4.50061	-0.3828	5.02611	-0.3828	5.32075	-0.3828	5.69081	-0.3828	5.98302	-0.3828	6.63918
-0.067	5.95178	-0.383	3.81927	-0.383	4.50644	-0.383	5.04276	-0.383	5.31125	-0.383	5.72875	-0.383	6.00001	-0.383	6.63476
-0.0668	5.63598	-0.3832	3.80383	-0.3832	4.50448	-0.3832	5.04571	-0.3832	5.35905	-0.3832	5.72138	-0.3832	5.99009	-0.3832	6.63433
-0.0666	5.37316	-0.3834	3.81138	-0.3834	4.51937	-0.3834	5.04632	-0.3834	5.36593	-0.3834	5.73993	-0.3834	6.00063	-0.3834	6.64494
-0.0664	5.25345	-0.3836	3.83603	-0.3836	4.55404	-0.3836	5.05236	-0.3836	5.36789	-0.3836	5.75415	-0.3836	6.0351	-0.3836	6.68275
-0.0662	5.3239	-0.3838	3.7987	-0.3838	4.55731	-0.3838	5.0787	-0.3838	5.38114	-0.3838	5.74602	-0.3838	6.03652	-0.3838	6.64264
-0.066	5.54738	-0.384	3.83498	-0.384	4.54875	-0.384	5.07775	-0.384	5.38823	-0.384	5.72418	-0.384	6.01826	-0.384	6.68926
-0.0658	5.34486	-0.3842	3.84509	-0.3842	4.55855	-0.3842	5.06818	-0.3842	5.35326	-0.3842	5.79657	-0.3842	6.01992	-0.3842	6.67631
-0.0656	5.02415	-0.3844	3.82315	-0.3844	4.5746	-0.3844	5.08241	-0.3844	5.40533	-0.3844	5.79318	-0.3844	6.02119	-0.3844	6.67466
-0.0654	5.26511	-0.3846	3.83614	-0.3846	4.58786	-0.3846	5.09057	-0.3846	5.38342	-0.3846	5.77622	-0.3846	6.06525	-0.3846	6.69723
-0.0652	5.88303	-0.3848	3.84392	-0.3848	4.54837	-0.3848	5.09609	-0.3848	5.38731	-0.3848	5.81889	-0.3848	6.05928	-0.3848	6.70727
-0.065	6.17777	-0.385	3.85857	-0.385	4.60209	-0.385	5.1193	-0.385	5.4355	-0.385	5.78412	-0.385	6.0765	-0.385	6.73373
-0.0648	6.23589	-0.3852	3.85935	-0.3852	4.59485	-0.3852	5.12869	-0.3852	5.43695	-0.3852	5.81459	-0.3852	6.06834	-0.3852	6.71006
-0.0646	6.28846	-0.3854	3.87096	-0.3854	4.60322	-0.3854	5.1221	-0.3854	5.45398	-0.3854	5.80986	-0.3854	6.04562	-0.3854	6.6793
-0.0644	6.28113	-0.3856	3.89653	-0.3856	4.61226	-0.3856	5.12783	-0.3856	5.43556	-0.3856	5.83022	-0.3856	6.08847	-0.3856	6.69878
-0.0642	5.73909	-0.3858	3.89581	-0.3858	4.62333	-0.3858	5.15231	-0.3858	5.46671	-0.3858	5.85528	-0.3858	6.08021	-0.3858	6.72655
-0.064	5.31059	-0.386	3.89371	-0.386	4.63031	-0.386	5.15484	-0.386	5.46925	-0.386	5.83629	-0.386	6.06249	-0.386	6.74039
-0.0638	5.36257	-0.3862	3.91045	-0.3862	4.63079	-0.3862	5.1696	-0.3862	5.45849	-0.3862	5.84364	-0.3862	6.0778	-0.3862	6.73698
-0.0636	5.92987	-0.3864	3.92826	-0.3864	4.65438	-0.3864	5.17662	-0.3864	5.4821	-0.3864	5.87698	-0.3864	6.13327	-0.3864	6.76125
-0.0634	6.16052	-0.3866	3.93666	-0.3866	4.66507	-0.3866	5.1891	-0.3866	5.48486	-0.3866	5.87291	-0.3866	6.11773	-0.3866	6.76824
-0.0632	5.75287	-0.3868	3.92604	-0.3868	4.66185	-0.3868	5.20805	-0.3868	5.49645	-0.3868	5.89053	-0.3868	6.11199	-0.3868	6.73661
-0.063	5.29488	-0.387	3.98435	-0.387	4.70295	-0.387	5.21839	-0.387	5.5392	-0.387	5.90164	-0.387	6.15867	-0.387	6.75408
-0.0628	5.12257	-0.3872	3.99085	-0.3872	4.70956	-0.3872	5.2106	-0.3872	5.52394	-0.3872	5.90863	-0.3872	6.14329	-0.3872	6.78607
-0.0626	5.27925	-0.3874	3.9714	-0.3874	4.73501	-0.3874	5.23031	-0.3874	5.52346	-0.3874	5.89334	-0.3874	6.17576	-0.3874	6.82103
-0.0624	5.36533	-0.3876	4.01293	-0.3876	4.72755	-0.3876	5.26055	-0.3876	5.56821	-0.3876	5.90778	-0.3876	6.16077	-0.3876	6.79466
-0.0622	5.46449	-0.3878	3.99401	-0.3878	4.71031	-0.3878	5.2619	-0.3878	5.534	-0.3878	5.91369	-0.3878	6.16549	-0.3878	6.82112
-0.062	5.6748	-0.388	3.98514	-0.388	4.74629	-0.388	5.27079	-0.388	5.54348	-0.388	5.9061	-0.388	6.2096	-0.388	6.83087
-0.0618	5.66468	-0.3882	3.99816	-0.3882	4.74277	-0.3882	5.26644	-0.3882	5.56778	-0.3882	5.95196	-0.3882	6.20429	-0.3882	6.7953
-0.0616	5.42681	-0.3884	4.00078	-0.3884	4.76553	-0.3884	5.28089	-0.3884	5.54111	-0.3884	5.97625	-0.3884	6.20869	-0.3884	6.82826
-0.0614	5.21868	-0.3886	4.02508	-0.3886	4.75491	-0.3886	5.27167	-0.3886	5.55447	-0.3886	5.94085	-0.3886	6.19761	-0.3886	6.8308
-0.0612	5.17257	-0.3888	4.02981	-0.3888	4.76931	-0.3888	5.29182	-0.3888	5.57328	-0.3888	5.93304	-0.3888	6.20312	-0.3888	6.79741
-0.061	5.20585	-0.389	4.0594	-0.389	4.77189	-0.389	5.31415	-0.389	5.58454	-0.389	5.96718	-0.389	6.2504	-0.389	6.85814
-0.0608	5.218	-0.3892	4.03389	-0.3892	4.7864	-0.3892	5.29243	-0.3892	5.57749	-0.3892	5.97265	-0.3892	6.23706	-0.3892	6.81852
-0.0606	5.27586	-0.3894	4.04595	-0.3894	4.80027	-0.3894	5.30559	-0.3894	5.64629	-0.3894	5.99813	-0.3894	6.28705	-0.3894	6.78659
-0.0604	5.49499	-0.3896	4.04397	-0.3896	4.82107	-0.3896	5.31191	-0.3896	5.59664	-0.3896	5.95068	-0.3896	6.26395	-0.3896	6.82975
-0.0602	6.20021	-0.3898	4.08349	-0.3898	4.81126	-0.3898	5.33017	-0.3898	5.66949	-0.3898	6.02001	-0.3898	6.25879	-0.3898	6.8721
-0.06	6.9183	-0.39	4.09423	-0.39	4.83405	-0.39	5.35829	-0.39	5.60698	-0.39	6.0413	-0.39	6.23887	-0.39	6.86389
-0.0598	7.29777	-0.3902	4.11201	-0.3902	4.85208	-0.3902	5.36387	-0.3902	5.65463	-0.3902	6.04913	-0.3902	6.2391	-0.3902	6.86948
-0.0596	7.1092	-0.3904	4.11542	-0.3904	4.85894	-0.3904	5.33775	-0.3904	5.66233	-0.3904	6.04163	-0.3904	6.26928	-0.3904	6.88822
-0.0594	6.94459	-0.3906	4.11902	-0.3906	4.88325	-0.3906	5.37123	-0.3906	5.68076	-0.3906	6.03001	-0.3906	6.2875	-0.3906	6.87382
-0.0592	6.71956	-0.3908	4.11806	-0.3908	4.89529	-0.3908	5.39604	-0.3908	5.67472	-0.3908	6.01296	-0.3908	6.29477	-0.3908	6.8991
-0.059	6.32439	-0.391	4.1416	-0.391	4.8988	-0.391	5.40724	-0.391	5.6895	-0.391	6.06507	-0.391	6.28979	-0.391	6.87945
-0.0588	6.24214	-0.3912	4.16425	-0.3912	4.91069	-0.3912	5.4055	-0.3912	5.72109	-0.3912	6.06003	-0.3912	6.29495	-0.3912	6.93995
-0.0586	6.03064	-0.3914	4.15724	-0.3914	4.93576	-0.3914	5.40762	-0.3914	5.71981	-0.3914	6.08158	-0.3914	6.32974	-0.3914	6.91562
-0.0584	5.8386	-0.3916	4.15924	-0.3916	4.91591	-0.3916	5.39667	-0.3916	5.69268	-0.3916	6.05743	-0.3916	6.363	-0.3916	6.94936
-0.0582	6.34748	-0.3918	4.18694	-0.3918	4.91552	-0.3918	5.42262	-0.3918	5.71186	-0.3918	6.09194	-0.3918	6.36263	-0.3918	6.91541
-0.058	7.4778	-0.392	4.17545	-0.392	4.92676	-0.392	5.46239	-0.392	5.74362	-0.392	6.11203	-0.392	6.40465	-0.392	6.95553
-0.0578	8.24937	-0.3922	4.20853	-0.3922	4.93418	-0.3922	5.44045	-0.3922	5.73959	-0.3922	6.10904	-0.3922	6.34407	-0.3922	6.94393
-0.0576	8.12298	-0.3924	4.19608	-0.3924	4.94836	-0.3924	5.48537	-0.3924	5.73859	-0.3924	6.09262	-0.3924	6.33872	-0.3924	6.95795
-0.0574	7.75133	-0.3926	4.20445	-0.3926	4.94376	-0.3926	5.48686	-0.3926	5.74571	-0.3926	6.1539	-0.3926	6.36812	-0.3926	6.9449
-0.0572	7.76907	-0.3928	4.22406	-0.3928	4.9694	-0.3928	5.50285	-0.3928	5.77624	-0.3928	6.15252	-0.3928	6.39546	-0.3928	6.93761
-0.057	7.897	-0.393	4.23979	-0.393	4.97699	-0.393	5.46469	-0.393	5.76713	-0.393	6.13853	-0.393	6.40439	-0.393	6.96723
-0.0568	7.90198	-0.3932	4.24525	-0.3932	5.0144	-0.3932	5.49956	-0.3932	5.77178	-0.3932	6.18451	-0.3932	6.44053	-0.3932	6.94019
-0.0566	7.56168	-0.3934	4.27119	-0.3934	5.00766	-0.3934	5.49792	-0.3934	5.7882	-0.3934	6.13496	-0.3934	6.4019	-0.3934	6.97098
-0.0564	6.96622	-0.3936	4.26707	-0.3936	5.00493	-0.3936	5.53225	-0.3936	5.80997	-0.3936	6.19328	-0.3936	6.45144	-0.3936	7.01375
-0.0562	6.58768	-0.3938	4.26995	-0.3938	5.03482	-0.3938	5.51289	-0.3938	5.84895	-0.3938	6.22019	-0.3938	6.44309	-0.3938	6.99866
-0.056	6.29556	-0.394	4.28823	-0.394	5.03463	-0.394	5.56695	-0.394	5.84633	-0.394	6.20295	-0.394	6.45245	-0.394	7.02409
-0.0558	6.42714	-0.3942	4.26267	-0.3942	5.01241	-0.3942	5.54128	-0.3942	5.83322	-0.3942	6.2258	-0.3942	6.49098	-0.3942	7.02194
-0.0556	6.94207	-0.3944	4.28671	-0.3944	5.04115	-0.3944	5.55289	-0.3944	5.87493	-0.3944	6.22395	-0.3944	6.51819	-0.3944	7.02168
-0.0554	7.28804	-0.3946	4.28732	-0.3946	5.06057	-0.3946	5.58224	-0.3946	5.84467	-0.3946	6.2144	-0.3946	6.47634	-0.3946	7.0499
-0.0552	7.39056	-0.3948	4.27225	-0.3948	5.06528	-0.3948	5.57555	-0.3948	5.88106	-0.3948	6.24042	-0.3948	6.52164	-0.3948	7.03811
-0.055	7.17276	-0.395	4.28583	-0.395	5.07221	-0.395	5.5495	-0.395	5.88795	-0.395	6.25983	-0.395	6.49868	-0.395	7.0675
-0.0548	7.09172	-0.3952	4.30823	-0.3952	5.06921	-0.3952	5.6071	-0.3952	5.90382	-0.3952	6.27081	-0.3952	6.52159	-0.3952	7.04756
-0.0546	7.08195	-0.3954	4.31596	-0.3954	5.06846	-0.3954	5.59113	-0.3954	5.91367	-0.3954	6.24077	-0.3954	6.49013	-0.3954	7.05757
-0.0544	7.41945	-0.3956	4.32498	-0.3956	5.10442	-0.3956	5.63479	-0.3956	5.93165	-0.3956	6.30484	-0.3956	6.50735	-0.3956	7.09332
-0.0542	7.99801	-0.3958	4.3225	-0.3958	5.11716	-0.3958	5.6124	-0.3958	5.92552	-0.3958	6.32683	-0.3958	6.50309	-0.3958	7.13337
-0.054	8.33848	-0.396	4.35121	-0.396	5.10733	-0.396	5.65679	-0.396	5.92186	-0.396	6.31007	-0.396	6.57312	-0.396	7.12185
-0.0538	8.0789	-0.3962	4.3879	-0.3962	5.11718	-0.3962	5.62116	-0.3962	5.94359	-0.3962	6.28433	-0.3962	6.55175	-0.3962	7.08733
-0.0536	7.71664	-0.3964	4.36357	-0.3964	5.12903	-0.3964	5.65451	-0.3964	5.97021	-0.3964	6.33692	-0.3964	6.56988	-0.3964	7.12412
-0.0534	7.55714	-0.3966	4.39457	-0.3966	5.11862	-0.3966	5.64791	-0.3966	5.95457	-0.3966	6.35816	-0.3966	6.54818	-0.3966	7.08554
-0.0532	8.02828	-0.3968	4.38961	-0.3968	5.18893	-0.3968	5.67046	-0.3968	6.0056	-0.3968	6.3647	-0.3968	6.59447	-0.3968	7.1097
-0.053	8.5444	-0.397	4.38693	-0.397	5.18375	-0.397	5.672	-0.397	5.98656	-0.397	6.38694	-0.397	6.58001	-0.397	7.11262
-0.0528	9.05351	-0.3972	4.40876	-0.3972	5.17857	-0.3972	5.68777	-0.3972	5.9457	-0.3972	6.36874	-0.3972	6.57839	-0.3972	7.11869
-0.0526	9.37726	-0.3974	4.41855	-0.3974	5.18832	-0.3974	5.71207	-0.3974	6.00917	-0.3974	6.39577	-0.3974	6.62548	-0.3974	7.13145
-0.0524	8.98496	-0.3976	4.42688	-0.3976	5.19484	-0.3976	5.71866	-0.3976	6.01673	-0.3976	6.38496	-0.3976	6.62441	-0.3976	7.13428
-0.0522	8.74626	-0.3978	4.43083	-0.3978	5.19289	-0.3978	5.68967	-0.3978	6.0279	-0.3978	6.38252	-0.3978	6.64913	-0.3978	7.13354
-0.052	8.58461	-0.398	4.4159	-0.398	5.20939	-0.398	5.73802	-0.398	6.03037	-0.398	6.38776	-0.398	6.68405	-0.398	7.13263
-0.0518	8.46814	-0.3982	4.44156	-0.3982	5.18513	-0.3982	5.75552	-0.3982	6.04511	-0.3982	6.39794	-0.3982	6.63416	-0.3982	7.17353
-0.0516	8.35614	-0.3984	4.45247	-0.3984	5.24943	-0.3984	5.74886	-0.3984	6.05046	-0.3984	6.44563	-0.3984	6.67414	-0.3984	7.14856
-0.0514	8.1468	-0.3986	4.44261	-0.3986	5.24703	-0.3986	5.76748	-0.3986	6.0413	-0.3986	6.41628	-0.3986	6.67776	-0.3986	7.18471
-0.0512	7.90324	-0.3988	4.44758	-0.3988	5.28024	-0.3988	5.76182	-0.3988	6.01316	-0.3988	6.43358	-0.3988	6.6638	-0.3988	7.16706
-0.051	7.71002	-0.399	4.46366	-0.399	5.25382	-0.399	5.74595	-0.399	6.06397	-0.399	6.47057	-0.399	6.67909	-0.399	7.12217
-0.0508	8.05623	-0.3992	4.47075	-0.3992	5.25689	-0.3992	5.78298	-0.3992	6.07171	-0.3992	6.45862	-0.3992	6.6814	-0.3992	7.17806
-0.0506	8.60757	-0.3994	4.5147	-0.3994	5.27634	-0.3994	5.79044	-0.3994	6.08565	-0.3994	6.46804	-0.3994	6.67886	-0.3994	7.17048
-0.0504	9.38685	-0.3996	4.51728	-0.3996	5.2519	-0.3996	5.78815	-0.3996	6.06631	-0.3996	6.49713	-0.3996	6.70735	-0.3996	7.21299
-0.0502	10.1599	-0.3998	4.52506	-0.3998	5.29818	-0.3998	5.80766	-0.3998	6.12976	-0.3998	6.45407	-0.3998	6.6762	-0.3998	7.17508
-0.05	10.5835	-0.4	4.50062	-0.4	5.30067	-0.4	5.78712	-0.4	6.12457	-0.4	6.46397	-0.4	6.7105	-0.4	7.2022
