# Supplementary material for: Quantized spin Hall conductance in a magnetically doped two dimensional topological insulator
Source: Nat Commun. 2021 May 27;12:3193. doi: 10.1038/s41467-021-23262-1 (PMC8160016; doi:10.1038/s41467-021-23262-1)
Supplement: Supplementary file 1 — Source Data [file 41467_2021_23262_MOESM1_ESM.zip › Fig3b.csv]

Vg	G	Vg	G	Vg	G
	e^2/h		e^2/h		e^2/h
	375 mK		525 mK		675 mK
-0.15	2.0764	-0.15	1.9482	-0.15	1.83976
-0.1502	2.05884	-0.1502	1.92452	-0.1502	1.83553
-0.1504	2.06646	-0.1504	1.93582	-0.1504	1.85384
-0.1506	2.05225	-0.1506	1.955	-0.1506	1.86413
-0.1508	2.02489	-0.1508	1.94206	-0.1508	1.83769
-0.151	2.03509	-0.151	1.95457	-0.151	1.86974
-0.1512	2.10294	-0.1512	2.00798	-0.1512	1.94133
-0.1514	2.17074	-0.1514	2.06597	-0.1514	2.01164
-0.1516	2.17248	-0.1516	2.05154	-0.1516	2.04696
-0.1518	2.20125	-0.1518	1.98385	-0.1518	2.02452
-0.152	2.24108	-0.152	1.90925	-0.152	1.98444
-0.1522	2.31628	-0.1522	1.88223	-0.1522	1.97724
-0.1524	2.32009	-0.1524	1.87484	-0.1524	1.98529
-0.1526	2.26096	-0.1526	1.86372	-0.1526	2.00238
-0.1528	2.19669	-0.1528	1.87507	-0.1528	1.96072
-0.153	2.15824	-0.153	1.88146	-0.153	1.92036
-0.1532	2.16132	-0.1532	1.946	-0.1532	1.89956
-0.1534	2.15425	-0.1534	1.98998	-0.1534	1.87427
-0.1536	2.08506	-0.1536	1.99364	-0.1536	1.85229
-0.1538	1.99568	-0.1538	1.96627	-0.1538	1.83962
-0.154	1.97614	-0.154	1.94527	-0.154	1.8611
-0.1542	1.99658	-0.1542	1.94616	-0.1542	1.86874
-0.1544	2.00166	-0.1544	1.92873	-0.1544	1.8513
-0.1546	1.99571	-0.1546	1.89961	-0.1546	1.82619
-0.1548	1.94622	-0.1548	1.874	-0.1548	1.80252
-0.155	1.92163	-0.155	1.86091	-0.155	1.81305
-0.1552	1.90773	-0.1552	1.8702	-0.1552	1.82618
-0.1554	1.93395	-0.1554	1.84456	-0.1554	1.81372
-0.1556	1.97612	-0.1556	1.83408	-0.1556	1.80057
-0.1558	1.99802	-0.1558	1.84069	-0.1558	1.81356
-0.156	2.08684	-0.156	1.89585	-0.156	1.84051
-0.1562	2.11974	-0.1562	1.9309	-0.1562	1.85327
-0.1564	2.06888	-0.1564	1.92895	-0.1564	1.85044
-0.1566	2.01881	-0.1566	1.93291	-0.1566	1.84801
-0.1568	2.0235	-0.1568	1.94214	-0.1568	1.84854
-0.157	2.01245	-0.157	1.95044	-0.157	1.8547
-0.1572	1.9584	-0.1572	1.92218	-0.1572	1.84569
-0.1574	1.95553	-0.1574	1.93461	-0.1574	1.87114
-0.1576	2.06169	-0.1576	2.00683	-0.1576	1.9096
-0.1578	2.2202	-0.1578	2.08345	-0.1578	1.96047
-0.158	2.29253	-0.158	2.1511	-0.158	2.00008
-0.1582	2.232	-0.1582	2.16142	-0.1582	1.98854
-0.1584	2.15405	-0.1584	2.14938	-0.1584	1.96624
-0.1586	2.09788	-0.1586	2.12049	-0.1586	1.9395
-0.1588	2.11486	-0.1588	2.07946	-0.1588	1.91302
-0.159	2.14139	-0.159	2.05116	-0.159	1.90816
-0.1592	2.15491	-0.1592	2.05854	-0.1592	1.90849
-0.1594	2.14495	-0.1594	2.05144	-0.1594	1.89921
-0.1596	2.17384	-0.1596	2.061	-0.1596	1.96173
-0.1598	2.20521	-0.1598	2.06438	-0.1598	1.97661
-0.16	2.21921	-0.16	2.1126	-0.16	1.99389
-0.1602	2.23831	-0.1602	2.11882	-0.1602	1.97822
-0.1604	2.21736	-0.1604	2.08694	-0.1604	1.9516
-0.1606	2.18687	-0.1606	2.08551	-0.1606	1.94369
-0.1608	2.2513	-0.1608	2.11637	-0.1608	1.99059
-0.161	2.29788	-0.161	2.15697	-0.161	2.02494
-0.1612	2.29525	-0.1612	2.1724	-0.1612	2.0368
-0.1614	2.24182	-0.1614	2.16942	-0.1614	2.05254
-0.1616	2.22572	-0.1616	2.14935	-0.1616	2.04855
-0.1618	2.25593	-0.1618	2.15485	-0.1618	2.05731
-0.162	2.23313	-0.162	2.13989	-0.162	2.02765
-0.1622	2.23445	-0.1622	2.14949	-0.1622	2.03366
-0.1624	2.25474	-0.1624	2.16999	-0.1624	2.05148
-0.1626	2.26881	-0.1626	2.16657	-0.1626	2.07605
-0.1628	2.26891	-0.1628	2.17639	-0.1628	2.05783
-0.163	2.25936	-0.163	2.2045	-0.163	2.09667
-0.1632	2.27711	-0.1632	2.2335	-0.1632	2.11792
-0.1634	2.38344	-0.1634	2.27272	-0.1634	2.11907
-0.1636	2.47121	-0.1636	2.27057	-0.1636	2.10175
-0.1638	2.41157	-0.1638	2.26253	-0.1638	2.09551
-0.164	2.38842	-0.164	2.28655	-0.164	2.12781
-0.1642	2.38277	-0.1642	2.29724	-0.1642	2.16049
-0.1644	2.31955	-0.1644	2.2366	-0.1644	2.14518
-0.1646	2.22236	-0.1646	2.13869	-0.1646	2.10599
-0.1648	2.13459	-0.1648	2.08583	-0.1648	2.06044
-0.165	2.03168	-0.165	2.02749	-0.165	2.00741
-0.1652	2.01115	-0.1652	2.01098	-0.1652	1.97967
-0.1654	2.08421	-0.1654	2.03587	-0.1654	1.9757
-0.1656	2.18745	-0.1656	2.06412	-0.1656	1.98531
-0.1658	2.25501	-0.1658	2.10829	-0.1658	2.01368
-0.166	2.32359	-0.166	2.13904	-0.166	2.03761
-0.1662	2.33933	-0.1662	2.17552	-0.1662	2.04253
-0.1664	2.36278	-0.1664	2.17569	-0.1664	2.06508
-0.1666	2.38066	-0.1666	2.18057	-0.1666	2.08521
-0.1668	2.37561	-0.1668	2.18422	-0.1668	2.09209
-0.167	2.27277	-0.167	2.1562	-0.167	2.04289
-0.1672	2.17626	-0.1672	2.1091	-0.1672	2.00622
-0.1674	2.13509	-0.1674	2.04405	-0.1674	1.9602
-0.1676	2.10949	-0.1676	1.98996	-0.1676	1.88652
-0.1678	2.10065	-0.1678	1.91837	-0.1678	1.84747
-0.168	2.11779	-0.168	1.90447	-0.168	1.84518
-0.1682	2.11067	-0.1682	1.8877	-0.1682	1.83963
-0.1684	2.08471	-0.1684	1.89494	-0.1684	1.82376
-0.1686	2.07713	-0.1686	1.91549	-0.1686	1.81361
-0.1688	2.04209	-0.1688	1.92285	-0.1688	1.825
-0.169	1.99937	-0.169	1.90191	-0.169	1.8051
-0.1692	1.9503	-0.1692	1.89652	-0.1692	1.77162
-0.1694	1.92617	-0.1694	1.87861	-0.1694	1.77399
-0.1696	1.91446	-0.1696	1.84427	-0.1696	1.75009
-0.1698	1.89164	-0.1698	1.81668	-0.1698	1.75422
-0.17	1.88823	-0.17	1.79432	-0.17	1.77967
-0.1702	1.90045	-0.1702	1.82167	-0.1702	1.80226
-0.1704	1.94969	-0.1704	1.86267	-0.1704	1.84333
-0.1706	1.9963	-0.1706	1.9169	-0.1706	1.87407
-0.1708	2.02638	-0.1708	1.93116	-0.1708	1.88651
-0.171	2.05227	-0.171	1.93414	-0.171	1.88051
-0.1712	2.06148	-0.1712	1.9286	-0.1712	1.88589
-0.1714	2.06755	-0.1714	1.96065	-0.1714	1.90624
-0.1716	2.06026	-0.1716	1.98566	-0.1716	1.93597
-0.1718	2.08101	-0.1718	1.99753	-0.1718	1.92205
-0.172	2.15341	-0.172	2.02091	-0.172	1.9558
-0.1722	2.22159	-0.1722	2.06639	-0.1722	1.98284
-0.1724	2.23326	-0.1724	2.07379	-0.1724	1.99517
-0.1726	2.16631	-0.1726	2.05081	-0.1726	1.95638
-0.1728	2.0629	-0.1728	1.98989	-0.1728	1.90762
-0.173	2.05823	-0.173	1.97313	-0.173	1.88648
-0.1732	2.06115	-0.1732	1.95443	-0.1732	1.87179
-0.1734	2.09248	-0.1734	1.95817	-0.1734	1.84956
-0.1736	2.10709	-0.1736	1.98177	-0.1736	1.83935
-0.1738	2.03023	-0.1738	1.94272	-0.1738	1.82465
-0.174	1.89349	-0.174	1.89134	-0.174	1.78674
-0.1742	1.79327	-0.1742	1.83178	-0.1742	1.75143
-0.1744	1.71141	-0.1744	1.79497	-0.1744	1.70194
-0.1746	1.66598	-0.1746	1.77075	-0.1746	1.68209
-0.1748	1.66183	-0.1748	1.76786	-0.1748	1.67457
-0.175	1.6662	-0.175	1.77501	-0.175	1.67009
-0.1752	1.68058	-0.1752	1.78442	-0.1752	1.67502
-0.1754	1.72155	-0.1754	1.78006	-0.1754	1.67006
-0.1756	1.80806	-0.1756	1.76038	-0.1756	1.66425
-0.1758	1.86365	-0.1758	1.73657	-0.1758	1.65385
-0.176	1.88084	-0.176	1.68645	-0.176	1.64184
-0.1762	1.89809	-0.1762	1.62847	-0.1762	1.63064
-0.1764	1.90733	-0.1764	1.59287	-0.1764	1.65249
-0.1766	1.90506	-0.1766	1.59058	-0.1766	1.67894
-0.1768	1.90888	-0.1768	1.64307	-0.1768	1.71148
-0.177	1.95083	-0.177	1.73192	-0.177	1.75334
-0.1772	1.96368	-0.1772	1.76511	-0.1772	1.76498
-0.1774	1.94531	-0.1774	1.75502	-0.1774	1.74465
-0.1776	1.89603	-0.1776	1.73141	-0.1776	1.71162
-0.1778	1.86488	-0.1778	1.75063	-0.1778	1.71959
-0.178	1.8738	-0.178	1.78598	-0.178	1.73448
-0.1782	1.92114	-0.1782	1.80888	-0.1782	1.7307
-0.1784	1.96062	-0.1784	1.81534	-0.1784	1.73447
-0.1786	1.9465	-0.1786	1.78267	-0.1786	1.74608
-0.1788	1.93611	-0.1788	1.76289	-0.1788	1.76037
-0.179	1.98982	-0.179	1.78996	-0.179	1.75886
-0.1792	1.99047	-0.1792	1.82498	-0.1792	1.76896
-0.1794	1.91467	-0.1794	1.82328	-0.1794	1.78713
-0.1796	1.83403	-0.1796	1.80649	-0.1796	1.78172
-0.1798	1.77976	-0.1798	1.77309	-0.1798	1.76901
-0.18	1.74879	-0.18	1.75876	-0.18	1.74725
-0.1802	1.72987	-0.1802	1.75863	-0.1802	1.7244
-0.1804	1.75564	-0.1804	1.77862	-0.1804	1.72874
-0.1806	1.79207	-0.1806	1.77697	-0.1806	1.72183
-0.1808	1.83006	-0.1808	1.77737	-0.1808	1.71726
-0.181	1.86657	-0.181	1.74969	-0.181	1.72253
-0.1812	1.82083	-0.1812	1.72151	-0.1812	1.71765
-0.1814	1.75488	-0.1814	1.69152	-0.1814	1.69858
-0.1816	1.7525	-0.1816	1.725	-0.1816	1.7107
-0.1818	1.82337	-0.1818	1.78333	-0.1818	1.74611
-0.182	1.88542	-0.182	1.85667	-0.182	1.81249
-0.1822	1.93533	-0.1822	1.88596	-0.1822	1.84985
-0.1824	1.94347	-0.1824	1.89881	-0.1824	1.88414
-0.1826	1.97161	-0.1826	1.92571	-0.1826	1.89352
-0.1828	1.99734	-0.1828	1.93631	-0.1828	1.89425
-0.183	1.9654	-0.183	1.93623	-0.183	1.87012
-0.1832	1.91567	-0.1832	1.92372	-0.1832	1.86305
-0.1834	1.92128	-0.1834	1.92956	-0.1834	1.87306
-0.1836	1.95167	-0.1836	1.95392	-0.1836	1.89813
-0.1838	2.01492	-0.1838	1.98977	-0.1838	1.9264
-0.184	2.03532	-0.184	1.9841	-0.184	1.95351
-0.1842	2.0337	-0.1842	1.95719	-0.1842	1.93467
-0.1844	2.01524	-0.1844	1.96566	-0.1844	1.93143
-0.1846	1.96828	-0.1846	1.99862	-0.1846	1.92064
-0.1848	1.97557	-0.1848	2.01568	-0.1848	1.93677
-0.185	2.04828	-0.185	2.04945	-0.185	1.96904
-0.1852	2.13726	-0.1852	2.10513	-0.1852	2.0175
-0.1854	2.21933	-0.1854	2.1452	-0.1854	2.07091
-0.1856	2.32021	-0.1856	2.17625	-0.1856	2.11179
-0.1858	2.37813	-0.1858	2.21465	-0.1858	2.14691
-0.186	2.44688	-0.186	2.24767	-0.186	2.16713
-0.1862	2.46088	-0.1862	2.27086	-0.1862	2.18664
-0.1864	2.39	-0.1864	2.23449	-0.1864	2.17142
-0.1866	2.30433	-0.1866	2.16145	-0.1866	2.10355
-0.1868	2.16335	-0.1868	2.08135	-0.1868	2.04195
-0.187	2.07187	-0.187	2.0337	-0.187	1.99359
-0.1872	2.10385	-0.1872	2.03954	-0.1872	1.9916
-0.1874	2.22132	-0.1874	2.08734	-0.1874	2.02246
-0.1876	2.30104	-0.1876	2.10055	-0.1876	2.02296
-0.1878	2.35347	-0.1878	2.11923	-0.1878	2.00198
-0.188	2.33957	-0.188	2.09265	-0.188	2.00513
-0.1882	2.30394	-0.1882	2.08467	-0.1882	2.00693
-0.1884	2.28918	-0.1884	2.09746	-0.1884	2.01504
-0.1886	2.24148	-0.1886	2.11693	-0.1886	2.02582
-0.1888	2.19359	-0.1888	2.09636	-0.1888	2.01553
-0.189	2.15608	-0.189	2.0736	-0.189	1.99349
-0.1892	2.13771	-0.1892	2.05654	-0.1892	1.9957
-0.1894	2.12299	-0.1894	2.04186	-0.1894	1.99117
-0.1896	2.13715	-0.1896	2.03158	-0.1896	1.98461
-0.1898	2.15809	-0.1898	2.04005	-0.1898	1.97376
-0.19	2.15221	-0.19	2.04523	-0.19	1.95236
-0.1902	2.09422	-0.1902	2.01085	-0.1902	1.92683
-0.1904	2.03721	-0.1904	1.96163	-0.1904	1.90378
-0.1906	2.02987	-0.1906	1.93981	-0.1906	1.89183
-0.1908	2.01924	-0.1908	1.91268	-0.1908	1.86602
-0.191	1.97903	-0.191	1.88134	-0.191	1.8679
-0.1912	1.96352	-0.1912	1.87324	-0.1912	1.86774
-0.1914	1.93672	-0.1914	1.86904	-0.1914	1.87148
-0.1916	1.90141	-0.1916	1.88508	-0.1916	1.87195
-0.1918	1.91724	-0.1918	1.89527	-0.1918	1.87619
-0.192	1.95105	-0.192	1.89249	-0.192	1.85958
-0.1922	1.95275	-0.1922	1.86314	-0.1922	1.8454
-0.1924	1.95967	-0.1924	1.84388	-0.1924	1.84414
-0.1926	1.95217	-0.1926	1.8296	-0.1926	1.82842
-0.1928	1.94557	-0.1928	1.83043	-0.1928	1.824
-0.193	1.95315	-0.193	1.83029	-0.193	1.80941
-0.1932	1.92837	-0.1932	1.82493	-0.1932	1.77622
-0.1934	1.88951	-0.1934	1.81218	-0.1934	1.76201
-0.1936	1.90602	-0.1936	1.80068	-0.1936	1.7531
-0.1938	1.92021	-0.1938	1.76754	-0.1938	1.74755
-0.194	1.96392	-0.194	1.76207	-0.194	1.75939
-0.1942	1.99171	-0.1942	1.78225	-0.1942	1.76746
-0.1944	2.03079	-0.1944	1.81287	-0.1944	1.75739
-0.1946	2.04973	-0.1946	1.82285	-0.1946	1.76544
-0.1948	2.03728	-0.1948	1.82922	-0.1948	1.75308
-0.195	2.02461	-0.195	1.82869	-0.195	1.75456
-0.1952	2.03013	-0.1952	1.81888	-0.1952	1.77292
-0.1954	2.04622	-0.1954	1.83682	-0.1954	1.79388
-0.1956	2.07085	-0.1956	1.8722	-0.1956	1.80522
-0.1958	2.07234	-0.1958	1.88305	-0.1958	1.80232
-0.196	2.07825	-0.196	1.8925	-0.196	1.81486
-0.1962	2.07415	-0.1962	1.90574	-0.1962	1.83641
-0.1964	2.10272	-0.1964	1.91792	-0.1964	1.84615
-0.1966	2.0803	-0.1966	1.90542	-0.1966	1.86139
-0.1968	2.06027	-0.1968	1.90353	-0.1968	1.83818
-0.197	2.02667	-0.197	1.89742	-0.197	1.83986
-0.1972	2.02214	-0.1972	1.89651	-0.1972	1.83376
-0.1974	2.01116	-0.1974	1.8951	-0.1974	1.82558
-0.1976	1.98383	-0.1976	1.85052	-0.1976	1.80367
-0.1978	1.93465	-0.1978	1.81579	-0.1978	1.79082
-0.198	1.9121	-0.198	1.80532	-0.198	1.77962
-0.1982	1.90286	-0.1982	1.8035	-0.1982	1.76775
-0.1984	1.90175	-0.1984	1.78878	-0.1984	1.75253
-0.1986	1.8961	-0.1986	1.77674	-0.1986	1.74094
-0.1988	1.92796	-0.1988	1.79346	-0.1988	1.74097
-0.199	1.93033	-0.199	1.78506	-0.199	1.745
-0.1992	1.90735	-0.1992	1.79369	-0.1992	1.72685
-0.1994	1.91329	-0.1994	1.80305	-0.1994	1.74036
-0.1996	1.95029	-0.1996	1.82592	-0.1996	1.73655
-0.1998	1.94408	-0.1998	1.82424	-0.1998	1.74151
-0.2	1.90971	-0.2	1.8038	-0.2	1.75744
-0.2002	1.88482	-0.2002	1.80631	-0.2002	1.75144
-0.2004	1.93355	-0.2004	1.83355	-0.2004	1.77375
-0.2006	1.98861	-0.2006	1.84445	-0.2006	1.796
-0.2008	2.04433	-0.2008	1.86364	-0.2008	1.81472
-0.201	2.03802	-0.201	1.87174	-0.201	1.84004
-0.2012	2.07576	-0.2012	1.90692	-0.2012	1.86571
-0.2014	2.13555	-0.2014	1.94143	-0.2014	1.91519
-0.2016	2.15959	-0.2016	1.9661	-0.2016	1.95953
-0.2018	2.15222	-0.2018	1.98637	-0.2018	1.96875
-0.202	2.14402	-0.202	1.98592	-0.202	1.95476
-0.2022	2.10915	-0.2022	1.98581	-0.2022	1.96518
-0.2024	2.10411	-0.2024	1.97768	-0.2024	1.94827
-0.2026	2.06527	-0.2026	1.98294	-0.2026	1.92124
-0.2028	2.05626	-0.2028	1.96506	-0.2028	1.90703
-0.203	2.06171	-0.203	1.93894	-0.203	1.88164
-0.2032	2.02763	-0.2032	1.89999	-0.2032	1.85346
-0.2034	1.98233	-0.2034	1.87481	-0.2034	1.8375
-0.2036	1.95979	-0.2036	1.87164	-0.2036	1.82368
-0.2038	1.96799	-0.2038	1.88689	-0.2038	1.82027
-0.204	1.99333	-0.204	1.90343	-0.204	1.82997
-0.2042	2.0224	-0.2042	1.92453	-0.2042	1.86141
-0.2044	2.03857	-0.2044	1.93576	-0.2044	1.88565
-0.2046	2.05922	-0.2046	1.9236	-0.2046	1.89735
-0.2048	2.08467	-0.2048	1.94682	-0.2048	1.91028
-0.205	2.08354	-0.205	1.95927	-0.205	1.90137
-0.2052	2.11639	-0.2052	1.96802	-0.2052	1.90552
-0.2054	2.12811	-0.2054	1.99968	-0.2054	1.91998
-0.2056	2.15339	-0.2056	2.00783	-0.2056	1.91915
-0.2058	2.14445	-0.2058	2.02903	-0.2058	1.91815
-0.206	2.1466	-0.206	2.04085	-0.206	1.93868
-0.2062	2.15525	-0.2062	2.04459	-0.2062	1.93954
-0.2064	2.18046	-0.2064	2.05399	-0.2064	1.92994
-0.2066	2.21446	-0.2066	2.10387	-0.2066	1.95065
-0.2068	2.28121	-0.2068	2.14259	-0.2068	1.96988
-0.207	2.31356	-0.207	2.15531	-0.207	1.96841
-0.2072	2.28904	-0.2072	2.13959	-0.2072	1.9527
-0.2074	2.26752	-0.2074	2.0946	-0.2074	1.93117
-0.2076	2.26556	-0.2076	2.07165	-0.2076	1.91434
-0.2078	2.25748	-0.2078	2.06763	-0.2078	1.91629
-0.208	2.24997	-0.208	2.0508	-0.208	1.92162
-0.2082	2.24688	-0.2082	2.04547	-0.2082	1.9241
-0.2084	2.25713	-0.2084	2.04955	-0.2084	1.96305
-0.2086	2.28198	-0.2086	2.05748	-0.2086	1.9915
-0.2088	2.31431	-0.2088	2.07671	-0.2088	2.01241
-0.209	2.34797	-0.209	2.11721	-0.209	2.02733
-0.2092	2.40426	-0.2092	2.12923	-0.2092	2.01377
-0.2094	2.41402	-0.2094	2.14006	-0.2094	2.00901
-0.2096	2.37776	-0.2096	2.14881	-0.2096	2.00396
-0.2098	2.33423	-0.2098	2.15867	-0.2098	2.00859
-0.21	2.2792	-0.21	2.13555	-0.21	2.01438
-0.2102	2.23366	-0.2102	2.13325	-0.2102	2.01725
-0.2104	2.18693	-0.2104	2.09927	-0.2104	2.00088
-0.2106	2.13861	-0.2106	2.05744	-0.2106	1.97223
-0.2108	2.09225	-0.2108	2.00293	-0.2108	1.92622
-0.211	2.05498	-0.211	1.96003	-0.211	1.90735
-0.2112	2.01535	-0.2112	1.90658	-0.2112	1.88255
-0.2114	1.99859	-0.2114	1.88236	-0.2114	1.85083
-0.2116	2.01135	-0.2116	1.88281	-0.2116	1.83553
-0.2118	2.00649	-0.2118	1.87452	-0.2118	1.81347
-0.212	1.98677	-0.212	1.85483	-0.212	1.80177
-0.2122	1.94956	-0.2122	1.84877	-0.2122	1.79929
-0.2124	1.94204	-0.2124	1.83086	-0.2124	1.80603
-0.2126	1.94526	-0.2126	1.82749	-0.2126	1.79933
-0.2128	1.96156	-0.2128	1.85107	-0.2128	1.81117
-0.213	2.0007	-0.213	1.89076	-0.213	1.82261
-0.2132	2.03292	-0.2132	1.92073	-0.2132	1.86177
-0.2134	2.05893	-0.2134	1.95975	-0.2134	1.88434
-0.2136	2.06199	-0.2136	1.97625	-0.2136	1.89514
-0.2138	2.07514	-0.2138	2.00457	-0.2138	1.91734
-0.214	2.08638	-0.214	2.01973	-0.214	1.94024
-0.2142	2.11924	-0.2142	2.00862	-0.2142	1.96542
-0.2144	2.12336	-0.2144	2.00589	-0.2144	1.96567
-0.2146	2.10534	-0.2146	2.00121	-0.2146	1.97103
-0.2148	2.07904	-0.2148	2.00924	-0.2148	1.94925
-0.215	2.05925	-0.215	1.9978	-0.215	1.94954
-0.2152	2.04622	-0.2152	1.9764	-0.2152	1.94589
-0.2154	2.03838	-0.2154	1.96541	-0.2154	1.93702
-0.2156	2.05443	-0.2156	1.97065	-0.2156	1.92316
-0.2158	2.02523	-0.2158	1.93122	-0.2158	1.89653
-0.216	1.96171	-0.216	1.8939	-0.216	1.86272
-0.2162	1.91497	-0.2162	1.86913	-0.2162	1.84108
-0.2164	1.91704	-0.2164	1.85701	-0.2164	1.83049
-0.2166	1.92935	-0.2166	1.85506	-0.2166	1.8187
-0.2168	1.93764	-0.2168	1.84009	-0.2168	1.80837
-0.217	1.96647	-0.217	1.83864	-0.217	1.8218
-0.2172	2.03186	-0.2172	1.8522	-0.2172	1.84536
-0.2174	2.05866	-0.2174	1.88515	-0.2174	1.87052
-0.2176	2.08215	-0.2176	1.9027	-0.2176	1.88417
-0.2178	2.08727	-0.2178	1.93262	-0.2178	1.89084
-0.218	2.11094	-0.218	1.94546	-0.218	1.90821
-0.2182	2.1236	-0.2182	1.96318	-0.2182	1.92047
-0.2184	2.13994	-0.2184	1.99666	-0.2184	1.93149
-0.2186	2.17871	-0.2186	2.01687	-0.2186	1.96011
-0.2188	2.2448	-0.2188	2.05214	-0.2188	1.99373
-0.219	2.29127	-0.219	2.07082	-0.219	2.02244
-0.2192	2.31077	-0.2192	2.07302	-0.2192	2.0384
-0.2194	2.29606	-0.2194	2.10357	-0.2194	2.0512
-0.2196	2.26363	-0.2196	2.09985	-0.2196	2.0352
-0.2198	2.25196	-0.2198	2.08877	-0.2198	2.036
-0.22	2.24667	-0.22	2.09672	-0.22	2.01317
-0.2202	2.25007	-0.2202	2.07595	-0.2202	1.99883
-0.2204	2.22033	-0.2204	2.0785	-0.2204	1.99666
-0.2206	2.18581	-0.2206	2.06405	-0.2206	1.98803
-0.2208	2.16288	-0.2208	2.05191	-0.2208	1.98628
-0.221	2.16361	-0.221	2.02663	-0.221	1.97442
-0.2212	2.16105	-0.2212	2.02405	-0.2212	1.95828
-0.2214	2.14758	-0.2214	1.99712	-0.2214	1.95649
-0.2216	2.14185	-0.2216	1.97541	-0.2216	1.95025
-0.2218	2.13003	-0.2218	1.97296	-0.2218	1.94623
-0.222	2.11883	-0.222	1.9664	-0.222	1.93783
-0.2222	2.11637	-0.2222	1.96915	-0.2222	1.93871
-0.2224	2.13448	-0.2224	1.98949	-0.2224	1.94257
-0.2226	2.14861	-0.2226	1.99828	-0.2226	1.93472
-0.2228	2.12672	-0.2228	2.00569	-0.2228	1.93785
-0.223	2.10602	-0.223	1.98029	-0.223	1.92535
-0.2232	2.08521	-0.2232	1.94928	-0.2232	1.90501
-0.2234	2.02656	-0.2234	1.91558	-0.2234	1.87915
-0.2236	1.95061	-0.2236	1.87703	-0.2236	1.86605
-0.2238	1.90203	-0.2238	1.84202	-0.2238	1.85914
-0.224	1.86074	-0.224	1.82599	-0.224	1.85161
-0.2242	1.84327	-0.2242	1.82861	-0.2242	1.85229
-0.2244	1.83149	-0.2244	1.81219	-0.2244	1.82584
-0.2246	1.82254	-0.2246	1.79372	-0.2246	1.80971
-0.2248	1.81019	-0.2248	1.77821	-0.2248	1.811
-0.225	1.80928	-0.225	1.7833	-0.225	1.80541
-0.2252	1.81554	-0.2252	1.78399	-0.2252	1.79927
-0.2254	1.84211	-0.2254	1.79432	-0.2254	1.80147
-0.2256	1.83213	-0.2256	1.79956	-0.2256	1.79851
-0.2258	1.84752	-0.2258	1.80061	-0.2258	1.80584
-0.226	1.87514	-0.226	1.8114	-0.226	1.81303
-0.2262	1.8874	-0.2262	1.81444	-0.2262	1.83101
-0.2264	1.90476	-0.2264	1.8429	-0.2264	1.85049
-0.2266	1.89541	-0.2266	1.85319	-0.2266	1.86838
-0.2268	1.87036	-0.2268	1.86656	-0.2268	1.87158
-0.227	1.89235	-0.227	1.88011	-0.227	1.89151
-0.2272	1.92341	-0.2272	1.89908	-0.2272	1.91132
-0.2274	1.968	-0.2274	1.92749	-0.2274	1.93316
-0.2276	1.97007	-0.2276	1.92132	-0.2276	1.94229
-0.2278	1.93886	-0.2278	1.9093	-0.2278	1.9436
-0.228	1.90768	-0.228	1.88434	-0.228	1.9288
-0.2282	1.87144	-0.2282	1.86932	-0.2282	1.92026
-0.2284	1.83665	-0.2284	1.83781	-0.2284	1.90835
-0.2286	1.78389	-0.2286	1.8236	-0.2286	1.88766
-0.2288	1.76232	-0.2288	1.79705	-0.2288	1.88446
-0.229	1.75497	-0.229	1.79633	-0.229	1.88001
-0.2292	1.76648	-0.2292	1.79537	-0.2292	1.87078
-0.2294	1.79278	-0.2294	1.79765	-0.2294	1.88753
-0.2296	1.80329	-0.2296	1.8103	-0.2296	1.8923
-0.2298	1.8232	-0.2298	1.83362	-0.2298	1.90213
-0.23	1.83318	-0.23	1.86538	-0.23	1.92187
-0.2302	1.85416	-0.2302	1.88771	-0.2302	1.9286
-0.2304	1.90262	-0.2304	1.91881	-0.2304	1.94716
-0.2306	1.92525	-0.2306	1.94074	-0.2306	1.94759
-0.2308	1.93999	-0.2308	1.93978	-0.2308	1.95582
-0.231	1.94901	-0.231	1.9416	-0.231	1.96611
-0.2312	1.94808	-0.2312	1.92843	-0.2312	1.9643
-0.2314	1.94243	-0.2314	1.91504	-0.2314	1.97072
-0.2316	1.92547	-0.2316	1.90505	-0.2316	1.95609
-0.2318	1.88427	-0.2318	1.90408	-0.2318	1.94221
-0.232	1.85066	-0.232	1.88107	-0.232	1.9305
-0.2322	1.84745	-0.2322	1.86286	-0.2322	1.91822
-0.2324	1.84315	-0.2324	1.86951	-0.2324	1.91032
-0.2326	1.84499	-0.2326	1.87373	-0.2326	1.92203
-0.2328	1.85818	-0.2328	1.8883	-0.2328	1.92291
-0.233	1.86705	-0.233	1.90407	-0.233	1.94327
-0.2332	1.87924	-0.2332	1.91045	-0.2332	1.94853
-0.2334	1.88445	-0.2334	1.91655	-0.2334	1.96443
-0.2336	1.90092	-0.2336	1.92905	-0.2336	1.98392
-0.2338	1.93793	-0.2338	1.94592	-0.2338	1.99617
-0.234	1.96136	-0.234	1.97557	-0.234	1.99538
-0.2342	1.98381	-0.2342	1.98977	-0.2342	2.02355
-0.2344	1.9901	-0.2344	2.00751	-0.2344	2.02458
-0.2346	2.01326	-0.2346	2.00942	-0.2346	2.03446
-0.2348	1.98683	-0.2348	2.0075	-0.2348	2.03073
-0.235	1.9671	-0.235	1.99521	-0.235	2.03278
-0.2352	1.94935	-0.2352	1.97897	-0.2352	2.03402
-0.2354	1.93448	-0.2354	1.96612	-0.2354	2.01792
-0.2356	1.91366	-0.2356	1.94895	-0.2356	2.01516
-0.2358	1.88421	-0.2358	1.93586	-0.2358	2.00779
-0.236	1.87769	-0.236	1.92086	-0.236	1.99664
-0.2362	1.89224	-0.2362	1.93484	-0.2362	1.99849
-0.2364	1.91525	-0.2364	1.943	-0.2364	2.00441
-0.2366	1.96518	-0.2366	1.9573	-0.2366	2.012
-0.2368	1.99051	-0.2368	1.96125	-0.2368	2.00062
-0.237	1.99715	-0.237	1.9609	-0.237	2.00824
-0.2372	2.01695	-0.2372	1.97114	-0.2372	2.01192
-0.2374	2.03638	-0.2374	1.97959	-0.2374	2.01953
-0.2376	2.07684	-0.2376	1.99829	-0.2376	2.04625
-0.2378	2.0697	-0.2378	2.0033	-0.2378	2.03535
-0.238	2.08605	-0.238	2.01906	-0.238	2.04299
-0.2382	2.08797	-0.2382	2.01242	-0.2382	2.05354
-0.2384	2.07405	-0.2384	2.00988	-0.2384	2.04252
-0.2386	2.04058	-0.2386	1.99877	-0.2386	2.04086
-0.2388	2.04433	-0.2388	1.99351	-0.2388	2.03561
-0.239	2.05089	-0.239	1.99274	-0.239	2.03909
-0.2392	2.05891	-0.2392	1.98986	-0.2392	2.03965
-0.2394	2.08406	-0.2394	1.99552	-0.2394	2.03204
-0.2396	2.09516	-0.2396	2.00077	-0.2396	2.03386
-0.2398	2.10265	-0.2398	2.00977	-0.2398	2.04685
-0.24	2.11776	-0.24	1.99507	-0.24	2.0424
-0.2402	2.10279	-0.2402	2.01591	-0.2402	2.04851
-0.2404	2.13277	-0.2404	2.03463	-0.2404	2.07163
-0.2406	2.14453	-0.2406	2.04795	-0.2406	2.08082
-0.2408	2.1687	-0.2408	2.05369	-0.2408	2.09509
-0.241	2.18888	-0.241	2.07778	-0.241	2.10277
-0.2412	2.19068	-0.2412	2.08259	-0.2412	2.11552
-0.2414	2.20754	-0.2414	2.09384	-0.2414	2.11777
-0.2416	2.21755	-0.2416	2.09211	-0.2416	2.10817
-0.2418	2.19338	-0.2418	2.08604	-0.2418	2.11079
-0.242	2.18194	-0.242	2.08447	-0.242	2.12101
-0.2422	2.15657	-0.2422	2.09627	-0.2422	2.12295
-0.2424	2.13267	-0.2424	2.09154	-0.2424	2.12497
-0.2426	2.11232	-0.2426	2.07794	-0.2426	2.12835
-0.2428	2.10287	-0.2428	2.06646	-0.2428	2.12352
-0.243	2.09051	-0.243	2.07044	-0.243	2.12838
-0.2432	2.06411	-0.2432	2.06028	-0.2432	2.12859
-0.2434	2.05629	-0.2434	2.06499	-0.2434	2.13198
-0.2436	2.0397	-0.2436	2.063	-0.2436	2.12283
-0.2438	2.03574	-0.2438	2.06905	-0.2438	2.12232
-0.244	2.04723	-0.244	2.06218	-0.244	2.10713
-0.2442	2.04788	-0.2442	2.06138	-0.2442	2.12085
-0.2444	2.0515	-0.2444	2.04872	-0.2444	2.12232
-0.2446	2.03464	-0.2446	2.04639	-0.2446	2.10914
-0.2448	1.98936	-0.2448	2.02985	-0.2448	2.10738
-0.245	1.95461	-0.245	2.00987	-0.245	2.09773
-0.2452	1.92391	-0.2452	1.97542	-0.2452	2.08239
-0.2454	1.88038	-0.2454	1.95292	-0.2454	2.06059
-0.2456	1.86064	-0.2456	1.93262	-0.2456	2.05064
-0.2458	1.85055	-0.2458	1.93241	-0.2458	2.04357
-0.246	1.85401	-0.246	1.92501	-0.246	2.03656
-0.2462	1.85891	-0.2462	1.9301	-0.2462	2.04471
-0.2464	1.86179	-0.2464	1.93473	-0.2464	2.02922
-0.2466	1.88703	-0.2466	1.94032	-0.2466	2.02546
-0.2468	1.90186	-0.2468	1.94458	-0.2468	2.03457
-0.247	1.91577	-0.247	1.95854	-0.247	2.04516
-0.2472	1.92769	-0.2472	1.9581	-0.2472	2.04229
-0.2474	1.92285	-0.2474	1.96457	-0.2474	2.05879
-0.2476	1.92942	-0.2476	1.96156	-0.2476	2.04327
-0.2478	1.93882	-0.2478	1.96092	-0.2478	2.04597
-0.248	1.94495	-0.248	1.96888	-0.248	2.04406
-0.2482	1.93436	-0.2482	1.95636	-0.2482	2.03622
-0.2484	1.93261	-0.2484	1.95475	-0.2484	2.03718
-0.2486	1.93895	-0.2486	1.95041	-0.2486	2.04381
-0.2488	1.93154	-0.2488	1.9627	-0.2488	2.03592
-0.249	1.92872	-0.249	1.96774	-0.249	2.04434
-0.2492	1.91127	-0.2492	1.96415	-0.2492	2.03625
-0.2494	1.91264	-0.2494	1.97384	-0.2494	2.04283
-0.2496	1.91946	-0.2496	1.96811	-0.2496	2.05205
-0.2498	1.90663	-0.2498	1.96892	-0.2498	2.05074
-0.25	1.92019	-0.25	1.96334	-0.25	2.05978
