# Supplementary material for: Quantized spin Hall conductance in a magnetically doped two dimensional topological insulator
Source: Nat Commun. 2021 May 27;12:3193. doi: 10.1038/s41467-021-23262-1 (PMC8160016; doi:10.1038/s41467-021-23262-1)
Supplement: Supplementary file 1 — Source Data [file 41467_2021_23262_MOESM1_ESM.zip › Fig3c.csv]

Temp	Mean G	Error in G
K	e\+(2)/h	e\+(2)/h
0.018	2.08	0.058
0.095	2.086	0.065
0.19	2.04	0.035
0.265	2.055	0.04
0.375	1.99	0.02
0.525	1.916	0.015
0.675	1.874	0.028
0.82	1.823	0.017
0.96	1.76	0.026
1.37	1.728	0.019
1.62	1.678	0.0155
1.9	1.646	0.022
4.2	1.483	0.03
6.8	1.534	0.0054
8.5	1.564	0.015
13.5	1.621	0.004
16.3	1.893	0.004
19.1	2.184
22	2.48
24.9	2.71
27.7	2.858
30.5	2.93
33.7	2.94
36.7	2.95
39.8	2.93
