# Supplementary material for: Quantized spin Hall conductance in a magnetically doped two dimensional topological insulator
Source: Nat Commun. 2021 May 27;12:3193. doi: 10.1038/s41467-021-23262-1 (PMC8160016; doi:10.1038/s41467-021-23262-1)
Supplement: Supplementary file 1 — Source Data [file 41467_2021_23262_MOESM1_ESM.zip › Fig3c_Inset.csv]

Vg	G
V	e^2/h
-0.07	5.45147
-0.0702	5.71954
-0.0704	5.85527
-0.0706	5.58719
-0.0708	5.26409
-0.071	4.94371
-0.0712	4.8613
-0.0714	4.96256
-0.0716	5.04366
-0.0718	5.15316
-0.072	5.0672
-0.0722	4.63966
-0.0724	4.23868
-0.0726	4.10823
-0.0728	4.24285
-0.073	4.32326
-0.0732	4.27199
-0.0734	4.38686
-0.0736	4.5222
-0.0738	4.6146
-0.074	4.61794
-0.0742	4.56062
-0.0744	4.47215
-0.0746	4.45787
-0.0748	4.5548
-0.075	4.53531
-0.0752	4.25496
-0.0754	3.95608
-0.0756	3.7431
-0.0758	3.7545
-0.076	3.95853
-0.0762	4.04622
-0.0764	4.14884
-0.0766	4.2436
-0.0768	4.23076
-0.077	4.03484
-0.0772	3.897
-0.0774	3.79195
-0.0776	3.70819
-0.0778	3.86351
-0.078	4.1044
-0.0782	4.22954
-0.0784	4.07317
-0.0786	3.78053
-0.0788	3.58778
-0.079	3.4363
-0.0792	3.31717
-0.0794	3.34091
-0.0796	3.4207
-0.0798	3.61633
-0.08	3.80748
-0.0802	3.8132
-0.0804	3.72235
-0.0806	3.58402
-0.0808	3.24946
-0.081	3.00947
-0.0812	3.03052
-0.0814	3.0353
-0.0816	2.94222
-0.0818	2.63127
-0.082	2.41722
-0.0822	2.35968
-0.0824	2.40717
-0.0826	2.4852
-0.0828	2.58803
-0.083	2.77544
-0.0832	3.11114
-0.0834	3.3116
-0.0836	3.30168
-0.0838	3.22403
-0.084	3.16952
-0.0842	2.99542
-0.0844	2.81484
-0.0846	2.76915
-0.0848	2.67411
-0.085	2.46957
-0.0852	2.35677
-0.0854	2.36059
-0.0856	2.49301
-0.0858	2.66362
-0.086	2.85562
-0.0862	2.99095
-0.0864	3.11762
-0.0866	3.27241
-0.0868	3.25705
-0.087	3.15
-0.0872	2.97652
-0.0874	2.75515
-0.0876	2.71786
-0.0878	2.75373
-0.088	2.74628
-0.0882	2.62876
-0.0884	2.30328
-0.0886	2.04038
-0.0888	2.05271
-0.089	2.16598
-0.0892	2.33725
-0.0894	2.51924
-0.0896	2.71469
-0.0898	2.68008
-0.09	2.54221
-0.0902	2.3829
-0.0904	2.25247
-0.0906	2.24941
-0.0908	2.29216
-0.091	2.1699
-0.0912	2.0453
-0.0914	2.10904
-0.0916	2.078
-0.0918	2.10162
-0.092	2.28243
-0.0922	2.31447
-0.0924	2.11323
-0.0926	1.80629
-0.0928	1.65475
-0.093	1.82719
-0.0932	2.15316
-0.0934	2.30127
-0.0936	2.15675
-0.0938	1.93214
-0.094	1.89049
-0.0942	1.9347
-0.0944	1.93739
-0.0946	1.98215
-0.0948	2.02871
-0.095	2.01383
-0.0952	1.95036
-0.0954	1.83944
-0.0956	1.7479
-0.0958	1.72103
-0.096	1.83702
-0.0962	1.96344
-0.0964	2.01778
-0.0966	2.05394
-0.0968	1.89011
-0.097	1.71998
-0.0972	1.69343
-0.0974	1.84686
-0.0976	2.08265
-0.0978	2.1814
-0.098	2.24211
-0.0982	2.41788
-0.0984	2.48457
-0.0986	2.3006
-0.0988	2.27444
-0.099	2.20224
-0.0992	1.99479
-0.0994	1.77378
-0.0996	1.62652
-0.0998	1.65425
-0.1	1.73406
-0.1002	1.8177
-0.1004	1.85939
-0.1006	1.84998
-0.1008	1.7869
-0.101	1.6442
-0.1012	1.59742
-0.1014	1.55556
-0.1016	1.58658
-0.1018	1.75502
-0.102	1.92424
-0.1022	1.98525
-0.1024	1.93945
-0.1026	1.91923
-0.1028	1.93012
-0.103	1.95863
-0.1032	1.95976
-0.1034	1.96719
-0.1036	1.86012
-0.1038	1.72485
-0.104	1.8115
-0.1042	1.85207
-0.1044	1.72772
-0.1046	1.5678
-0.1048	1.48822
-0.105	1.48102
-0.1052	1.47938
-0.1054	1.44822
-0.1056	1.34689
-0.1058	1.27852
-0.106	1.25861
-0.1062	1.25098
-0.1064	1.26944
-0.1066	1.4119
-0.1068	1.58798
-0.107	1.7396
-0.1072	1.83316
-0.1074	1.89662
-0.1076	1.88216
-0.1078	1.63286
-0.108	1.42321
-0.1082	1.47891
-0.1084	1.64836
-0.1086	1.77854
-0.1088	1.92172
-0.109	2.13245
-0.1092	2.31952
-0.1094	2.34268
-0.1096	2.18507
-0.1098	2.08273
-0.11	2.07785
-0.1102	2.05125
-0.1104	2.01107
-0.1106	1.97934
-0.1108	1.94799
-0.111	1.94044
-0.1112	2.0223
-0.1114	2.03041
-0.1116	1.9012
-0.1118	1.94055
-0.112	1.93137
-0.1122	1.87004
-0.1124	1.84593
-0.1126	1.82099
-0.1128	1.78648
-0.113	1.77481
-0.1132	1.79349
-0.1134	1.87526
-0.1136	1.99921
-0.1138	2.05437
-0.114	2.07615
-0.1142	2.07531
-0.1144	2.04563
-0.1146	2.08273
-0.1148	2.12472
-0.115	2.13829
-0.1152	2.11873
-0.1154	2.05401
-0.1156	1.95399
-0.1158	2.00833
-0.116	2.03759
-0.1162	2.00544
-0.1164	2.07157
-0.1166	2.08116
-0.1168	2.00005
-0.117	1.85315
-0.1172	1.78597
-0.1174	1.79077
-0.1176	1.82144
-0.1178	1.84547
-0.118	1.86116
-0.1182	1.84842
-0.1184	1.72474
-0.1186	1.62299
-0.1188	1.53943
-0.119	1.49766
-0.1192	1.59953
-0.1194	1.78142
-0.1196	1.952
-0.1198	1.93585
-0.12	1.89885
-0.1202	1.90715
-0.1204	1.95394
-0.1206	1.98113
-0.1208	2.01829
-0.121	1.85325
-0.1212	1.9045
-0.1214	2.17999
-0.1216	2.33561
-0.1218	2.27121
-0.122	2.05821
-0.1222	1.90909
-0.1224	1.85385
-0.1226	1.92298
-0.1228	1.9694
-0.123	2.01744
-0.1232	2.14135
-0.1234	2.15881
-0.1236	2.01998
-0.1238	1.82311
-0.124	1.61586
-0.1242	1.55986
-0.1244	1.62733
-0.1246	1.61006
-0.1248	1.70207
-0.125	2.0068
-0.1252	2.11953
-0.1254	2.01563
-0.1256	1.90292
-0.1258	1.82055
-0.126	1.95691
-0.1262	2.03751
-0.1264	2.05013
-0.1266	2.03301
-0.1268	1.96517
-0.127	1.85548
-0.1272	1.76247
-0.1274	1.7727
-0.1276	1.85096
-0.1278	1.82832
-0.128	1.69638
-0.1282	1.62124
-0.1284	1.61268
-0.1286	1.68772
-0.1288	1.79406
-0.129	1.87007
-0.1292	1.96995
-0.1294	2.09241
-0.1296	2.17587
-0.1298	2.20588
-0.13	2.14072
-0.1302	2.12408
-0.1304	2.08973
-0.1306	2.10288
-0.1308	2.11495
-0.131	2.15609
-0.1312	2.21129
-0.1314	2.21919
-0.1316	2.19717
-0.1318	2.15291
-0.132	2.11382
-0.1322	2.13866
-0.1324	2.14364
-0.1326	2.11971
-0.1328	2.09781
-0.133	2.0901
-0.1332	2.06872
-0.1334	2.07613
-0.1336	2.14311
-0.1338	2.19227
-0.134	2.17559
-0.1342	2.16445
-0.1344	2.23591
-0.1346	2.32554
-0.1348	2.41191
-0.135	2.43337
-0.1352	2.42792
-0.1354	2.44832
-0.1356	2.47131
-0.1358	2.37995
-0.136	2.14775
-0.1362	1.84129
-0.1364	1.68473
-0.1366	1.57072
-0.1368	1.45481
-0.137	1.4742
-0.1372	1.67432
-0.1374	1.81615
-0.1376	1.86201
-0.1378	1.88062
-0.138	1.921
-0.1382	1.90595
-0.1384	1.90816
-0.1386	1.93463
-0.1388	1.97657
-0.139	1.95092
-0.1392	1.83948
-0.1394	1.80957
-0.1396	1.84853
-0.1398	1.85611
-0.14	1.79746
-0.1402	1.7986
-0.1404	1.79868
-0.1406	1.79917
-0.1408	1.81981
-0.141	1.86742
-0.1412	1.903
-0.1414	1.87578
-0.1416	1.82512
-0.1418	1.8252
-0.142	1.81932
-0.1422	1.83917
-0.1424	1.87642
-0.1426	1.93666
-0.1428	2.03515
-0.143	2.06346
-0.1432	2.0652
-0.1434	2.06795
-0.1436	2.05099
-0.1438	1.99062
-0.144	1.96181
-0.1442	1.96399
-0.1444	1.94413
-0.1446	1.86958
-0.1448	1.84011
-0.145	1.87228
-0.1452	1.93132
-0.1454	1.97793
-0.1456	2.00236
-0.1458	2.0932
-0.146	2.20556
-0.1462	2.23501
-0.1464	2.20109
-0.1466	2.16457
-0.1468	2.09117
-0.147	2.04188
-0.1472	2.08012
-0.1474	2.13968
-0.1476	2.16652
-0.1478	2.1202
-0.148	2.0012
-0.1482	1.96484
-0.1484	1.9718
-0.1486	1.97465
-0.1488	1.98276
-0.149	2.03263
-0.1492	2.05155
-0.1494	2.05891
-0.1496	2.06497
-0.1498	2.06622
-0.15	2.0764
-0.1502	2.05884
-0.1504	2.06646
-0.1506	2.05225
-0.1508	2.02489
-0.151	2.03509
-0.1512	2.10294
-0.1514	2.17074
-0.1516	2.17248
-0.1518	2.20125
-0.152	2.24108
-0.1522	2.31628
-0.1524	2.32009
-0.1526	2.26096
-0.1528	2.19669
-0.153	2.15824
-0.1532	2.16132
-0.1534	2.15425
-0.1536	2.08506
-0.1538	1.99568
-0.154	1.97614
-0.1542	1.99658
-0.1544	2.00166
-0.1546	1.99571
-0.1548	1.94622
-0.155	1.92163
-0.1552	1.90773
-0.1554	1.93395
-0.1556	1.97612
-0.1558	1.99802
-0.156	2.08684
-0.1562	2.11974
-0.1564	2.06888
-0.1566	2.01881
-0.1568	2.0235
-0.157	2.01245
-0.1572	1.9584
-0.1574	1.95553
-0.1576	2.06169
-0.1578	2.2202
-0.158	2.29253
-0.1582	2.232
-0.1584	2.15405
-0.1586	2.09788
-0.1588	2.11486
-0.159	2.14139
-0.1592	2.15491
-0.1594	2.14495
-0.1596	2.17384
-0.1598	2.20521
-0.16	2.21921
-0.1602	2.23831
-0.1604	2.21736
-0.1606	2.18687
-0.1608	2.2513
-0.161	2.29788
-0.1612	2.29525
-0.1614	2.24182
-0.1616	2.22572
-0.1618	2.25593
-0.162	2.23313
-0.1622	2.23445
-0.1624	2.25474
-0.1626	2.26881
-0.1628	2.26891
-0.163	2.25936
-0.1632	2.27711
-0.1634	2.38344
-0.1636	2.47121
-0.1638	2.41157
-0.164	2.38842
-0.1642	2.38277
-0.1644	2.31955
-0.1646	2.22236
-0.1648	2.13459
-0.165	2.03168
-0.1652	2.01115
-0.1654	2.08421
-0.1656	2.18745
-0.1658	2.25501
-0.166	2.32359
-0.1662	2.33933
-0.1664	2.36278
-0.1666	2.38066
-0.1668	2.37561
-0.167	2.27277
-0.1672	2.17626
-0.1674	2.13509
-0.1676	2.10949
-0.1678	2.10065
-0.168	2.11779
-0.1682	2.11067
-0.1684	2.08471
-0.1686	2.07713
-0.1688	2.04209
-0.169	1.99937
-0.1692	1.9503
-0.1694	1.92617
-0.1696	1.91446
-0.1698	1.89164
-0.17	1.88823
-0.1702	1.90045
-0.1704	1.94969
-0.1706	1.9963
-0.1708	2.02638
-0.171	2.05227
-0.1712	2.06148
-0.1714	2.06755
-0.1716	2.06026
-0.1718	2.08101
-0.172	2.15341
-0.1722	2.22159
-0.1724	2.23326
-0.1726	2.16631
-0.1728	2.0629
-0.173	2.05823
-0.1732	2.06115
-0.1734	2.09248
-0.1736	2.10709
-0.1738	2.03023
-0.174	1.89349
-0.1742	1.79327
-0.1744	1.71141
-0.1746	1.66598
-0.1748	1.66183
-0.175	1.6662
-0.1752	1.68058
-0.1754	1.72155
-0.1756	1.80806
-0.1758	1.86365
-0.176	1.88084
-0.1762	1.89809
-0.1764	1.90733
-0.1766	1.90506
-0.1768	1.90888
-0.177	1.95083
-0.1772	1.96368
-0.1774	1.94531
-0.1776	1.89603
-0.1778	1.86488
-0.178	1.8738
-0.1782	1.92114
-0.1784	1.96062
-0.1786	1.9465
-0.1788	1.93611
-0.179	1.98982
-0.1792	1.99047
-0.1794	1.91467
-0.1796	1.83403
-0.1798	1.77976
-0.18	1.74879
-0.1802	1.72987
-0.1804	1.75564
-0.1806	1.79207
-0.1808	1.83006
-0.181	1.86657
-0.1812	1.82083
-0.1814	1.75488
-0.1816	1.7525
-0.1818	1.82337
-0.182	1.88542
-0.1822	1.93533
-0.1824	1.94347
-0.1826	1.97161
-0.1828	1.99734
-0.183	1.9654
-0.1832	1.91567
-0.1834	1.92128
-0.1836	1.95167
-0.1838	2.01492
-0.184	2.03532
-0.1842	2.0337
-0.1844	2.01524
-0.1846	1.96828
-0.1848	1.97557
-0.185	2.04828
-0.1852	2.13726
-0.1854	2.21933
-0.1856	2.32021
-0.1858	2.37813
-0.186	2.44688
-0.1862	2.46088
-0.1864	2.39
-0.1866	2.30433
-0.1868	2.16335
-0.187	2.07187
-0.1872	2.10385
-0.1874	2.22132
-0.1876	2.30104
-0.1878	2.35347
-0.188	2.33957
-0.1882	2.30394
-0.1884	2.28918
-0.1886	2.24148
-0.1888	2.19359
-0.189	2.15608
-0.1892	2.13771
-0.1894	2.12299
-0.1896	2.13715
-0.1898	2.15809
-0.19	2.15221
-0.1902	2.09422
-0.1904	2.03721
-0.1906	2.02987
-0.1908	2.01924
-0.191	1.97903
-0.1912	1.96352
-0.1914	1.93672
-0.1916	1.90141
-0.1918	1.91724
-0.192	1.95105
-0.1922	1.95275
-0.1924	1.95967
-0.1926	1.95217
-0.1928	1.94557
-0.193	1.95315
-0.1932	1.92837
-0.1934	1.88951
-0.1936	1.90602
-0.1938	1.92021
-0.194	1.96392
-0.1942	1.99171
-0.1944	2.03079
-0.1946	2.04973
-0.1948	2.03728
-0.195	2.02461
-0.1952	2.03013
-0.1954	2.04622
-0.1956	2.07085
-0.1958	2.07234
-0.196	2.07825
-0.1962	2.07415
-0.1964	2.10272
-0.1966	2.0803
-0.1968	2.06027
-0.197	2.02667
-0.1972	2.02214
-0.1974	2.01116
-0.1976	1.98383
-0.1978	1.93465
-0.198	1.9121
-0.1982	1.90286
-0.1984	1.90175
-0.1986	1.8961
-0.1988	1.92796
-0.199	1.93033
-0.1992	1.90735
-0.1994	1.91329
-0.1996	1.95029
-0.1998	1.94408
-0.2	1.90971
-0.2002	1.88482
-0.2004	1.93355
-0.2006	1.98861
-0.2008	2.04433
-0.201	2.03802
-0.2012	2.07576
-0.2014	2.13555
-0.2016	2.15959
-0.2018	2.15222
-0.202	2.14402
-0.2022	2.10915
-0.2024	2.10411
-0.2026	2.06527
-0.2028	2.05626
-0.203	2.06171
-0.2032	2.02763
-0.2034	1.98233
-0.2036	1.95979
-0.2038	1.96799
-0.204	1.99333
-0.2042	2.0224
-0.2044	2.03857
-0.2046	2.05922
-0.2048	2.08467
-0.205	2.08354
-0.2052	2.11639
-0.2054	2.12811
-0.2056	2.15339
-0.2058	2.14445
-0.206	2.1466
-0.2062	2.15525
-0.2064	2.18046
-0.2066	2.21446
-0.2068	2.28121
-0.207	2.31356
-0.2072	2.28904
-0.2074	2.26752
-0.2076	2.26556
-0.2078	2.25748
-0.208	2.24997
-0.2082	2.24688
-0.2084	2.25713
-0.2086	2.28198
-0.2088	2.31431
-0.209	2.34797
-0.2092	2.40426
-0.2094	2.41402
-0.2096	2.37776
-0.2098	2.33423
-0.21	2.2792
-0.2102	2.23366
-0.2104	2.18693
-0.2106	2.13861
-0.2108	2.09225
-0.211	2.05498
-0.2112	2.01535
-0.2114	1.99859
-0.2116	2.01135
-0.2118	2.00649
-0.212	1.98677
-0.2122	1.94956
-0.2124	1.94204
-0.2126	1.94526
-0.2128	1.96156
-0.213	2.0007
-0.2132	2.03292
-0.2134	2.05893
-0.2136	2.06199
-0.2138	2.07514
-0.214	2.08638
-0.2142	2.11924
-0.2144	2.12336
-0.2146	2.10534
-0.2148	2.07904
-0.215	2.05925
-0.2152	2.04622
-0.2154	2.03838
-0.2156	2.05443
-0.2158	2.02523
-0.216	1.96171
-0.2162	1.91497
-0.2164	1.91704
-0.2166	1.92935
-0.2168	1.93764
-0.217	1.96647
-0.2172	2.03186
-0.2174	2.05866
-0.2176	2.08215
-0.2178	2.08727
-0.218	2.11094
-0.2182	2.1236
-0.2184	2.13994
-0.2186	2.17871
-0.2188	2.2448
-0.219	2.29127
-0.2192	2.31077
-0.2194	2.29606
-0.2196	2.26363
-0.2198	2.25196
-0.22	2.24667
-0.2202	2.25007
-0.2204	2.22033
-0.2206	2.18581
-0.2208	2.16288
-0.221	2.16361
-0.2212	2.16105
-0.2214	2.14758
-0.2216	2.14185
-0.2218	2.13003
-0.222	2.11883
-0.2222	2.11637
-0.2224	2.13448
-0.2226	2.14861
-0.2228	2.12672
-0.223	2.10602
-0.2232	2.08521
-0.2234	2.02656
-0.2236	1.95061
-0.2238	1.90203
-0.224	1.86074
-0.2242	1.84327
-0.2244	1.83149
-0.2246	1.82254
-0.2248	1.81019
-0.225	1.80928
-0.2252	1.81554
-0.2254	1.84211
-0.2256	1.83213
-0.2258	1.84752
-0.226	1.87514
-0.2262	1.8874
-0.2264	1.90476
-0.2266	1.89541
-0.2268	1.87036
-0.227	1.89235
-0.2272	1.92341
-0.2274	1.968
-0.2276	1.97007
-0.2278	1.93886
-0.228	1.90768
-0.2282	1.87144
-0.2284	1.83665
-0.2286	1.78389
-0.2288	1.76232
-0.229	1.75497
-0.2292	1.76648
-0.2294	1.79278
-0.2296	1.80329
-0.2298	1.8232
-0.23	1.83318
-0.2302	1.85416
-0.2304	1.90262
-0.2306	1.92525
-0.2308	1.93999
-0.231	1.94901
-0.2312	1.94808
-0.2314	1.94243
-0.2316	1.92547
-0.2318	1.88427
-0.232	1.85066
-0.2322	1.84745
-0.2324	1.84315
-0.2326	1.84499
-0.2328	1.85818
-0.233	1.86705
-0.2332	1.87924
-0.2334	1.88445
-0.2336	1.90092
-0.2338	1.93793
-0.234	1.96136
-0.2342	1.98381
-0.2344	1.9901
-0.2346	2.01326
-0.2348	1.98683
-0.235	1.9671
-0.2352	1.94935
-0.2354	1.93448
-0.2356	1.91366
-0.2358	1.88421
-0.236	1.87769
-0.2362	1.89224
-0.2364	1.91525
-0.2366	1.96518
-0.2368	1.99051
-0.237	1.99715
-0.2372	2.01695
-0.2374	2.03638
-0.2376	2.07684
-0.2378	2.0697
-0.238	2.08605
-0.2382	2.08797
-0.2384	2.07405
-0.2386	2.04058
-0.2388	2.04433
-0.239	2.05089
-0.2392	2.05891
-0.2394	2.08406
-0.2396	2.09516
-0.2398	2.10265
-0.24	2.11776
-0.2402	2.10279
-0.2404	2.13277
-0.2406	2.14453
-0.2408	2.1687
-0.241	2.18888
-0.2412	2.19068
-0.2414	2.20754
-0.2416	2.21755
-0.2418	2.19338
-0.242	2.18194
-0.2422	2.15657
-0.2424	2.13267
-0.2426	2.11232
-0.2428	2.10287
-0.243	2.09051
-0.2432	2.06411
-0.2434	2.05629
-0.2436	2.0397
-0.2438	2.03574
-0.244	2.04723
-0.2442	2.04788
-0.2444	2.0515
-0.2446	2.03464
-0.2448	1.98936
-0.245	1.95461
-0.2452	1.92391
-0.2454	1.88038
-0.2456	1.86064
-0.2458	1.85055
-0.246	1.85401
-0.2462	1.85891
-0.2464	1.86179
-0.2466	1.88703
-0.2468	1.90186
-0.247	1.91577
-0.2472	1.92769
-0.2474	1.92285
-0.2476	1.92942
-0.2478	1.93882
-0.248	1.94495
-0.2482	1.93436
-0.2484	1.93261
-0.2486	1.93895
-0.2488	1.93154
-0.249	1.92872
-0.2492	1.91127
-0.2494	1.91264
-0.2496	1.91946
-0.2498	1.90663
-0.25	1.92019
-0.2502	1.9451
-0.2504	1.96962
-0.2506	1.96292
-0.2508	1.96357
-0.251	1.97153
-0.2512	1.97766
-0.2514	1.98106
-0.2516	2.00905
-0.2518	2.00722
-0.252	1.99608
-0.2522	1.98787
-0.2524	1.99074
-0.2526	1.99928
-0.2528	1.97476
-0.253	1.95681
-0.2532	1.95037
-0.2534	1.9367
-0.2536	1.93716
-0.2538	1.91831
-0.254	1.89568
-0.2542	1.87532
-0.2544	1.86921
-0.2546	1.86645
-0.2548	1.87195
-0.255	1.87027
-0.2552	1.87592
-0.2554	1.88098
-0.2556	1.89247
-0.2558	1.88418
-0.256	1.88706
-0.2562	1.88817
-0.2564	1.90297
-0.2566	1.92425
-0.2568	1.94763
-0.257	1.95735
-0.2572	1.96541
-0.2574	1.96213
-0.2576	1.95371
-0.2578	1.9372
-0.258	1.92221
-0.2582	1.93749
-0.2584	1.97188
-0.2586	1.99278
-0.2588	2.00366
-0.259	2.02295
-0.2592	2.04517
-0.2594	2.0504
-0.2596	2.05469
-0.2598	2.04149
-0.26	2.02851
-0.2602	2.05073
-0.2604	2.06648
-0.2606	2.09179
-0.2608	2.09832
-0.261	2.09145
-0.2612	2.10207
-0.2614	2.10658
-0.2616	2.0827
-0.2618	2.04853
-0.262	2.03695
-0.2622	2.01919
-0.2624	2.00423
-0.2626	1.99172
-0.2628	1.97316
-0.263	1.96027
-0.2632	1.97248
-0.2634	1.9733
-0.2636	1.97566
-0.2638	1.97393
-0.264	1.95444
-0.2642	1.94474
-0.2644	1.94969
-0.2646	1.99135
-0.2648	2.0166
-0.265	2.06836
-0.2652	2.09718
-0.2654	2.105
-0.2656	2.1099
-0.2658	2.10418
-0.266	2.09506
-0.2662	2.09633
-0.2664	2.08414
-0.2666	2.07156
-0.2668	2.06087
-0.267	2.06173
-0.2672	2.03366
-0.2674	2.01568
-0.2676	1.97412
-0.2678	1.92383
-0.268	1.89075
-0.2682	1.87826
-0.2684	1.90052
-0.2686	1.92696
-0.2688	1.93281
-0.269	1.9164
-0.2692	1.92916
-0.2694	1.93761
-0.2696	1.96942
-0.2698	1.99473
-0.27	2.00931
-0.2702	2.01969
-0.2704	2.01801
-0.2706	2.01334
-0.2708	2.02201
-0.271	2.04421
-0.2712	2.05954
-0.2714	2.0462
-0.2716	2.03227
-0.2718	2.01736
-0.272	2.02512
-0.2722	2.03304
-0.2724	2.04668
-0.2726	2.01966
-0.2728	2.01382
-0.273	2.02063
-0.2732	2.00499
-0.2734	1.96243
-0.2736	1.92863
-0.2738	1.91759
-0.274	1.91219
-0.2742	1.89771
-0.2744	1.87921
-0.2746	1.86748
-0.2748	1.86813
-0.275	1.87625
-0.2752	1.89969
-0.2754	1.90529
-0.2756	1.9341
-0.2758	1.95409
-0.276	1.98064
-0.2762	2.00456
-0.2764	2.0533
-0.2766	2.05948
-0.2768	2.05442
-0.277	2.04453
-0.2772	2.04415
-0.2774	2.06986
-0.2776	2.09612
-0.2778	2.10783
-0.278	2.10172
-0.2782	2.08735
-0.2784	2.10809
-0.2786	2.11467
-0.2788	2.13463
-0.279	2.12157
-0.2792	2.1101
-0.2794	2.11926
-0.2796	2.12731
-0.2798	2.11948
-0.28	2.09817
-0.2802	2.08424
-0.2804	2.08489
-0.2806	2.11798
-0.2808	2.13209
-0.281	2.14956
-0.2812	2.14581
-0.2814	2.14962
-0.2816	2.18349
-0.2818	2.21913
-0.282	2.26364
-0.2822	2.28077
-0.2824	2.29698
-0.2826	2.33454
-0.2828	2.36268
-0.283	2.40073
-0.2832	2.38569
-0.2834	2.375
-0.2836	2.38726
-0.2838	2.40828
-0.284	2.41176
-0.2842	2.39509
-0.2844	2.35329
-0.2846	2.30852
-0.2848	2.29427
-0.285	2.27057
-0.2852	2.26412
-0.2854	2.25841
-0.2856	2.27153
-0.2858	2.25405
-0.286	2.23646
-0.2862	2.22617
-0.2864	2.22952
-0.2866	2.25116
-0.2868	2.23845
-0.287	2.24116
-0.2872	2.25088
-0.2874	2.24735
-0.2876	2.25257
-0.2878	2.23765
-0.288	2.22218
-0.2882	2.19848
-0.2884	2.19347
-0.2886	2.20229
-0.2888	2.22682
-0.289	2.26269
-0.2892	2.2859
-0.2894	2.30081
-0.2896	2.31297
-0.2898	2.33115
-0.29	2.36284
-0.2902	2.37508
-0.2904	2.37465
-0.2906	2.39086
-0.2908	2.43503
-0.291	2.45988
-0.2912	2.50189
-0.2914	2.5206
-0.2916	2.52938
-0.2918	2.55427
-0.292	2.58714
-0.2922	2.61403
-0.2924	2.61168
-0.2926	2.60053
-0.2928	2.60613
-0.293	2.60081
-0.2932	2.59998
-0.2934	2.58853
-0.2936	2.58386
-0.2938	2.60468
-0.294	2.62154
-0.2942	2.63093
-0.2944	2.6294
-0.2946	2.63403
-0.2948	2.65518
-0.295	2.67982
-0.2952	2.68521
-0.2954	2.70658
-0.2956	2.71759
-0.2958	2.71452
-0.296	2.72058
-0.2962	2.70505
-0.2964	2.68104
-0.2966	2.67137
-0.2968	2.67063
-0.297	2.67486
-0.2972	2.66418
-0.2974	2.68401
-0.2976	2.67274
-0.2978	2.65478
-0.298	2.64331
-0.2982	2.63588
-0.2984	2.64014
-0.2986	2.63825
-0.2988	2.65554
-0.299	2.65736
-0.2992	2.64276
-0.2994	2.65789
-0.2996	2.65053
-0.2998	2.66771
-0.3	2.66999
-0.3002	2.67316
-0.3004	2.66844
-0.3006	2.65765
-0.3008	2.65372
-0.301	2.64582
-0.3012	2.62529
-0.3014	2.60478
-0.3016	2.58508
-0.3018	2.569
-0.302	2.56042
-0.3022	2.545
-0.3024	2.52051
-0.3026	2.53458
-0.3028	2.53029
-0.303	2.52563
-0.3032	2.53772
-0.3034	2.54743
-0.3036	2.54742
-0.3038	2.57129
-0.304	2.56957
-0.3042	2.57596
-0.3044	2.58795
-0.3046	2.61019
-0.3048	2.60909
-0.305	2.60363
-0.3052	2.60142
-0.3054	2.58766
-0.3056	2.57533
-0.3058	2.57875
-0.306	2.58089
-0.3062	2.56966
-0.3064	2.56159
-0.3066	2.55706
-0.3068	2.59096
-0.307	2.60448
-0.3072	2.62255
-0.3074	2.62108
-0.3076	2.60934
-0.3078	2.59639
-0.308	2.58243
-0.3082	2.57876
-0.3084	2.5601
-0.3086	2.52733
-0.3088	2.51064
-0.309	2.52296
-0.3092	2.51157
-0.3094	2.50678
-0.3096	2.49205
-0.3098	2.49924
-0.31	2.48416
-0.3102	2.48487
-0.3104	2.49938
-0.3106	2.50275
-0.3108	2.51431
-0.311	2.5383
-0.3112	2.55584
-0.3114	2.57052
-0.3116	2.57771
-0.3118	2.57268
-0.312	2.56823
-0.3122	2.58633
-0.3124	2.58675
-0.3126	2.58108
-0.3128	2.56083
-0.313	2.5531
-0.3132	2.54734
-0.3134	2.55316
-0.3136	2.55207
-0.3138	2.54866
-0.314	2.5485
-0.3142	2.55457
-0.3144	2.56119
-0.3146	2.56531
-0.3148	2.56953
-0.315	2.56635
-0.3152	2.55608
-0.3154	2.54473
-0.3156	2.54037
-0.3158	2.53354
-0.316	2.53232
-0.3162	2.52138
-0.3164	2.51102
-0.3166	2.51266
-0.3168	2.50438
-0.317	2.50504
-0.3172	2.4973
-0.3174	2.49885
-0.3176	2.48734
-0.3178	2.48051
-0.318	2.48015
-0.3182	2.4756
-0.3184	2.46754
-0.3186	2.46573
-0.3188	2.46117
-0.319	2.47587
-0.3192	2.47712
-0.3194	2.48199
-0.3196	2.47883
-0.3198	2.47805
-0.32	2.48773
-0.3202	2.47781
-0.3204	2.47411
-0.3206	2.47897
-0.3208	2.47276
-0.321	2.46986
-0.3212	2.4731
-0.3214	2.47
-0.3216	2.47808
-0.3218	2.47255
-0.322	2.46494
-0.3222	2.46832
-0.3224	2.46702
-0.3226	2.47058
-0.3228	2.47215
-0.323	2.47227
-0.3232	2.48447
-0.3234	2.46931
-0.3236	2.47665
-0.3238	2.47761
-0.324	2.4834
-0.3242	2.48848
-0.3244	2.48279
-0.3246	2.48062
-0.3248	2.49628
-0.325	2.49387
-0.3252	2.48924
-0.3254	2.491
-0.3256	2.49359
-0.3258	2.4967
-0.326	2.48443
-0.3262	2.49298
-0.3264	2.49934
-0.3266	2.50301
-0.3268	2.5026
-0.327	2.5058
-0.3272	2.51232
-0.3274	2.51928
-0.3276	2.50756
-0.3278	2.51614
-0.328	2.5233
-0.3282	2.51437
-0.3284	2.52365
-0.3286	2.52739
-0.3288	2.52299
-0.329	2.54073
-0.3292	2.54541
-0.3294	2.54347
-0.3296	2.53982
-0.3298	2.54728
-0.33	2.55436
-0.3302	2.549
-0.3304	2.56532
-0.3306	2.56885
-0.3308	2.57158
-0.331	2.57952
-0.3312	2.58465
-0.3314	2.59376
-0.3316	2.59028
-0.3318	2.59543
-0.332	2.59681
-0.3322	2.58127
-0.3324	2.60503
-0.3326	2.59486
-0.3328	2.60326
-0.333	2.61259
-0.3332	2.61186
-0.3334	2.61752
-0.3336	2.62282
-0.3338	2.6245
-0.334	2.63065
-0.3342	2.64263
-0.3344	2.64238
-0.3346	2.64752
-0.3348	2.65588
-0.335	2.65613
-0.3352	2.67069
-0.3354	2.67659
-0.3356	2.67166
-0.3358	2.68112
-0.336	2.67898
-0.3362	2.69309
-0.3364	2.68502
-0.3366	2.69999
-0.3368	2.7018
-0.337	2.72187
-0.3372	2.72196
-0.3374	2.7271
-0.3376	2.73574
-0.3378	2.73939
-0.338	2.74028
-0.3382	2.74537
-0.3384	2.73423
-0.3386	2.75336
-0.3388	2.77242
-0.339	2.76951
-0.3392	2.77475
-0.3394	2.78698
-0.3396	2.78302
-0.3398	2.78875
-0.34	2.78973
-0.3402	2.79117
-0.3404	2.80788
-0.3406	2.82978
-0.3408	2.83416
-0.341	2.82852
-0.3412	2.84102
-0.3414	2.84813
-0.3416	2.84941
-0.3418	2.86483
-0.342	2.88118
-0.3422	2.87557
-0.3424	2.89434
-0.3426	2.90397
-0.3428	2.89783
-0.343	2.9176
-0.3432	2.91883
-0.3434	2.90643
-0.3436	2.93353
-0.3438	2.94113
-0.344	2.94851
-0.3442	2.94005
-0.3444	2.96114
-0.3446	2.96416
-0.3448	2.97738
-0.345	2.97271
-0.3452	2.97859
-0.3454	2.99197
-0.3456	2.99425
-0.3458	2.9851
-0.346	3.01285
-0.3462	3.00568
-0.3464	3.02721
-0.3466	3.01168
-0.3468	3.02218
-0.347	3.03537
-0.3472	3.04348
-0.3474	3.04803
-0.3476	3.04922
-0.3478	3.06334
-0.348	3.06318
-0.3482	3.06873
-0.3484	3.0638
-0.3486	3.09557
-0.3488	3.10191
-0.349	3.10335
-0.3492	3.1098
-0.3494	3.12576
-0.3496	3.13389
-0.3498	3.14397
-0.35	3.1623
-0.3502	3.16936
-0.3504	3.17108
-0.3506	3.17017
-0.3508	3.1707
-0.351	3.18289
-0.3512	3.20397
-0.3514	3.20453
-0.3516	3.21036
-0.3518	3.20282
-0.352	3.21931
-0.3522	3.2059
-0.3524	3.22793
-0.3526	3.22606
-0.3528	3.23186
-0.353	3.2479
-0.3532	3.24924
-0.3534	3.25806
-0.3536	3.26938
-0.3538	3.26928
-0.354	3.28497
-0.3542	3.27587
-0.3544	3.28134
-0.3546	3.29124
-0.3548	3.28303
-0.355	3.28633
-0.3552	3.30482
-0.3554	3.30593
-0.3556	3.32893
-0.3558	3.32252
-0.356	3.34733
-0.3562	3.33607
-0.3564	3.34904
-0.3566	3.33122
-0.3568	3.35272
-0.357	3.38118
-0.3572	3.35922
-0.3574	3.37304
-0.3576	3.39308
-0.3578	3.38937
-0.358	3.4057
-0.3582	3.40028
-0.3584	3.43552
-0.3586	3.43458
-0.3588	3.43063
-0.359	3.4517
-0.3592	3.46317
-0.3594	3.46303
-0.3596	3.47097
-0.3598	3.48207
-0.36	3.47076
